# Supplementary material for: The protective mechanism of protein kinase R to inhibit neuronal ferroptosis in cerebral injury from subarachnoid hemorrhage
Source: Brain Behav. 2022 Jul 27;12(8):e2722. doi: 10.1002/brb3.2722 (PMC9392539; doi:10.1002/brb3.2722)
Supplement: Supplementary file 1 — Supplementary information [file BRB3-12-e2722-s001.xlsx]

## Sheet: AvsB Down
id	baseMean	baseMean_A	baseMean_B	foldChange(B/A)(B/A)	log2FoldChange	pval	padj	Chromosome	Start Site	End Site	Direction	Length	Name	GO	KEGG	EC	eggNOG Class	eggNOG	Description	Entrez_geneID	UniProtAC
ENSRNOG00000021225	429.883	1288.59	0.529029	0.000410549	-11.2502	2.42017e-31	4.25441e-27	3	123106694	123107534	+	534	Oxt	GO:0005185;GO:0005576;GO:0005576;GO:0005737;GO:0120162;	K05243	-	O;W	193I7;0UW1J;1D4EB;13X2U;0A8NP;0VJJC;1B67X;0J3A8;0DV3U	oxytocin/neurophysin I prepropeptide [Source:RGD Symbol;Acc:3238]	25504	P01179
ENSRNOG00000016346	2467.84	7126.44	138.542	0.0194405	-5.68479	2.33029e-22	2.04821e-18	16	6655120	6675746	-	2736	Prkcd	GO:0000166;GO:0004672;GO:0004672;GO:0004672;GO:0004674;GO:0004674;GO:0004674;GO:0004674;GO:0004697;GO:0004697;GO:0004697;GO:0004697;GO:0004698;GO:0005524;GO:0005524;GO:0005524;GO:0005634;GO:0005634;GO:0005634;GO:0005737;GO:0005737;GO:0005737;GO:0005783;GO:0005829;GO:0005886;GO:0005911;GO:0006468;GO:0006468;GO:0006468;GO:0006915;GO:0006915;GO:0007049;GO:0008047;GO:0016020;GO:0016064;GO:0016301;GO:…	K06068	EC:2.7.11.13	T	KOG0694;09V0U;18X08;0DHYR;1CX2D;1B4RT;0UKRR;12NBF;0V6DY	protein kinase C, delta [Source:RGD Symbol;Acc:67383]	170538	P09215
ENSRNOG00000014867	690.165	1935.75	67.3709	0.0348034	-4.84463	1.6931e-15	8.15325e-12	2	227255902	227411964	-	4147	Synpo2	GO:0001725;GO:0005515;GO:0005654;GO:0005829;GO:0005925;GO:0015629;GO:0030018;GO:0031005;GO:0043231;GO:0051393;	K24066	-	Z;O;T;W	18W28;0DMM7;0IIQE;1AVQF;12RYE;0A2GE;0VDC8;1CWGR;0UTD8	synaptopodin 2 [Source:RGD Symbol;Acc:1564779]	499702	D4A702
ENSRNOG00000012478	607.458	1709.2	56.5871	0.0331074	-4.9167	2.04129e-15	8.15325e-12	2	164118191	164126783	-	1553	Shox2	GO:0000981;GO:0000981;GO:0003677;GO:0003677;GO:0003677;GO:0005634;GO:0006355;GO:0006355;GO:0006357;	K09331	-	K	12SEV;0DMIA;0VAVH;1CWDH;KOG0490;0UQJ3;09ZYQ	short stature homeobox 2 [Source:RGD Symbol;Acc:3674]	25546	O35750
ENSRNOG00000021229	161.051	475.096	4.02903	0.00848045	-6.88164	2.31903e-15	8.15325e-12	3	123117492	123119460	-	575	Avp	GO:0004672;GO:0005184;GO:0005185;GO:0005576;GO:0007165;GO:0010628;GO:0031894;GO:0033138;GO:0043027;GO:0043066;GO:0043154;GO:0070371;GO:0070528;GO:0090201;	K05242	-	O;T	0VHI8;1D427;0IXM5;13RXS;1B4FV;0DUR2;0A6Q9;19666;0UUSK	arginine vasopressin [Source:RGD Symbol;Acc:2184]	24221	P01186
ENSRNOG00000027024	837.969	2312.39	100.758	0.043573	-4.52042	1.69911e-14	4.9781e-11	13	71179910	71185216	+	2462	Rgs16	GO:0005096;GO:0005096;GO:0005737;GO:0007186;GO:0031224;GO:0043547;GO:0043547;	K16449	-	T	190MK;09XEE;0UMCM;1AWEY;13MAC;0V8CH;KOG3589;1CTH4;0DIS1	regulator of G-protein signaling 16 [Source:RGD Symbol;Acc:1589741]	360857	Q4L0E9
ENSRNOG00000049232	1484.38	4028.28	212.432	0.0527351	-4.24509	6.78904e-14	1.70492e-10	1	276659542	276730514	+	3486	Tcf7l2	GO:0000122;GO:0000785;GO:0000976;GO:0000978;GO:0001103;GO:0001568;GO:0003700;GO:0005634;GO:0005654;GO:0006357;GO:0007050;GO:0008013;GO:0008134;GO:0010909;GO:0016055;GO:0019901;GO:0032024;GO:0032092;GO:0032350;GO:0032993;GO:0035257;GO:0042593;GO:0043433;GO:0043565;GO:0043570;GO:0044334;GO:0045295;GO:0045444;GO:0045892;GO:0045944;GO:0046827;GO:0048625;GO:0048660;GO:0050679;GO:0051897;GO:0070016;GO:…	-	-	K	KOG3248;09WGI;0DHRZ;13P5N;0V7F3	transcription factor 7 like 2 [Source:RGD Symbol;Acc:1583621]	-	-
ENSRNOG00000019495	121.795	360.385	2.5	0.00693703	-7.17147	8.32309e-14	1.71675e-10	9	97063728	97065817	-	1047	Gbx2	GO:0000977;GO:0000977;GO:0000977;GO:0000979;GO:0000979;GO:0000981;GO:0000981;GO:0000981;GO:0001085;GO:0001085;GO:0001228;GO:0001228;GO:0001569;GO:0001569;GO:0001755;GO:0001755;GO:0003677;GO:0003677;GO:0003677;GO:0005634;GO:0005634;GO:0005634;GO:0005634;GO:0006355;GO:0006355;GO:0006357;GO:0007411;GO:0007411;GO:0021549;GO:0021549;GO:0021555;GO:0021555;GO:0021568;GO:0021568;GO:0021794;GO:0021794;GO:…	K09321	-	K	1AZVT;0UQ5D;KOG0489;0DJ15;1CTSK;0VBAB;0A3TM;190B9;13T5R	gastrulation brain homeobox 2 [Source:RGD Symbol;Acc:621866]	114500	G3V8J6
ENSRNOG00000003807	212.014	609.882	13.0806	0.0214477	-5.54303	8.78931e-14	1.71675e-10	10	91785893	91807937	-	4875	Wnt9b	GO:0001658;GO:0001658;GO:0001701;GO:0001701;GO:0001822;GO:0001822;GO:0001932;GO:0001932;GO:0003339;GO:0003339;GO:0003674;GO:0005102;GO:0005102;GO:0005102;GO:0005102;GO:0005109;GO:0005125;GO:0005575;GO:0005576;GO:0005576;GO:0005615;GO:0007275;GO:0007275;GO:0007275;GO:0008150;GO:0009267;GO:0009267;GO:0009786;GO:0009786;GO:0016055;GO:0016055;GO:0016055;GO:0016055;GO:0016055;GO:0030182;GO:0030539;GO:…	K01064	-	T	KOG3913;191IG;0DJ1F;09XPQ;0V8ME;1B15U;0USAZ;1CTSZ;13I1U	Wnt family member 9B [Source:RGD Symbol;Acc:1309574]	303586	D3ZFS0
ENSRNOG00000014644	910.43	2467.25	132.019	0.0535086	-4.22409	3.37322e-13	5.92978e-10	8	98734295	98738446	-	2057	Zic1	GO:0000977;GO:0000977;GO:0000978;GO:0000978;GO:0000978;GO:0000981;GO:0001228;GO:0001228;GO:0003674;GO:0003677;GO:0003700;GO:0003700;GO:0005575;GO:0005634;GO:0005634;GO:0005634;GO:0005634;GO:0005634;GO:0005654;GO:0005737;GO:0005737;GO:0006357;GO:0007389;GO:0007389;GO:0007417;GO:0007417;GO:0007417;GO:0007420;GO:0007420;GO:0007420;GO:0007628;GO:0007628;GO:0008150;GO:0008589;GO:0008589;GO:0021510;GO:…	K09224	-	K	0DF4D;0V4TE;12RV9;1B582;KOG1721;0UQU9;09TU4;1CPU9;19620	Zic family member 1 [Source:RGD Symbol;Acc:620110]	64618	Q9JKY2
ENSRNOG00000056493	240.7	681.577	20.2613	0.029727	-5.07208	9.64751e-13	1.54176e-09	7	29086156	29171783	-	3987	Mybpc1	GO:0005515;GO:0006936;GO:0017022;GO:0005515;	K12557	-	-	-	myosin binding protein C, slow type [Source:RGD Symbol;Acc:735102]	362867	Q63518
ENSRNOG00000016011	1483.02	3865.77	291.641	0.0754419	-3.72849	1.99551e-11	2.92325e-08	1	40389638	40520447	+	6106	Plekhg1	GO:0005085;GO:0005654;	K23859	-	T	1ARXD;12PE9;09VAB;0V69K;18SQG;0DGIP;1CR8G;0UG4C;KOG3518	pleckstrin homology and RhoGEF domain containing G1 [Source:RGD Symbol;Acc:1583676]	679812	-
ENSRNOG00000011425	2436.89	6124.63	593.017	0.0968249	-3.36848	3.62562e-10	4.90268e-07	5	74248996	74368186	-	7601	Ptpn3	GO:0001784;GO:0003674;GO:0004725;GO:0004725;GO:0005575;GO:0005737;GO:0005737;GO:0005856;GO:0006470;GO:0009898;GO:0009898;GO:0017080;GO:0035335;GO:0045930;GO:0051045;GO:0051117;GO:0097421;GO:0098902;GO:2000649;GO:0004725;GO:0005515;GO:0005856;GO:0006470;GO:0008092;GO:0016311;GO:0016791;GO:0001784;GO:0001784;GO:0003674;GO:0004721;GO:0004725;GO:0004725;GO:0004725;GO:0004725;GO:0004725;GO:0004725;GO:…	K18027	EC:3.1.3.48	T	1DD6M;196X3;0KDUQ;1BAAW;0E67B;14U22;0B0UJ;0WDC5;0V1JF	protein tyrosine phosphatase, non-receptor type 3 [Source:RGD Symbol;Acc:1311363]	362524	F1LQQ5
ENSRNOG00000039107	1242.13	3145.96	290.211	0.0922489	-3.43832	4.1023e-10	5.07092e-07	8	48437918	48443421	+	2763	Mfrp	GO:0003674;GO:0005515;GO:0005575;GO:0005886;GO:0007601;GO:0007601;GO:0008150;GO:0016020;GO:0016021;GO:0042462;GO:0042462;GO:0060041;GO:0060041;GO:0003674;GO:0005515;GO:0005575;GO:0005886;GO:0007601;GO:0008150;GO:0016020;GO:0016021;GO:0042462;GO:0060041;	K24359	-	H;T	0DGFF;09V6N;0UMK9;0V667;18Z2H;1AY44;12QZF;KOG4292;1CR4Q;KOG3577	membrane frizzled-related protein [Source:RGD Symbol;Acc:1307477]	315597	D3ZU82
ENSRNOG00000031249	284.907	763.787	45.4675	0.0595291	-4.07026	4.32697e-10	5.07092e-07	4	176445858	176528110	-	3140	Slco1a2	GO:0005515;GO:0016020;GO:0022857;GO:0055085;	K03460	-	Q;P	0DI86;KOG3626;09WXI;190Z9;0UPGR;13HRA;1AYIR;0V7VT;1CSYI	solute carrier organic anion transporter family, member 1A2 [Source:RGD Symbol;Acc:70985]	80900	O88397
ENSRNOG00000010121	426.105	1114.61	81.8514	0.0734349	-3.76739	7.99722e-10	8.78644e-07	2	236233239	236345056	+	2578	Lef1	GO:0000122;GO:0000976;GO:0000977;GO:0000978;GO:0000978;GO:0000981;GO:0000987;GO:0001228;GO:0001228;GO:0001569;GO:0001649;GO:0001756;GO:0001837;GO:0001944;GO:0002040;GO:0003677;GO:0003682;GO:0003700;GO:0003700;GO:0005634;GO:0005634;GO:0005667;GO:0005667;GO:0005737;GO:0005737;GO:0006355;GO:0006357;GO:0006357;GO:0006357;GO:0008013;GO:0008013;GO:0008013;GO:0008134;GO:0008284;GO:0008301;GO:0010628;GO:…	K04492	-	K	KOG3248;1ATI8;0UTZD;0DQU5;13BA7;0VF5B;1CZXY;18W5E;0A4AM	lymphoid enhancer binding factor 1 [Source:RGD Symbol;Acc:620241]	161452	Q9QXN1
ENSRNOG00000005770	542.184	1384.18	121.183	0.0875485	-3.51377	2.12479e-09	2.19716e-06	6	55812747	55817066	+	1763	Sostdc1	GO:0005615;GO:0005615;GO:0005615;GO:0007389;GO:0010454;GO:0030178;GO:0030514;GO:0030514;GO:0031069;GO:0036122;GO:0042475;GO:0045662;GO:0060648;GO:0090090;GO:0098821;GO:2000016;	-	-	W;T	09ZMF;1CW0A;13N0C;1B0E7;0DM55;0VAEH;18WIX;0IIVA;0UQ8Q	sclerostin domain containing 1 [Source:RGD Symbol;Acc:628877]	266803	Q642G2
ENSRNOG00000012821	139.539	388.107	15.2548	0.0393056	-4.66912	2.37039e-09	2.31495e-06	15	61923299	61947764	-	1403	Cnmd	GO:0016020;GO:0016021;GO:0016525;	-	-	T	1AW0V;12QIB;1CSDW;0DHPE;0IFAS;0V7CM;0UME5;18WFS;09WE5	chondromodulin [Source:RGD Symbol;Acc:620176]	81512	O70367
ENSRNOG00000030927	229.778	614.662	37.3354	0.0607413	-4.04118	2.97228e-09	2.74998e-06	12	13221513	13251112	-	3450	Grid2ip	GO:0005515;GO:0045202;GO:0060292;	-	-	T	0V2IK;0KDHT;0B0I6;14TQU;0WD1A;0E5YE;1DCXV	Grid2 interacting protein [Source:RGD Symbol;Acc:1310492]	288484	-
ENSRNOG00000023340	595.618	1486.47	150.193	0.10104	-3.307	1.03374e-08	8.87757e-06	4	148817514	148845267	-	5828	Tmem72	GO:0016020;GO:0016021;	-	-	S	0DGEE;0V64X;1CR3W;09V57;0IGB3;18YZJ;0UI5V;12YXA;1B2DS	transmembrane protein 72 [Source:RGD Symbol;Acc:1308850]	362424	D4A2U6
ENSRNOG00000010378	784.85	1939.58	207.486	0.106975	-3.22466	1.06052e-08	8.87757e-06	4	114918488	115002300	+	3742	Slc4a5	GO:0002064;GO:0003014;GO:0003073;GO:0005452;GO:0006811;GO:0006820;GO:0008509;GO:0010468;GO:0016020;GO:0016021;GO:0016324;GO:0033326;GO:0048311;GO:0060041;GO:0005452;GO:0005452;GO:0006811;GO:0006820;GO:0006820;GO:0008509;GO:0008509;GO:0015698;GO:0016020;GO:0016020;GO:0016020;GO:0016021;GO:0016021;GO:0016021;GO:0098656;	K13857	-	P	KOG1172;09VZ2;1AZFP;0UHJM;0DHY5;0V6NE;194ZV;12Q16;1CUNV	solute carrier family 4 member 5 [Source:RGD Symbol;Acc:1303009]	297386	Q6RI88
ENSRNOG00000054495	717.311	1788.54	181.696	0.101589	-3.29919	1.301e-08	1.03956e-05	X	111122552	111137769	+	4565	Cldn2	GO:0005198;GO:0005198;GO:0005886;GO:0005886;GO:0005911;GO:0005911;GO:0005923;GO:0005923;GO:0005923;GO:0005923;GO:0005923;GO:0005923;GO:0007155;GO:0016020;GO:0016021;GO:0016021;GO:0016021;GO:0016338;GO:0016338;GO:0016338;GO:0030054;GO:0042802;GO:0042802;GO:0070830;GO:0005198;GO:0005923;GO:0016021;GO:0005198;GO:0005198;GO:0005886;GO:0005886;GO:0005911;GO:0005923;GO:0005923;GO:0005923;GO:0005923;GO:…	K06087	-	-	-	claudin 2 [Source:RGD Symbol;Acc:1560247]	300920	D4A386
ENSRNOG00000023077	1011.82	2478.72	278.367	0.112303	-3.15453	1.97788e-08	1.5117e-05	4	145238947	145262442	+	1960	Cpne9	GO:1903861;GO:0005544;GO:0005886;GO:0030154;GO:0046872;GO:0071277;GO:1903861;	K24523	-	T	0V43Q;1AVQB;09T4Y;KOG1327;0DH8P;18U8N;12Q7Z;0UJAY;1CRIQ	copine family member 9 [Source:RGD Symbol;Acc:1309212]	297516	Q5BJS7
ENSRNOG00000053766	412.386	1040.05	98.5546	0.0947595	-3.39959	2.42609e-08	1.77701e-05	14	86922223	86939719	+	1222	Ramp3	GO:0001605;GO:0001921;GO:0005764;GO:0005886;GO:0005886;GO:0006816;GO:0006886;GO:0007186;GO:0007189;GO:0008277;GO:0009986;GO:0010628;GO:0010739;GO:0010942;GO:0015026;GO:0015026;GO:0015031;GO:0016021;GO:0031623;GO:0033138;GO:0038041;GO:0043235;GO:0051897;GO:0070374;GO:0071392;GO:0072659;GO:0086103;GO:0097643;GO:0097647;GO:0150058;GO:1903078;GO:1903143;GO:1904645;GO:1905665;GO:1990410;	K08449	-	-	-	receptor activity modifying protein 3 [Source:RGD Symbol;Acc:61873]	56820	Q9JJ73
ENSRNOG00000031136	1658.21	3977.62	498.511	0.125329	-2.99621	3.12018e-08	2.19399e-05	2	212696624	212852870	-	4038	Ntng1	GO:0005886;GO:0005886;GO:0005886;GO:0007409;GO:0007409;GO:0009887;GO:0009888;GO:0010975;GO:0010975;GO:0016477;GO:0034446;GO:0043256;GO:0046658;GO:0046658;GO:0050804;GO:0050804;GO:0050839;GO:0050839;GO:0070831;GO:0098632;GO:0098632;GO:0098632;GO:0098685;GO:0098685;GO:0098978;GO:0098978;GO:0099029;GO:0099029;GO:0099560;GO:0099560;GO:0099560;GO:0150011;GO:0150011;GO:2001222;GO:2001222;	K07522	-	W	KOG3512	netrin G1 [Source:RGD Symbol;Acc:1563465]	295382	-
ENSRNOG00000001092	1184.16	2922.27	315.105	0.107829	-3.21319	5.65246e-08	3.82171e-05	12	943006	987551	+	3840	Kl	GO:0004553;GO:0004553;GO:0005104;GO:0005615;GO:0005615;GO:0005975;GO:0005975;GO:0006112;GO:0007568;GO:0007568;GO:0007568;GO:0007568;GO:0008286;GO:0008286;GO:0008543;GO:0008543;GO:0016020;GO:0016021;GO:0016021;GO:0016021;GO:0017134;GO:0017134;GO:0030501;GO:0055074;GO:0090080;	K14756	EC:3.2.1.31	G	18UP8;KOG0626;09XD8;0DIQQ;0V8BC;1CQN6;1ASWT;12QGI;0UHH4	Klotho [Source:RGD Symbol;Acc:620396]	83504	Q9Z2Y9
ENSRNOG00000017767	372.316	929.162	93.8934	0.101052	-3.30683	9.13372e-08	5.94673e-05	1	175681960	175796040	-	6182	Mrvi1	GO:0005737;GO:0016020;GO:0016021;GO:0019934;GO:0019934;GO:0045986;GO:0060087;	K12337	-	U	1CVRF;0DHHI;18ZJG;0IG5G;12RXP;0UKRH;0VAAW;09W3P;1B0D3	murine retrovirus integration site 1 homolog [Source:RGD Symbol;Acc:1309828]	308899	D3ZDF3
ENSRNOG00000016243	120.58	326.927	17.4064	0.0532424	-4.23128	1.30886e-07	8.21733e-05	2	204512302	204568656	+	2529	Casq2	GO:0002027;GO:0005509;GO:0005509;GO:0005509;GO:0005737;GO:0010649;GO:0010881;GO:0016529;GO:0033018;GO:0048306;GO:0051208;GO:0051258;GO:0060048;GO:0060315;GO:0071313;	K23445	-	O;W;P	18VB8;0DF47;0IGY5;13NA1;0UISJ;0V4T8;1CPU2;1AU9G;09TTX	calsequestrin 2 [Source:RGD Symbol;Acc:2276]	29209	P51868
ENSRNOG00000016057	261.524	659.59	62.49	0.0947407	-3.39987	1.47764e-07	8.95705e-05	9	94487224	94495333	-	1257	Kcnj13	GO:0005242;GO:0006813;GO:0016020;GO:0016021;	K05006	-	P	1ASKE;0VBDD;0A0HA;0UNJ2;191HN;0DN4C;1CTXZ;KOG3827;12T85	potassium inwardly-rectifying channel, subfamily J, member 13 [Source:RGD Symbol;Acc:621661]	94341	O70617
ENSRNOG00000049388	135.912	362.297	22.7192	0.0627089	-3.99519	1.54302e-07	9.04158e-05	X	131617798	131619728	+	1101	Prr32	-	-	-	S	0A23M;1CUPA;1413K;195GK;0JAJ2;0VCZ2;0DJW0;1AY7M;0UNR1	proline rich 32 [Source:RGD Symbol;Acc:1583341]	683753	M0R6K3
ENSRNOG00000026870	1764.99	4317.93	488.517	0.113137	-3.14386	1.84417e-07	0.000104576	11	32655616	32699382	+	3644	Clic6	GO:0005244;GO:0005254;GO:0005737;GO:0005886;GO:0006811;GO:0006821;GO:0016020;GO:0034220;GO:0034707;GO:0034765;	K05026	-	P	KOG1422;191YR;13HTJ;0DKFR;1ATUW;0V9Y1;1CRYR;0UIAQ;09Z0K	chloride intracellular channel 6 [Source:RGD Symbol;Acc:727938]	304081	Q811Q2
ENSRNOG00000013053	102.295	279.131	13.8774	0.0497164	-4.33014	2.84967e-07	0.000156545	1	234479289	234596971	-	6084	Trpm6	GO:0004674;GO:0005216;GO:0005261;GO:0005261;GO:0005524;GO:0006468;GO:0006811;GO:0006812;GO:0009636;GO:0016020;GO:0016021;GO:0016324;GO:0030001;GO:0031526;GO:0051262;GO:0055085;	K04981	EC:2.7.11.1	P	0E5C8;0V0V6;1DCCA;14SYY;1B9TW;0KCTA;0WCAR;0AZUB	transient receptor potential cation channel, subfamily M, member 6 [Source:RGD Symbol;Acc:1309942]	293874	-
ENSRNOG00000016275	30095.8	74477.3	7905.08	0.106141	-3.23595	3.14046e-07	0.000167292	18	15532963	15540177	-	701	Ttr	GO:0042572;GO:0070324;GO:0070327;	K20731	-	I	19336;KOG3006;0UV1H;1B5K9;1D313;0DTPE;0VHHQ;13R52;0A6PU	transthyretin [Source:RGD Symbol;Acc:3916]	24856	P02767
ENSRNOG00000012512	323.329	798.2	85.8934	0.107609	-3.21613	3.27331e-07	0.00016924	2	257453347	257484587	-	2317	Nexn	GO:0005515;GO:0005886;GO:0005886;GO:0007155;GO:0007411;GO:0008307;GO:0015629;GO:0030334;GO:0051015;GO:0051493;GO:0005515;GO:0005886;GO:0007155;GO:0007411;GO:0005515;GO:0005886;GO:0007155;GO:0007411;	K23918	-	Z	0UMBJ;191AP;0DIRI;1AZ0S;09XDZ;1CTGK;0IF6R;0V8C2;135KZ	nexilin (F actin binding protein) [Source:RGD Symbol;Acc:708354]	246172	Q9Z2J4
ENSRNOG00000014871	162.339	421.564	32.7257	0.0776293	-3.68726	3.96019e-07	0.000198903	8	98745310	98761840	+	3774	Zic4	GO:0000977;GO:0000977;GO:0000978;GO:0000981;GO:0003677;GO:0003677;GO:0003677;GO:0005634;GO:0005634;GO:0005634;GO:0005634;GO:0006357;GO:0007417;GO:0046872;GO:1990837;GO:1990837;GO:0000977;GO:0000978;GO:0000981;GO:0003677;GO:0005634;GO:0005634;GO:0006357;GO:0007417;GO:1990837;	-	-	K	KOG1721	Zic family member 4 [Source:RGD Symbol;Acc:1307298]	315882	D3ZMJ5
ENSRNOG00000019902	371.501	899.528	107.487	0.119492	-3.06501	4.16015e-07	0.000203142	1	166934460	166943592	-	1040	Folr1	GO:0001947;GO:0001947;GO:0003147;GO:0003147;GO:0003253;GO:0003253;GO:0005542;GO:0005542;GO:0005542;GO:0005542;GO:0005634;GO:0005634;GO:0005903;GO:0007155;GO:0007342;GO:0015884;GO:0015884;GO:0016323;GO:0016323;GO:0016324;GO:0016324;GO:0017015;GO:0017015;GO:0031103;GO:0031103;GO:0031362;GO:0031362;GO:0031362;GO:0031526;GO:0035036;GO:0038023;GO:0046655;GO:0046655;GO:0046658;GO:0048678;GO:0048678;GO:…	K13649	-	W;T	09ZQX;0UQWP;0IFFP;1CW3Z;0VAMD;0DM8T;1B0QQ;19184;12RQH	folate receptor alpha [Source:RGD Symbol;Acc:71032]	171049	G3V8M6
ENSRNOG00000062101	1273.12	2945.21	437.079	0.148403	-2.75241	4.52013e-07	0.000214755	10	94170766	94187822	+	3763	Ace	GO:0001822;GO:0001822;GO:0002446;GO:0003081;GO:0003084;GO:0004175;GO:0004180;GO:0005615;GO:0005737;GO:0005764;GO:0005768;GO:0005886;GO:0005886;GO:0006508;GO:0006508;GO:0006508;GO:0007283;GO:0008217;GO:0008233;GO:0008233;GO:0008237;GO:0008237;GO:0008237;GO:0008237;GO:0008237;GO:0008238;GO:0008240;GO:0008241;GO:0008241;GO:0008241;GO:0008241;GO:0008270;GO:0009897;GO:0010608;GO:0010629;GO:0016020;GO:…	K01283	EC:3.4.15.1	W;E	KOG3690;1CVUT;0UNG4;09UK1;18V89;12S0D;0DM00;1B26M;0V5JA	angiotensin I converting enzyme [Source:RGD Symbol;Acc:2493]	24310	P47820
ENSRNOG00000003960	174.905	446.418	39.1482	0.0876939	-3.51138	5.64711e-07	0.000261238	X	32118054	32153794	-	1318	Cltrn	GO:0005737;GO:0005886;GO:0005886;GO:0005886;GO:0005886;GO:0016020;GO:0016020;GO:0016021;GO:0022898;GO:0031526;GO:0031526;GO:0035543;GO:0035543;GO:0035774;GO:0035774;GO:0042803;GO:0042803;GO:0045956;GO:0045956;GO:0051957;GO:0051957;GO:0051957;GO:1905737;	K20004	-	S;O	1AVMU;1D1ZF;0UUJ5;13MBK;18V4K;0VFU3;0IHHW;0DSP8;0A5A2	collectrin, amino acid transport regulator [Source:RGD Symbol;Acc:708489]	57395	Q9ESG3
ENSRNOG00000016957	1719.62	3926	616.43	0.157012	-2.67105	6.66184e-07	0.000300278	9	80118029	80144789	+	1280	Igfbp2	GO:0005520;GO:0005520;GO:0005576;GO:0005615;GO:0005615;GO:0031994;GO:0042104;	K23575	-	W;T	0IHUR;0UPKH;13KGI;09Z4Z;191X4;0VA24;1B441;0DKKN;1CVF3	insulin-like growth factor binding protein 2 [Source:RGD Symbol;Acc:2873]	25662	P12843
ENSRNOG00000013887	65.3582	184.494	5.79029	0.0313847	-4.99379	7.36137e-07	0.000323514	3	119805941	119809987	+	4047	Adra2b	GO:0000165;GO:0000187;GO:0001525;GO:0003056;GO:0004930;GO:0004930;GO:0004930;GO:0004930;GO:0004935;GO:0004935;GO:0004935;GO:0004938;GO:0004938;GO:0004938;GO:0004938;GO:0004938;GO:0005515;GO:0005829;GO:0005886;GO:0005887;GO:0006940;GO:0006940;GO:0007165;GO:0007186;GO:0007186;GO:0007186;GO:0007186;GO:0007186;GO:0007565;GO:0009986;GO:0009986;GO:0009986;GO:0016020;GO:0016021;GO:0016021;GO:0016021;GO:…	K04139	-	T	KOG3656;0A1J3;12RVE;0DIY9;190Y1;0VCKX;1B0IQ;0UTTM;1CZHF	adrenoceptor alpha 2B [Source:RGD Symbol;Acc:2057]	24174	P19328
ENSRNOG00000020485	816.885	1894.65	278.003	0.14673	-2.76876	8.68116e-07	0.00037221	2	212247451	212585818	+	4946	Vav3	GO:0001772;GO:0005085;GO:0005085;GO:0005154;GO:0005515;GO:0005737;GO:0005886;GO:0006906;GO:0006974;GO:0007229;GO:0007264;GO:0016477;GO:0030031;GO:0030032;GO:0030593;GO:0030890;GO:0035556;GO:0042493;GO:0043087;GO:0043087;GO:0043552;GO:0045785;GO:0050853;GO:0001772;GO:0005085;GO:0005085;GO:0005085;GO:0005085;GO:0005154;GO:0005515;GO:0005737;GO:0005886;GO:0006906;GO:0006974;GO:0007229;GO:0007264;GO:…	K05730	-	T	KOG2996;0DI9B;1AW66;12QKG;190T2;09WMR;0V7KF;0UGXY;1CSZT	vav guanine nucleotide exchange factor 3 [Source:RGD Symbol;Acc:1565941]	295378	F1LWB1
ENSRNOG00000016385	501.171	1174.84	164.338	0.139882	-2.83772	1.07818e-06	0.000451271	5	172797450	172809353	-	1793	Gabrd	GO:0004888;GO:0004888;GO:0004890;GO:0004890;GO:0004890;GO:0005216;GO:0005216;GO:0005230;GO:0005230;GO:0005254;GO:0005254;GO:0005886;GO:0005887;GO:0006811;GO:0006811;GO:0006811;GO:0006821;GO:0007165;GO:0007268;GO:0007268;GO:0016020;GO:0016020;GO:0016020;GO:0016021;GO:0016021;GO:0016021;GO:0030054;GO:0030424;GO:0030424;GO:0030425;GO:0030425;GO:0030594;GO:0034220;GO:0034220;GO:0034220;GO:0034707;GO:…	K05184	-	T	131ZU;18TVZ;0UFWN;0VC1M;0DNT8;1CXQI;0A15E;KOG3643;1B13E	gamma-aminobutyric acid type A receptor delta subunit [Source:RGD Symbol;Acc:61901]	29689	P18506
ENSRNOG00000004089	8581.16	19048.8	3347.36	0.175726	-2.5086	1.42002e-06	0.000580522	7	94480396	94563001	-	2652	Enpp2	GO:0003676;GO:0003676;GO:0003824;GO:0003824;GO:0004528;GO:0004528;GO:0004551;GO:0004551;GO:0004622;GO:0004622;GO:0004622;GO:0004622;GO:0005044;GO:0005044;GO:0005509;GO:0005509;GO:0005576;GO:0005615;GO:0005615;GO:0006644;GO:0006897;GO:0006935;GO:0006935;GO:0006955;GO:0006955;GO:0008270;GO:0008270;GO:0009395;GO:0010634;GO:0016787;GO:0016787;GO:0016787;GO:0030149;GO:0030247;GO:0030247;GO:0030334;GO:…	-	-	F	KOG2645	ectonucleotide pyrophosphatase/phosphodiesterase 2 [Source:RGD Symbol;Acc:69298]	-	-
ENSRNOG00000001628	3236.78	7217.26	1246.55	0.172717	-2.53351	1.82756e-06	0.000730151	11	36851038	36912229	+	652	Pcp4	GO:0005516;GO:0005516;GO:0005516;	-	-	D	13XNR;0UWTY;0AATK;1D5NA;0DWCY;0VMSZ;0J2B1	Purkinje cell protein 4 [Source:RGD Symbol;Acc:3271]	25510	P63055
ENSRNOG00000011648	357.548	855.556	108.545	0.12687	-2.97857	2.32303e-06	0.000907479	4	85551502	85569360	+	2900	Aqp1	GO:0015267;GO:0016020;GO:0055085;GO:0003094;GO:0003094;GO:0003097;GO:0003097;GO:0003097;GO:0005223;GO:0005223;GO:0005267;GO:0005267;GO:0005372;GO:0005372;GO:0005515;GO:0005634;GO:0005634;GO:0005737;GO:0005737;GO:0005886;GO:0005886;GO:0005901;GO:0005903;GO:0005903;GO:0005903;GO:0006813;GO:0006813;GO:0006833;GO:0006833;GO:0006833;GO:0006884;GO:0006884;GO:0006972;GO:0006972;GO:0008519;GO:0008519;GO:…	K09864	-	P;G	KOG0223;1CTZF;18V1Z;0UREU;1B3IW;0DJ7J;09XV3;0V8SR;13561	aquaporin 1 (Colton blood group) [Source:RGD Symbol;Acc:2141]	25240	P29975
ENSRNOG00000029811	350.339	814.451	118.283	0.145231	-2.78358	4.66879e-06	0.00178419	11	32440237	32447259	+	1717	Kcne2	GO:0005242;GO:0005249;GO:0005251;GO:0005886;GO:0006811;GO:0006813;GO:0008076;GO:0009986;GO:0015459;GO:0016020;GO:0035690;GO:0044325;GO:0060306;GO:0060307;GO:0071805;GO:0086002;GO:0086005;GO:0086009;GO:0086011;GO:0086091;GO:0097623;GO:0098915;GO:1901379;GO:1901800;GO:1901979;GO:1902259;GO:1902260;GO:1902282;GO:1990573;	K04896	-	P	1932J;0UVJF;0DUCX;0A7KJ;0IX4Y;0VIEZ;1D3QM;1B5YW;13RN3	potassium voltage-gated channel subfamily E regulatory subunit 2 [Source:RGD Symbol;Acc:621383]	171138	P63161
ENSRNOG00000020369	2068.96	4525.36	840.752	0.185787	-2.42828	5.07298e-06	0.0018974	1	215828102	215846911	-	5641	Igf2	GO:0001503;GO:0005179;GO:0005179;GO:0005576;GO:0005576;GO:0005576;GO:0005615;GO:0005615;GO:0005975;GO:0006006;GO:0007165;GO:0008083;GO:0008083;GO:0008083;GO:0000122;GO:0001503;GO:0001649;GO:0001701;GO:0001892;GO:0001934;GO:0005158;GO:0005159;GO:0005159;GO:0005178;GO:0005179;GO:0005179;GO:0005576;GO:0005576;GO:0005576;GO:0005615;GO:0005615;GO:0005615;GO:0005975;GO:0006006;GO:0008083;GO:0008083;GO:…	K13769	-	T	0A630;0IY3P;13SBM;1CZ8G;18V7S;0UKZP;1B2HF;0DMSM;0VG2N	insulin-like growth factor 2 [Source:RGD Symbol;Acc:2870]	24483	P01346;M9NW49
ENSRNOG00000006876	298.652	698.783	98.5867	0.141083	-2.82538	5.67974e-06	0.00203972	14	77712240	77716059	+	1781	Msx1	GO:0000122;GO:0000122;GO:0000902;GO:0000902;GO:0000977;GO:0000977;GO:0000977;GO:0000981;GO:0000981;GO:0000981;GO:0000981;GO:0000981;GO:0000987;GO:0000987;GO:0001227;GO:0001227;GO:0001228;GO:0001228;GO:0001701;GO:0001701;GO:0001837;GO:0001837;GO:0002039;GO:0002039;GO:0003007;GO:0003007;GO:0003198;GO:0003198;GO:0003674;GO:0003677;GO:0003677;GO:0003677;GO:0005575;GO:0005634;GO:0005634;GO:0005634;GO:…	K09341	-	K	0V98I;18W39;0UP5C;1CPD0;09YTP;13ISN;0DK8A;KOG0492;1AV4B	msh homeobox 1 [Source:RGD Symbol;Acc:620929]	81710	Q9QUG0
ENSRNOG00000003348	487.575	1107.92	177.403	0.160122	-2.64276	5.68554e-06	0.00203972	10	46330368	46332172	-	1668	Rasd1	GO:0003924;GO:0005525;GO:0007165;GO:0016020;GO:0016529;	K07843	-	S;J;I	0DFAM;18SFV;0V4ZN;0UTY8;1CQ0D;12QWC;09U0W;KOG0395;1B1N7	ras related dexamethasone induced 1 [Source:RGD Symbol;Acc:619727]	64455	Q9JKF8
ENSRNOG00000043219	114.105	292.514	24.8999	0.0851238	-3.55429	6.52668e-06	0.00226052	18	53068495	53181503	-	7808	Fbn2	GO:0001527;GO:0001527;GO:0005201;GO:0005509;GO:0005576;GO:0030326;GO:0030501;GO:0035108;GO:0035583;GO:0043010;GO:0045669;GO:0048048;GO:0060346;GO:0062023;	K23342	-	T	0IR7H	fibrillin 2 [Source:RGD Symbol;Acc:620910]	689008	Q9WUH9
ENSRNOG00000057557	121.827	307.809	28.8354	0.0936794	-3.41612	8.51398e-06	0.00287822	2	60131776	60325692	+	2972	Prlr	GO:0004896;GO:0004925;GO:0004925;GO:0005515;GO:0007171;GO:0009986;GO:0016020;GO:0017046;GO:0038161;GO:0042976;GO:0043066;GO:0004896;GO:0004896;GO:0004925;GO:0004925;GO:0005515;GO:0016020;GO:0016020;GO:0016020;GO:0016021;GO:0038161;GO:0038161;GO:0046872;GO:0120162;GO:0004896;GO:0004896;GO:0004925;GO:0004925;GO:0005515;GO:0016020;GO:0016020;GO:0016020;GO:0016021;GO:0038161;GO:0038161;GO:0046872;GO:…	K05081	-	-	-	prolactin receptor [Source:RGD Symbol;Acc:3407]	24684	P05710
ENSRNOG00000024501	1320.48	2888.81	536.318	0.185653	-2.42932	8.8288e-06	0.00292833	5	78428669	78567288	+	5587	Rgs3	GO:0005515;GO:0005886;GO:0005515;GO:0005737;GO:0005515;GO:0005634;GO:0005634;GO:0005634;GO:0005737;GO:0005886;GO:0007165;GO:0007165;GO:0009968;GO:0016020;	K07524	-	T	0B1US;0E6XJ;14FII;1DDUJ;0W1Y1;KOG3589;0V20F;13HAR;0DFH1;0UJCV;09W11;1CQ6S;KOG3589;0V6ZD	regulator of G-protein signaling 3 [Source:RGD Symbol;Acc:3566]	54293	P49797
ENSRNOG00000016477	446.244	1011.37	163.68	0.16184	-2.62736	9.4985e-06	0.00309211	2	204575466	204625743	-	5336	Vangl1	GO:0005886;GO:0005886;GO:0007275;GO:0007275;GO:0016020;GO:0016021;GO:0016021;GO:0016021;GO:0016328;GO:0016328;GO:0043473;GO:0043473;	K04510	-	T	09W7T;13CDM;1CS77;1AXC9;KOG3814;0V765;18X8U;0UNAA;0DHGV	VANGL planar cell polarity protein 1 [Source:RGD Symbol;Acc:1597324]	690366	D3ZKC8
ENSRNOG00000017560	861.203	1888.91	347.347	0.183887	-2.44311	9.83752e-06	0.00314425	3	80841005	80842916	-	721	Mdk	GO:0001662;GO:0002232;GO:0002232;GO:0002286;GO:0002690;GO:0005576;GO:0007010;GO:0007162;GO:0007165;GO:0007614;GO:0008083;GO:0008083;GO:0008083;GO:0008201;GO:0008201;GO:0008201;GO:0009611;GO:0010667;GO:0010667;GO:0010718;GO:0010759;GO:0010759;GO:0010838;GO:0010976;GO:0010996;GO:0021542;GO:0021681;GO:0021766;GO:0021987;GO:0030279;GO:0030335;GO:0030421;GO:0032330;GO:0032735;GO:0035374;GO:0042246;GO:…	K06828	-	W;T	0UVFT;1D3MT;0VIC4;13UBD;0J0E8;0DUA3;0A7H7;193JW;1B5Y3	midkine [Source:RGD Symbol;Acc:69073]	81517	Q9R1S9;A9UMV0
ENSRNOG00000040120	33.1876	97.5047	1.02903	0.0105536	-6.56612	1.08309e-05	0.00339993	2	23272328	23289266	-	1960	Bhmt2	GO:0008270;GO:0008270;GO:0009086;GO:0033477;GO:0046500;GO:0047150;GO:0061627;GO:0071267;	K00547	EC:2.1.1.10	E	0UK7Z;0DIWK;09XJ4;0V8H7;13HAS;1CTMX;1B2B6;18W7A;KOG1579	betaine-homocysteine S-methyltransferase 2 [Source:RGD Symbol;Acc:1359418]	365972	Q68FT5
ENSRNOG00000014613	2670.45	5695.42	1157.96	0.203314	-2.29822	1.53305e-05	0.00472799	2	251634431	251766014	+	3612	Ddah1	GO:0000052;GO:0000052;GO:0000052;GO:0000052;GO:0000052;GO:0000052;GO:0003073;GO:0003073;GO:0006525;GO:0006525;GO:0006527;GO:0006527;GO:0006527;GO:0006527;GO:0008285;GO:0008285;GO:0016403;GO:0016403;GO:0016403;GO:0016403;GO:0016403;GO:0016403;GO:0016403;GO:0016403;GO:0016597;GO:0016597;GO:0016787;GO:0043116;GO:0043116;GO:0045429;GO:0045429;GO:0045429;GO:0045429;GO:0045429;GO:0045766;GO:0046872;GO:…	K01482	EC:3.5.3.18	K;E	09ZQV;139US;1CY7J;0USMY;0VCH3;1927N;0DP9H;0IFS6;1B2T7	dimethylarginine dimethylaminohydrolase 1 [Source:RGD Symbol;Acc:70968]	64157	O08557
ENSRNOG00000030938	97.6406	248.541	22.1902	0.0892818	-3.48549	1.99776e-05	0.00605494	5	124442293	124542156	+	1959	AABR07049499.1	GO:0005886;GO:0005886;GO:0005886;GO:0007229;GO:0007229;GO:0007229;GO:0050852;GO:0072659;GO:0005886;GO:0005886;GO:0007229;GO:0007229;	-	-	S	0UFUV;0IFNY;09TGQ;0V4FP;18TT2;1CPH9;1B2MM;12R3V;0DETH	-	-	-
ENSRNOG00000006388	226.043	526.716	75.7062	0.143732	-2.79854	2.15339e-05	0.00633617	6	92597706	92643847	-	2878	Pygl	GO:0002060;GO:0005524;GO:0005536;GO:0005975;GO:0005977;GO:0008184;GO:0008184;GO:0009617;GO:0016208;GO:0019842;GO:0032052;GO:0042593;GO:0042802;GO:0070266;	K00688	EC:2.4.1.1	G	0UFQB;0DEQ1;KOG2099;18S8I;09TCR;12N63;1CPDR;0V4BV;1AT74	glycogen phosphorylase L [Source:RGD Symbol;Acc:620687]	64035	P09811
ENSRNOG00000016180	1477.01	3134.49	648.266	0.206817	-2.27357	2.32234e-05	0.00669252	5	25577451	25584288	-	2772	Pdp1	GO:0004721;GO:0004722;GO:0004722;GO:0004722;GO:0006470;GO:0006470;GO:0016787;GO:0016791;GO:0016791;GO:0035970;GO:0043169;GO:0043169;GO:0046872;GO:0004721;GO:0004722;GO:0004722;GO:0006470;GO:0006470;GO:0016787;GO:0016791;GO:0016791;GO:0043169;GO:0043169;GO:0046872;GO:0004721;GO:0004722;GO:0004722;GO:0006470;GO:0006470;GO:0016787;GO:0016791;GO:0016791;GO:0043169;GO:0043169;GO:0046872;	K01102	EC:3.1.3.43	T	13A7V;0UU66;1CWAY;KOG0700;09YR5;0VATK;0DMFM	pyruvate dehyrogenase phosphatase catalytic subunit 1 [Source:RGD Symbol;Acc:620393]	54705	A0A0G2QC17
ENSRNOG00000010347	75.7568	197.877	14.6967	0.0742719	-3.75104	2.91858e-05	0.00827511	4	165529294	165541314	-	1290	Styk1	GO:0004672;GO:0004672;GO:0004713;GO:0004715;GO:0005102;GO:0005524;GO:0005524;GO:0005886;GO:0006468;GO:0006468;GO:0007169;GO:0016020;GO:0016021;GO:0016301;GO:0016310;GO:0018108;GO:0030154;GO:0031234;GO:0045087;	K17510	EC:2.7.10.2	T	0DPDV;0VCM6;KOG0200;18U1K;1B2XV;0UFVD;1CYBN;12U03;0A1RK	serine/threonine/tyrosine kinase 1 [Source:RGD Symbol;Acc:1564211]	500340	D3ZHY0
ENSRNOG00000018505	32.8643	95.5928	1.5	0.0156916	-5.99387	3.00613e-05	0.00838807	18	63098144	63108051	+	546	Cidea	GO:0001818;GO:0005811;GO:0005811;GO:0006915;GO:0019915;GO:0032720;GO:0050995;	-	-	S;K	0IVIC;0A3SM;1D0IH;0DRCX;0UUB9;1B1EA;195BC;13NB9;0VEM4	cell death-inducing DFFA-like effector a [Source:RGD Symbol;Acc:1305106]	291541	-
ENSRNOG00000030155	39.3586	111.844	3.11612	0.0278614	-5.16559	3.34901e-05	0.00913847	5	141007462	141033511	-	1919	Bmp8a	GO:0001649;GO:0001649;GO:0002024;GO:0005125;GO:0005576;GO:0005615;GO:0007281;GO:0007281;GO:0007283;GO:0007283;GO:0008083;GO:0008083;GO:0008083;GO:0010862;GO:0030509;GO:0046676;GO:0060395;GO:0070700;GO:0097009;	K16622	-	T	0UMF1;KOG3900;195JJ;0DET9;0V4FE;09TGD;1AV69;1CPH2;12RHZ	bone morphogenetic protein 8a [Source:RGD Symbol;Acc:1585858]	680931	D3ZTI5
ENSRNOG00000027103	61.7101	165.376	9.87738	0.059727	-4.06547	3.37904e-05	0.00913847	18	36892403	36893797	-	1395	Gpr151	GO:0004930;GO:0004930;GO:0007186;GO:0007186;GO:0010447;GO:0016021;GO:0042802;	K08435	-	T	KOG3656;1CTVJ;0V8PC;1905R;12U63;0UI49;0DJ3Q;09XRM;1AVGG	G protein-coupled receptor 151 [Source:RGD Symbol;Acc:727873]	307475	Q7TSN5
ENSRNOG00000012789	160.381	381.415	49.8644	0.130735	-2.93528	3.65975e-05	0.00974769	19	55176258	55183557	-	3321	Mlnr	GO:0004930;GO:0004930;GO:0004930;GO:0004997;GO:0004997;GO:0004997;GO:0004997;GO:0005886;GO:0007165;GO:0007186;GO:0007186;GO:0007186;GO:0007200;GO:0007200;GO:0016020;GO:0016021;GO:0016021;GO:0016021;GO:0043025;	K04282	-	T	KOG3656;0UGJJ;12S0J;09U1D;0V506;0DFB2;1CQ0V	motilin receptor [Source:RGD Symbol;Acc:621262]	252859	Q9R297
ENSRNOG00000003283	198.844	460.757	67.8869	0.147338	-2.7628	4.3157e-05	0.0113232	13	83854664	83917021	-	2708	Rcsd1	GO:0003009;GO:0051015;GO:0071474;GO:0051015;GO:0051015;GO:0071474;GO:0071474;	K18615	-	S;T	1CXEF;0IKAV;191HI;0DHBZ;0V7G3;0URUS;13P19;1AVX2;09TAM	RCSD domain containing 1 [Source:RGD Symbol;Acc:1304715]	360872	F1M4V3
ENSRNOG00000008356	168.896	395.754	55.4675	0.140156	-2.83489	4.53327e-05	0.0117192	8	82171497	82247544	+	6038	Myo5c	GO:0003774;GO:0005515;GO:0005524;GO:0016459;GO:0051015;	K10357	-	Z	1CTE0;09WK7;18WQT;12P08;1AVBK;0V7IT;0UJUK;0DIP4;KOG0161;KOG0160	myosin VC [Source:RGD Symbol;Acc:1309994]	315820	-
ENSRNOG00000001926	196.944	448.33	71.2513	0.158926	-2.65357	7.27245e-05	0.0185279	11	77815181	77830416	+	3301	Cldn1	GO:0001618;GO:0001618;GO:0005198;GO:0005198;GO:0005737;GO:0005886;GO:0005886;GO:0005886;GO:0005886;GO:0005886;GO:0005887;GO:0005887;GO:0005887;GO:0005887;GO:0005911;GO:0005911;GO:0005923;GO:0005923;GO:0005923;GO:0005923;GO:0005923;GO:0005923;GO:0005923;GO:0007155;GO:0007568;GO:0008065;GO:0009636;GO:0016020;GO:0016021;GO:0016021;GO:0016021;GO:0016323;GO:0016323;GO:0016323;GO:0016324;GO:0016324;GO:…	K06087	-	W;T;U	0DF4P;0V4TM;13MY5;0IG63;09TUD;1ASS2;1CPUI;18Y51;0UGAC	claudin 1 [Source:RGD Symbol;Acc:68422]	65129	P56745
ENSRNOG00000060087	256.482	573.557	97.945	0.170768	-2.54989	7.49376e-05	0.0186977	10	29392762	29450644	-	2493	Adra1b	GO:0004930;GO:0004930;GO:0004930;GO:0004935;GO:0004935;GO:0004937;GO:0004937;GO:0005634;GO:0005737;GO:0005737;GO:0005886;GO:0005886;GO:0005901;GO:0006937;GO:0006937;GO:0007165;GO:0007186;GO:0007186;GO:0007186;GO:0016020;GO:0016021;GO:0016021;GO:0016021;GO:0019229;GO:0019229;GO:0031965;GO:0031965;GO:0043410;GO:0046982;GO:0055117;GO:0055117;GO:0071875;	-	-	-	-	adrenoceptor alpha 1B [Source:RGD Symbol;Acc:2054]	-	-
ENSRNOG00000018214	612.836	1296.24	271.135	0.20917	-2.25725	7.57094e-05	0.0186977	9	100829552	100840504	+	1400	Bok	GO:0001836;GO:0001836;GO:0005102;GO:0005102;GO:0005515;GO:0005634;GO:0005634;GO:0005634;GO:0005640;GO:0005737;GO:0005737;GO:0005737;GO:0005739;GO:0005739;GO:0005739;GO:0005741;GO:0005741;GO:0005743;GO:0005743;GO:0005743;GO:0005768;GO:0005783;GO:0005783;GO:0005783;GO:0005789;GO:0005789;GO:0005789;GO:0005789;GO:0005794;GO:0005794;GO:0005794;GO:0006915;GO:0006915;GO:0006915;GO:0006919;GO:0006919;GO:…	K02561	-	T	1CWMA;0DMRN;192Q1;0UJ0E;0VBAI;KOG4728;1AS7Q;0A0E9;12SSX	BCL2 family apoptosis regulator BOK [Source:RGD Symbol;Acc:70984]	29884	Q792S6
ENSRNOG00000042690	774.035	1623.17	349.47	0.215302	-2.21557	7.65821e-05	0.0186977	16	72762562	73152921	-	4098	Zmat4	GO:0003676;GO:0003676;GO:0005634;GO:0008270;GO:0008270;	-	-	-	-	zinc finger, matrin type 4 [Source:RGD Symbol;Acc:1584398]	-	-
ENSRNOG00000038202	136.066	321.192	43.503	0.135443	-2.88425	8.22782e-05	0.0194696	8	67753279	67765358	+	896	Calml4	GO:0005509;GO:0005509;GO:0005509;GO:0030234;GO:0050790;	K02183	-	T	0UNW6;1AY1Z;0VHFA;0DRZ7;13PX8;1CQ3U;1949V;0A3IB;KOG0027	calmodulin-like 4 [Source:RGD Symbol;Acc:1583918]	691455	B0BNB8
ENSRNOG00000054879	323.316	707.387	131.28	0.185585	-2.42985	8.30663e-05	0.0194696	15	108908607	108912737	+	1587	Zic2	GO:0000977;GO:0000978;GO:0000978;GO:0000981;GO:0001228;GO:0001843;GO:0003674;GO:0003677;GO:0003677;GO:0003700;GO:0005575;GO:0005634;GO:0005634;GO:0005634;GO:0005654;GO:0005737;GO:0006357;GO:0007399;GO:0007417;GO:0007417;GO:0007601;GO:0008150;GO:0016604;GO:0030154;GO:0031290;GO:0031490;GO:0044782;GO:0045892;GO:0045893;GO:0045944;GO:0046872;GO:0048066;GO:0051091;GO:1900224;	K06235	-	-	-	Zic family member 2 [Source:RGD Symbol;Acc:1311174]	361096	-
ENSRNOG00000003845	107.188	261.924	29.8193	0.113847	-3.13483	8.7781e-05	0.020304	10	91830654	91874793	+	2951	Wnt3	GO:0000902;GO:0001558;GO:0001707;GO:0001707;GO:0003674;GO:0005102;GO:0005102;GO:0005109;GO:0005109;GO:0005125;GO:0005576;GO:0005576;GO:0005615;GO:0005737;GO:0007275;GO:0007275;GO:0007275;GO:0007276;GO:0007276;GO:0007411;GO:0007411;GO:0009948;GO:0009948;GO:0009950;GO:0009950;GO:0009952;GO:0009952;GO:0010628;GO:0010628;GO:0010628;GO:0016055;GO:0016055;GO:0016055;GO:0019904;GO:0019904;GO:0030177;GO:…	K00312	-	T	KOG3913;09V80;0UQS1;12R4V;1CS9V;0DHJJ;0V67H;1B3E3;191KV	Wnt family member 3 [Source:RGD Symbol;Acc:3972]	24882	D3ZCR1
ENSRNOG00000002625	2930	5943.01	1423.5	0.239526	-2.06175	9.21714e-05	0.0210426	13	35678240	35858390	-	10570	Ptpn4	GO:0004721;GO:0004725;GO:0004725;GO:0004725;GO:0004725;GO:0004725;GO:0004726;GO:0004726;GO:0005515;GO:0005737;GO:0005737;GO:0005737;GO:0005737;GO:0005856;GO:0005856;GO:0005856;GO:0006470;GO:0006470;GO:0008092;GO:0008092;GO:0009898;GO:0009898;GO:0009898;GO:0016311;GO:0016311;GO:0016787;GO:0016791;GO:0016791;GO:0035335;	K18037	EC:3.1.3.48	T	1DD6M;0KDUQ;1BAAX;0E67B;14U22;196X4;0B0UJ;0WDC5;0V1JG	protein tyrosine phosphatase, non-receptor type 4 [Source:RGD Symbol;Acc:620712]	246116	G3V6B9
ENSRNOG00000007675	202.58	456.934	75.4029	0.165019	-2.59929	9.68634e-05	0.0218303	5	39329423	39370900	+	2417	Gpr63	GO:0004930;GO:0004930;GO:0004930;GO:0005654;GO:0005829;GO:0005886;GO:0007186;GO:0007186;GO:0007186;GO:0016020;GO:0016021;GO:0016021;GO:0016021;GO:0043235;GO:0043235;	K04321	-	T	KOG3656;0DF4Z;0V4TU;1AZBS;09TUM;1CPUS;1904C;1372W;0UGAS	G protein-coupled receptor 63 [Source:RGD Symbol;Acc:1306460]	297952	D3ZNT8
ENSRNOG00000016838	152.934	353.693	52.5546	0.148588	-2.75061	0.000102645	0.0228404	5	157247781	157268903	-	1673	Pla2g5	GO:0004623;GO:0005509;GO:0006644;GO:0016042;GO:0050482;	K01047	EC:3.1.1.4	I	193AK;13TZD;1D35H;0VHNF;0DTTC;KOG4087;0UV0P;1B5IE;0A6UF	phospholipase A2, group V [Source:RGD Symbol;Acc:62051]	29354	P51433
ENSRNOG00000015473	314.259	682.533	130.122	0.190646	-2.39103	0.000107105	0.023535	1	7355154	7480825	-	1979	Phactr2	GO:0003779;GO:0004864;GO:0032515;	K17594	-	T	0A1VY;1AUJP;KOG4339;19118;0UJ2V;1CYFJ;0DPH3;0V5SG;13JD2	phosphatase and actin regulator 2 [Source:RGD Symbol;Acc:1303141]	308291	P62025
ENSRNOG00000007100	2118.21	4301.68	1026.48	0.238624	-2.06719	0.000109792	0.0238276	4	56674832	56704549	+	3836	Ccdc136	-	-	-	S	18W6X;130M7;1CWQ9;0VB47;0DMUT;0II92;0UNWB;1AYDS;0A085	coiled-coil domain containing 136 [Source:RGD Symbol;Acc:1564459]	362331	D4AAR7
ENSRNOG00000052725	2146.54	4342.78	1048.42	0.241416	-2.05041	0.000112333	0.0240818	7	125340475	125407806	-	5171	Shisal1	GO:0016020;GO:0016021;	-	-	-	-	shisa like 1 [Source:RGD Symbol;Acc:1566029]	500913	D3ZJY8
ENSRNOG00000010718	503.185	1063.95	222.803	0.209411	-2.25559	0.000117519	0.02489	5	169452493	169462713	+	2643	Gpr153	GO:0004930;GO:0004930;GO:0007186;GO:0007186;GO:0016020;GO:0016021;GO:0016021;GO:0016021;	K08437	-	T	0UKFJ;0V98R;0DJQW;1AS4R;191UF;0IFBH;1CUHX;09XZI;12UHP	G protein-coupled receptor 153 [Source:RGD Symbol;Acc:1564170]	619550	D4ABT6
ENSRNOG00000059793	169.679	388.107	60.4645	0.155793	-2.68229	0.000142123	0.0297426	10	103703404	103710527	+	1242	Rab37	GO:0003924;GO:0003924;GO:0005525;GO:0005525;GO:0005768;GO:0005793;GO:0005793;GO:0005794;GO:0030141;	K07914	-	-	-	RAB37, member RAS oncogene family [Source:RGD Symbol;Acc:2319982]	100364984	-
ENSRNOG00000000861	146.076	337.443	50.3934	0.149339	-2.74334	0.000149789	0.0306218	X	140878216	140888795	+	4206	Zic3	GO:0000977;GO:0000978;GO:0000978;GO:0001228;GO:0001228;GO:0001947;GO:0001947;GO:0003700;GO:0003700;GO:0005634;GO:0005654;GO:0005737;GO:0007368;GO:0007368;GO:0007389;GO:0009952;GO:0030324;GO:0035469;GO:0035545;GO:0043565;GO:0045893;GO:0045944;GO:0045944;GO:0071907;GO:0071910;GO:1990837;	K18487	-	-	-	Zic family member 3 [Source:RGD Symbol;Acc:1561261]	367944	-
ENSRNOG00000010011	412.825	871.806	183.335	0.210293	-2.24953	0.000149808	0.0306218	4	80025440	80107884	-	6831	Osbpl3	GO:0005829;GO:0005886;GO:0008289;GO:0015485;GO:0031965;GO:0097038;	K20463	-	T;I	0V51S;0DJ92;0UR3B;12Q34;18VJT;KOG1737;1CU13;09XWE;1B0YT	oxysterol binding protein-like 3 [Source:RGD Symbol;Acc:1564287]	362360	D3ZHZ3
ENSRNOG00000003694	524.642	1096.45	238.738	0.217738	-2.19934	0.000160109	0.0319837	13	108382399	108443294	+	7235	Prox1	GO:0000122;GO:0000122;GO:0000122;GO:0000976;GO:0000976;GO:0000978;GO:0000978;GO:0000978;GO:0000981;GO:0000981;GO:0000981;GO:0001227;GO:0001227;GO:0001709;GO:0001709;GO:0001822;GO:0001822;GO:0001889;GO:0001889;GO:0001938;GO:0001938;GO:0001945;GO:0001945;GO:0001946;GO:0001946;GO:0002088;GO:0002088;GO:0002089;GO:0002089;GO:0002194;GO:0002194;GO:0003674;GO:0003677;GO:0003677;GO:0003677;GO:0003677;GO:…	K20211	-	K	KOG3779	prospero homeobox 1 [Source:RGD Symbol;Acc:1306890]	305066	-
ENSRNOG00000013993	59.1036	153.904	11.7032	0.076042	-3.71706	0.000164533	0.0324981	1	276011416	276012351	-	465	AABR07007000.1	GO:0000978;GO:0000981;GO:0006357;GO:0016055;GO:0016055;GO:0060070;GO:0071664;GO:1990907;	-	-	K	0VNYH;KOG3248;0ABW3;1D884;0DZQX;13YJE;0UYDZ	transcription factor 7 like 2 [Source:NCBI gene;Acc:679869]	-	-
ENSRNOG00000001143	2903.87	5793.88	1458.86	0.251793	-1.98969	0.000170747	0.0329146	12	46334665	46494174	-	7578	Cit	GO:0000281;GO:0004672;GO:0004674;GO:0005524;GO:0006468;GO:0035556;GO:0035556;GO:0000281;GO:0004672;GO:0004674;GO:0005524;GO:0006468;GO:0035556;	K16308	EC:2.7.11.1	T;D	KOG0612;0DHTB;0UICV;12SJ6;1CSHS;1AXIC;18YHM;0V7GM;KOG0976;09WI2	citron rho-interacting serine/threonine kinase [Source:RGD Symbol;Acc:70878]	83620	E9PSL7
ENSRNOG00000061650	108.735	259.057	33.5741	0.129601	-2.94785	0.000171285	0.0329146	8	116771982	116773868	+	588	AC128059.5	GO:0005887;GO:0007155;	-	-	-	-	-	-	-
ENSRNOG00000016070	499.789	1042.92	228.225	0.218833	-2.19209	0.000172259	0.0329146	2	123329875	123407496	-	3885	Trpc3	GO:0005216;GO:0005262;GO:0005515;GO:0005887;GO:0006811;GO:0010524;GO:0016020;GO:0016021;GO:0033198;GO:0051592;GO:0055085;GO:0070588;GO:0070588;GO:0070679;GO:1903244;GO:0005216;GO:0005216;GO:0005262;GO:0005262;GO:0005515;GO:0006811;GO:0006811;GO:0006811;GO:0016020;GO:0016020;GO:0016020;GO:0016021;GO:0016021;GO:0016021;GO:0055085;GO:0055085;GO:0070588;GO:0070588;GO:0005216;GO:0005216;GO:0005262;GO:…	K04966	-	P	KOG3609	transient receptor potential cation channel, subfamily C, member 3 [Source:RGD Symbol;Acc:61973]	60395	F1LNQ7
ENSRNOG00000014851	531.83	1104.1	245.696	0.222531	-2.16792	0.000187358	0.0354146	9	88232455	88357182	-	10929	Col4a4	GO:0003674;GO:0005201;GO:0005201;GO:0005201;GO:0005201;GO:0005575;GO:0005581;GO:0005581;GO:0005581;GO:0005587;GO:0005587;GO:0005604;GO:0005604;GO:0005604;GO:0005615;GO:0008150;GO:0016020;GO:0030198;GO:0031012;GO:0032836;GO:0032836;GO:0003674;GO:0005201;GO:0005201;GO:0005575;GO:0005587;GO:0005587;GO:0005604;GO:0005604;GO:0005615;GO:0008150;GO:0030198;GO:0031012;GO:0032836;GO:0032836;GO:0005201;GO:…	-	-	W	KOG3544	collagen type IV alpha 4 chain [Source:RGD Symbol;Acc:1305355]	301562	Q5U1X9
ENSRNOG00000001227	5174.31	10247.5	2637.69	0.257397	-1.95793	0.000198324	0.0370886	20	11972381	12101047	+	6680	Adarb1	GO:0003723;GO:0003723;GO:0003723;GO:0004000;GO:0004000;GO:0006396;GO:0006396;GO:0003723;GO:0003726;GO:0004000;GO:0005634;GO:0005634;GO:0005654;GO:0005730;GO:0005829;GO:0006382;GO:0006382;GO:0006396;GO:0006396;GO:0007274;GO:0008285;GO:0016553;GO:0021610;GO:0021618;GO:0021965;GO:0030336;GO:0035264;GO:0044387;GO:0045070;GO:0050884;GO:0051726;GO:0060384;GO:0060415;GO:0061744;GO:0097049;	K13194	EC:3.5.-.-	A	12U90;1CWEV;0VAB8;KOG2777;0UJKJ;1B0J9;0A000;18XA7;0DMJI	adenosine deaminase, RNA-specific, B1 [Source:RGD Symbol;Acc:2033]	25367	P51400
ENSRNOG00000002336	2576.11	5468.87	1129.73	0.206576	-2.27526	0.000207205	0.0379989	14	39154529	39231695	+	4419	Gabra4	GO:0004888;GO:0004888;GO:0004890;GO:0004890;GO:0004890;GO:0004890;GO:0005216;GO:0005216;GO:0005230;GO:0005230;GO:0005237;GO:0005254;GO:0005254;GO:0005886;GO:0005887;GO:0006811;GO:0006811;GO:0006811;GO:0006821;GO:0006821;GO:0006821;GO:0007165;GO:0007214;GO:0007214;GO:0007214;GO:0007268;GO:0007417;GO:0008503;GO:0016020;GO:0016020;GO:0016020;GO:0016021;GO:0016021;GO:0016021;GO:0022851;GO:0030054;GO:…	K05175	-	T	1CWAK;0DH6J;1B2CU;18W30;09U8T;0UQTV;0V57Y;KOG3642;12RN9	gamma-aminobutyric acid type A receptor alpha4 subunit [Source:RGD Symbol;Acc:621670]	140675	P28471
ENSRNOG00000004077	3068.41	6079.7	1562.76	0.257046	-1.9599	0.000208675	0.0379989	7	54980120	55159351	+	3689	Kcnc2	GO:0005216;GO:0005249;GO:0005515;GO:0006811;GO:0006813;GO:0008076;GO:0016020;GO:0051260;GO:0055085;GO:0001508;GO:0005216;GO:0005249;GO:0005515;GO:0006811;GO:0006813;GO:0008076;GO:0016020;GO:0016020;GO:0030425;GO:0032809;GO:0042734;GO:0043204;GO:0044325;GO:0045211;GO:0051260;GO:0055085;	K04888	-	P	KOG3713;09X3G;1CVQM;12QY3;194VK;0URQR;0V820;0DKVH;1B2HG	potassium voltage-gated channel subfamily C member 2 [Source:RGD Symbol;Acc:628829]	246153	P22462
ENSRNOG00000005386	1168.63	2337.24	584.317	0.250003	-1.99999	0.000210889	0.0379989	7	42269784	42351054	+	5372	Kitlg	GO:0001755;GO:0002687;GO:0002763;GO:0005125;GO:0005173;GO:0005173;GO:0005615;GO:0005737;GO:0005886;GO:0005886;GO:0007155;GO:0008284;GO:0008284;GO:0008584;GO:0016020;GO:0016021;GO:0030027;GO:0030175;GO:0033026;GO:0035162;GO:0035234;GO:0043066;GO:0043406;GO:0045636;GO:0046579;GO:0050731;GO:0070668;GO:0097192;GO:1902035;GO:0005173;GO:0005173;GO:0005576;GO:0005737;GO:0005886;GO:0007155;GO:0007155;GO:…	K05461	-	W	190EM;0DKQT;0VA5Y;1CVJA;0IF3Y;1AS7G;0UGEV;09Z8N;13PGF	KIT ligand [Source:RGD Symbol;Acc:3086]	60427	P21581
ENSRNOG00000017525	42.6138	115.667	6.08709	0.0526258	-4.24809	0.000211838	0.0379989	4	71749242	71763679	-	3248	Epha1	GO:0000166;GO:0001954;GO:0001954;GO:0001968;GO:0001968;GO:0004672;GO:0004672;GO:0004672;GO:0004672;GO:0004672;GO:0004713;GO:0004713;GO:0004713;GO:0004714;GO:0004714;GO:0004714;GO:0005003;GO:0005003;GO:0005003;GO:0005003;GO:0005005;GO:0005005;GO:0005005;GO:0005515;GO:0005524;GO:0005524;GO:0005524;GO:0005886;GO:0005886;GO:0005886;GO:0005887;GO:0005887;GO:0005887;GO:0005887;GO:0005887;GO:0006468;GO:…	K05102	EC:2.7.10.1	T	0A4HX;1CRV8;1AXAY;192JE;KOG0196;0V42J;0UJ6R;12PWI;0DH50	Eph receptor A1 [Source:RGD Symbol;Acc:1304680]	312279	D3ZDH4
ENSRNOG00000009892	255.402	548.703	108.751	0.198197	-2.33499	0.000254976	0.045275	8	31977001	32000378	-	6064	Adamts15	GO:0004175;GO:0004175;GO:0004222;GO:0004222;GO:0004222;GO:0005576;GO:0005615;GO:0005615;GO:0006508;GO:0006508;GO:0006508;GO:0007229;GO:0007520;GO:0008201;GO:0008201;GO:0008233;GO:0008237;GO:0008237;GO:0008237;GO:0008270;GO:0008270;GO:0009986;GO:0009986;GO:0016787;GO:0022617;GO:0030198;GO:0031012;GO:0046872;GO:0050840;GO:0050840;GO:0062023;GO:0062023;	K08629	EC:3.4.24.-	O	0UJJK;0V69U;1AXSD;0DHEM;18YQZ;1CS4N;12PII;09U5N;KOG3538	ADAM metallopeptidase with thrombospondin type 1 motif, 15 [Source:RGD Symbol;Acc:1309770]	300474	D3ZXM1
ENSRNOG00000050091	147.165	332.663	54.4159	0.163577	-2.61196	0.000270849	0.0476125	11	90221056	90234286	-	1198	Efcab1	GO:0005509;GO:0005509;	-	-	T	0DGFG;0UFUC;12UE4;KOG0044;18TTU;1CQN0;09V6P;0V668;1ATT9	EF hand calcium binding domain 1 [Source:RGD Symbol;Acc:1594548]	301957	M0RCD9
ENSRNOG00000022337	507.618	1128.95	196.951	0.174455	-2.51907	0.00027487	0.047841	15	95507640	95514259	-	4248	Slitrk6	GO:0001964;GO:0001964;GO:0002088;GO:0002088;GO:0002093;GO:0002093;GO:0005515;GO:0005886;GO:0005887;GO:0005887;GO:0005887;GO:0007409;GO:0007409;GO:0007409;GO:0007409;GO:0007409;GO:0007416;GO:0007416;GO:0007416;GO:0007601;GO:0007601;GO:0008344;GO:0008344;GO:0009986;GO:0009986;GO:0016020;GO:0016021;GO:0016021;GO:0016021;GO:0021562;GO:0021562;GO:0031223;GO:0031223;GO:0035264;GO:0035264;GO:0042472;GO:…	-	-	T	194II;1CXXS;12SPR;09UKE;0IGN5;1ARBI;0DFW5;0URQ1;0V5JT	SLIT and NTRK-like family, member 6 [Source:RGD Symbol;Acc:1306550]	290467	D3ZP44
ENSRNOG00000027645	227.958	494.215	94.8289	0.191878	-2.38174	0.000284843	0.0490907	6	108393628	108415093	-	1763	Syndig1l	GO:0005794;GO:0005794;GO:0016020;GO:0016021;GO:0016021;GO:0016021;	K23906	-	S	0IJVI;1D03R;0A3BP;0VE6I;1AY8W;18WVZ;0DQZC;13NZ8;0UQKG	synapse differentiation inducing 1-like [Source:RGD Symbol;Acc:1589004]	685882	D4A4K5
ENSRNOG00000010841	215.534	467.449	89.5771	0.19163	-2.38361	0.00028798	0.0491496	5	144308611	144335172	+	4196	Col8a2	GO:0005515;GO:0048593;GO:0050673;	K23455	-	W	0IHF4;0E39Y;18XGZ;0UIKC;1AZWV;0W1QX;13JGE;0APE4;1DAHM	collagen type VIII alpha 2 chain [Source:RGD Symbol;Acc:1305182]	313592	D4ADG9
ENSRNOG00000009388	374.421	780.037	171.613	0.220006	-2.18439	0.000320017	0.0540921	2	166654043	166682325	-	2225	Sptssb	GO:0004758;GO:0004758;GO:0004758;GO:0005783;GO:0005789;GO:0006665;GO:0007029;GO:0007029;GO:0007029;GO:0016020;GO:0016021;GO:0017059;GO:0017059;GO:0017059;GO:0030148;GO:0030148;GO:0046513;GO:0046513;GO:0046513;GO:1904220;GO:1904220;GO:1904220;GO:0004758;GO:0004758;GO:0005783;GO:0005789;GO:0006665;GO:0007029;GO:0007029;GO:0016020;GO:0016021;GO:0017059;GO:0017059;GO:0030148;GO:0046513;GO:0046513;GO:…	-	-	O;U	0J16P;0DVH3;0UW89;13UW1;0A99G;1B6JT;193R9;1D4TP;0VK63	serine palmitoyltransferase, small subunit B [Source:RGD Symbol;Acc:2324614]	100362555	D3ZG45
ENSRNOG00000011184	541.788	1095.49	264.935	0.24184	-2.04787	0.00034971	0.0585481	4	62797677	62840357	-	2070	Slc13a4	GO:0006811;GO:0006814;GO:0016020;GO:0016020;GO:0016020;GO:0016021;GO:0016021;GO:0022857;GO:0022857;GO:0055085;GO:0055085;GO:0098656;	K14444	-	P	0V512;12Q3H;18SBJ;1AX00;0UR9V;1CSYX;0DFBW;09U24;KOG1281	solute carrier family 13 member 4 [Source:RGD Symbol;Acc:1359715]	503568	Q5EC47
ENSRNOG00000026914	162.218	358.473	64.0901	0.178786	-2.48369	0.000388526	0.064433	16	7345978	7408265	-	13792	Dnah1	GO:0000166;GO:0005524;GO:0005524;GO:0005524;GO:0005737;GO:0005856;GO:0005874;GO:0005929;GO:0007018;GO:0007018;GO:0008569;GO:0008569;GO:0030286;GO:0030286;GO:0030286;GO:0042995;GO:0003351;GO:0005524;GO:0005930;GO:0007018;GO:0007288;GO:0008569;GO:0030286;GO:0030317;GO:0030317;GO:0036126;GO:0036126;GO:0036156;GO:0036159;GO:0060294;	K10408	-	Z	1AXIG;0DGVY;0UIVZ;0V4YE;1CRK6;09TZJ;KOG3595;12NG3;18YHP	dynein, axonemal, heavy chain 1 [Source:RGD Symbol;Acc:621795]	171339	Q63164;D3ZRN8
ENSRNOG00000028077	220.665	471.273	95.3609	0.202348	-2.30509	0.000398961	0.0655452	11	61162628	61234944	-	5496	Cfap44	GO:0000226;GO:0005515;GO:0007288;GO:0007288;GO:0008233;GO:0030317;	K24224	-	S	0V3IG;1BB9V;13EWW;0WI8K;0B5KV;1DFW2;0E8ZU;197C8;0IS9Z	cilia and flagella associated protein 44 [Source:RGD Symbol;Acc:1559942]	363782	-
ENSRNOG00000020129	102.725	238.982	34.5966	0.144767	-2.7882	0.000403926	0.0657465	19	38669230	38719677	+	3662	Cdh3	GO:0001895;GO:0001895;GO:0003674;GO:0005509;GO:0005509;GO:0005509;GO:0005509;GO:0005737;GO:0005737;GO:0005886;GO:0005886;GO:0005886;GO:0005886;GO:0005886;GO:0005886;GO:0005912;GO:0005912;GO:0007155;GO:0007155;GO:0007155;GO:0007156;GO:0007156;GO:0010628;GO:0010628;GO:0010838;GO:0010838;GO:0016020;GO:0016020;GO:0016020;GO:0016021;GO:0016342;GO:0022405;GO:0022405;GO:0030054;GO:0031424;GO:0031424;GO:…	K06796	-	Z;U	18ZGI;1AZ3G;13J0W;0UJME;1CPTV;KOG3594;0V755;09W6X;0DHG3	cadherin 3 [Source:RGD Symbol;Acc:621089]	116777	F1LMI3
ENSRNOG00000005348	589.597	1181.53	293.631	0.248518	-2.00858	0.000409304	0.0660106	3	92403582	92502089	+	2811	Pamr1	GO:0004252;GO:0004252;GO:0005509;GO:0005509;GO:0006508;GO:0006508;	K24362	-	O	KOG3627	peptidase domain containing associated with muscle regeneration 1 [Source:RGD Symbol;Acc:1308745]	311252	-
ENSRNOG00000043410	202.131	434.947	85.7223	0.197087	-2.3431	0.000417216	0.0666748	8	6218393	6235967	-	1316	Cfap300	GO:0005737;GO:0005856;GO:0031514;GO:0042995;	K24230	-	S	0VAW6;1CWEA;0IFQP;13KFT;1AW5W;09ZZG;0DMJ3;0UH7X;18ZX9	cilia and flagella associated protein 300 [Source:RGD Symbol;Acc:1591894]	654482	Q68FQ4
ENSRNOG00000013309	160.493	353.693	63.8934	0.180646	-2.46876	0.000470653	0.074537	1	260527781	260638915	-	4616	Pik3ap1	GO:0005737;GO:0005829;GO:0005886;GO:0014068;GO:0016020;GO:0034134;GO:0034142;GO:0034154;GO:0034162;GO:0036312;GO:0042802;GO:0050727;GO:0005102;GO:0005737;GO:0005829;GO:0005829;GO:0005886;GO:0014068;GO:0016020;GO:0016301;GO:0016310;GO:0034122;GO:0034123;GO:0034134;GO:0034142;GO:0034154;GO:0034162;GO:0036312;GO:0036312;GO:0042802;GO:0050727;	K12230	-	T	18UX6;13KN1;0UHCY;09UKF;1CQJH;0IKKC;0DFW6;1AU9M;0V5JU	phosphoinositide-3-kinase adaptor protein 1 [Source:RGD Symbol;Acc:1307744]	294048	F1LXQ8
ENSRNOG00000011171	599.008	1198.73	299.145	0.249551	-2.0026	0.000502576	0.078882	5	139783951	139819016	+	1608	Rims3	GO:0006836;GO:0006887;GO:0006887;GO:0006887;GO:0016020;GO:0016020;GO:0031267;GO:0006836;GO:0006887;GO:0006887;GO:0006887;GO:0016020;GO:0016020;GO:0031267;GO:0042391;GO:0044325;	K15298	-	U	192IC;1D155;0A4D2;0VF15;1AUT6;12TZ0;0UJA6;KOG2060;0DRUV	regulating synaptic membrane exocytosis 3 [Source:RGD Symbol;Acc:628762]	65025	Q9JIR3
ENSRNOG00000019613	265.449	553.482	121.432	0.219396	-2.18839	0.000572892	0.0891227	1	171592797	171769780	+	1506	Syt9	GO:0000149;GO:0001786;GO:0005546;GO:0016020;GO:0016021;GO:0017158;GO:0017158;GO:0030285;GO:0031045;GO:0042802;GO:0050796;GO:0098686;GO:0099502;	K19909	-	T;U	1BA6P;0V1E8;0B0MB;14TU8;1DD0G;KOG1028;196V3;0E615;0WD4J	synaptotagmin 9 [Source:RGD Symbol;Acc:621169]	60564	Q925C0
ENSRNOG00000001195	86.0705	202.657	27.7773	0.137066	-2.86706	0.000579639	0.0893665	12	47698947	47737902	+	3211	Trpv4	GO:0000122;GO:0002024;GO:0005034;GO:0005216;GO:0005261;GO:0005262;GO:0005262;GO:0005515;GO:0005516;GO:0005886;GO:0005886;GO:0005912;GO:0005929;GO:0006811;GO:0006816;GO:0006874;GO:0006874;GO:0006970;GO:0007043;GO:0007204;GO:0007231;GO:0010628;GO:0010759;GO:0015275;GO:0016020;GO:0016021;GO:0019901;GO:0019901;GO:0030103;GO:0032755;GO:0032868;GO:0034605;GO:0042169;GO:0042538;GO:0042593;GO:0042802;GO:…	K04973	-	T;P	0V5IC;0DFUU;09UJ4;1CQ53;18SQ7;KOG3676;1AU2K;0UHAV;136N8	transient receptor potential cation channel, subfamily V, member 4 [Source:RGD Symbol;Acc:69337]	66026	Q9ERZ8
ENSRNOG00000014385	55.9226	141.477	13.1451	0.0929134	-3.42797	0.000587312	0.0893665	2	207440886	207455258	-	1774	Wnt2b	GO:0002062;GO:0002062;GO:0003674;GO:0005102;GO:0005102;GO:0005109;GO:0005125;GO:0005575;GO:0005576;GO:0005576;GO:0005615;GO:0007275;GO:0007275;GO:0007275;GO:0008150;GO:0008584;GO:0008584;GO:0009267;GO:0009267;GO:0016055;GO:0016055;GO:0016055;GO:0021871;GO:0021871;GO:0021871;GO:0030182;GO:0043231;GO:0045165;GO:0060070;GO:0060070;GO:0060070;GO:0060070;GO:0060492;GO:0060492;GO:0060638;GO:0060638;GO:…	K00182	-	T	KOG3913;1B384;09V80;1CR69;18Z6G;12R4V;0V67H;0UMAA;0DGGN	Wnt family member 2B [Source:RGD Symbol;Acc:69346]	116466	G3V7U3
ENSRNOG00000003183	382.014	774.302	185.87	0.240049	-2.0586	0.000589847	0.0893665	13	50873605	50885563	+	3547	Fmod	GO:0005515;GO:0005576;GO:0030199;GO:0062023;GO:0062023;	K08121	-	W;T	KOG0619;0A0WQ;1D129;0URFS;0VF4F;0DRTT;13K5A;1B25J;18U5B	fibromodulin [Source:RGD Symbol;Acc:619769]	64507	P50609
ENSRNOG00000011320	71.7714	173.979	20.6677	0.118794	-3.07346	0.000594794	0.0893665	5	61395408	61410812	-	1328	Igfbpl1	GO:0001558;GO:0001558;GO:0005515;GO:0005520;GO:0005520;GO:0005576;GO:0005576;GO:0005615;GO:0005615;GO:0005615;GO:0009966;GO:0071228;GO:0071228;	K24197	-	T	195WK;0DJ50;1CTWX;13CIF;0V8QH;09XSY;1AXAB;0UMU0;0IJPX	insulin-like growth factor binding protein-like 1 [Source:RGD Symbol;Acc:1305656]	366366	B0BN16
ENSRNOG00000057729	512.315	1022.84	257.051	0.25131	-1.99246	0.000626213	0.0932899	4	57204944	57246675	+	2526	Strip2	GO:0005737;GO:0005737;GO:0005829;GO:0005829;GO:0007010;GO:0007010;GO:0007010;GO:0008360;GO:0008360;GO:0016477;GO:0016477;	-	-	-	-	striatin interacting protein 2 [Source:RGD Symbol;Acc:1588437]	-	-
ENSRNOG00000019057	466.316	929.162	234.893	0.252801	-1.98393	0.000711954	0.104096	17	70971915	71105286	-	3370	Prkcq	GO:0000166;GO:0001772;GO:0004672;GO:0004672;GO:0004674;GO:0004674;GO:0004674;GO:0004697;GO:0004697;GO:0004697;GO:0004697;GO:0004698;GO:0005524;GO:0005524;GO:0005524;GO:0005737;GO:0005737;GO:0005886;GO:0005886;GO:0006355;GO:0006468;GO:0006468;GO:0006468;GO:0006509;GO:0006954;GO:0016020;GO:0016235;GO:0016301;GO:0016310;GO:0016740;GO:0032212;GO:0032740;GO:0032743;GO:0032753;GO:0034451;GO:0035556;GO:…	K18052	EC:2.7.11.13	T	KOG0694;09V0U;18X08;0DHYR;1CX2D;1B4RT;0UKRR;12NBF;0V6DY	protein kinase C, theta [Source:RGD Symbol;Acc:620968]	85420	F1LM10
ENSRNOG00000056996	159.81	345.09	67.1707	0.194647	-2.36107	0.000715316	0.104096	9	82163075	82195722	-	5613	Cfap65	GO:0001669;GO:0005737;GO:0005737;GO:0007288;GO:0030317;GO:0036126;GO:0036126;GO:0097225;	K24226	-	-	-	cilia and flagella associated protein 65 [Source:RGD Symbol;Acc:1563002]	301521	-
ENSRNOG00000003472	385.401	774.302	190.951	0.246611	-2.01969	0.000719485	0.104096	X	143346252	143453612	-	3587	Atp11c	GO:0000166;GO:0000287;GO:0002329;GO:0005524;GO:0015914;GO:0016021;GO:0045332;GO:0045332;GO:0045579;GO:0140326;	K01530	EC:7.6.2.1	P	1CT53;0V51J;0UKXC;191CC;KOG0206;1B0EF;12PKI;09U2K;0DFC9	ATPase phospholipid transporting 11C [Source:RGD Symbol;Acc:1564481]	317599	-
ENSRNOG00000019752	307.794	630.913	146.235	0.231784	-2.10915	0.000722436	0.104096	9	17784468	17799005	+	2115	Slc29a1	GO:0001504;GO:0005326;GO:0005326;GO:0005337;GO:0005337;GO:0005886;GO:0005887;GO:0006836;GO:0015211;GO:0015211;GO:0015213;GO:0015858;GO:0015858;GO:0015858;GO:0015860;GO:0015860;GO:0015862;GO:0016021;GO:0016323;GO:0016324;GO:0032238;GO:0032238;GO:0072531;GO:0098810;GO:1901642;GO:1901642;	K15014	-	F;P	09X8T;KOG1479;1CTB3;18WDU;0UM55;12UBZ;0V5GZ;0DIKA;1ARG2	solute carrier family 29 member 1 [Source:RGD Symbol;Acc:61899]	63997	O54698
ENSRNOG00000016695	275.221	564.954	130.354	0.230735	-2.11569	0.000740838	0.10588	19	15542765	15570611	-	3071	Mmp2	GO:0001666;GO:0001955;GO:0001957;GO:0004175;GO:0004222;GO:0004222;GO:0004222;GO:0004222;GO:0005576;GO:0005615;GO:0005886;GO:0006508;GO:0006508;GO:0006508;GO:0006508;GO:0007566;GO:0008233;GO:0008237;GO:0008237;GO:0008237;GO:0008237;GO:0008270;GO:0008270;GO:0016787;GO:0030017;GO:0030574;GO:0030574;GO:0031012;GO:0031012;GO:0034614;GO:0035987;GO:0046872;GO:0048661;GO:0048705;GO:0060325;GO:0060346;GO:…	K01398	EC:3.4.24.24	O;W	KOG1565	matrix metallopeptidase 2 [Source:RGD Symbol;Acc:621316]	81686	P33436
ENSRNOG00000004873	148.635	324.06	60.9224	0.187998	-2.41121	0.000777591	0.110236	6	96479430	96676225	+	2052	Prkch	GO:0004672;GO:0004674;GO:0004697;GO:0005524;GO:0005829;GO:0005886;GO:0005911;GO:0006468;GO:0010744;GO:0031267;GO:0035556;GO:0045618;	K18051	EC:2.7.11.13	T	KOG0694	protein kinase C, eta [Source:RGD Symbol;Acc:621888]	81749	Q64617
ENSRNOG00000049385	184.607	391.931	80.945	0.206529	-2.27558	0.000841349	0.118321	2	197803584	197814808	-	4150	Adamtsl4	GO:0002020;GO:0002020;GO:0002020;GO:0002064;GO:0002064;GO:0004222;GO:0005576;GO:0005614;GO:0005614;GO:0006508;GO:0006915;GO:0030198;GO:0030198;GO:0030198;GO:0031012;GO:0031012;GO:0031012;GO:0043065;GO:0043065;GO:0043065;	K23369	-	O	14SZD;1B9U8;0WCB5;196QJ;0V0VM;0E7PX;0KCTP;1DEQ2;0AZUR	ADAMTS-like 4 [Source:RGD Symbol;Acc:1561012]	310670	Q4FZU4
ENSRNOG00000018382	392.538	783.861	196.877	0.251163	-1.9933	0.000866325	0.120866	19	29597905	29968424	-	4672	Inpp4b	GO:0005575;GO:0005737;GO:0005737;GO:0005794;GO:0006874;GO:0008150;GO:0008289;GO:0016316;GO:0016316;GO:0016316;GO:0016316;GO:0016316;GO:0016787;GO:0017161;GO:0034593;GO:0034594;GO:0034597;GO:0036092;GO:0045671;GO:0046822;GO:0046850;GO:0046855;GO:0046856;GO:0051896;GO:0052828;GO:0005575;GO:0005737;GO:0005737;GO:0005794;GO:0006874;GO:0008150;GO:0008289;GO:0016316;GO:0016316;GO:0016316;GO:0016316;GO:…	K01109	EC:3.1.3.66	T	12NSE;1CZYM;0URAZ;KOG4428;0DJSR;1B40V;09YCY;0V9AF;1957N	inositol polyphosphate-4-phosphatase type II B [Source:RGD Symbol;Acc:620470]	116699	Q9QWG5
ENSRNOG00000003242	237.004	486.567	112.222	0.230641	-2.11628	0.00104499	0.143699	9	51263622	51538072	+	2996	Gulp1	GO:0006911;	K23285	-	T	09U7G;1CQ6Y;0DFH7;1AWE6;0UKXX;192K8;0V56I;12RJW;KOG3536	GULP PTB domain containing engulfment adaptor 1 [Source:RGD Symbol;Acc:1306380]	314543	Q5PQS4
ENSRNOG00000002773	3725.51	7122.62	2026.95	0.28458	-1.8131	0.00104633	0.143699	13	88054817	88061108	-	2917	Rgs4	GO:0005096;GO:0005634;GO:0005737;GO:0007186;	K16449	-	T	1AZ74;0A4KX;0UPJ9;0VG1A;0DS3D;1D1TG;18XE1;13KTZ;KOG3589	regulator of G-protein signaling 4 [Source:RGD Symbol;Acc:3567]	29480	P49799
ENSRNOG00000013654	680.54	1315.36	363.132	0.276071	-1.85689	0.00110404	0.150449	18	83777665	83782930	+	2348	Cbln2	GO:0005515;GO:0005576;GO:0005615;GO:0005615;GO:0050808;GO:0050808;GO:0050808;GO:0051965;GO:0051965;GO:0098814;GO:0098814;GO:0098814;GO:0098978;GO:0098978;GO:0099558;GO:0099558;GO:0099558;GO:1905606;GO:1905606;	K24235	-	O;T;W	13GIN;1926K;0IFXA;1CPT5;0UNQG;0DF3C;1B2EN;0V4SC;09TT0	cerebellin 2 precursor [Source:RGD Symbol;Acc:1309715]	291388	P98087
ENSRNOG00000002303	253.843	516.201	122.664	0.237629	-2.07322	0.00117191	0.158469	10	47281786	47341411	+	2303	Kcnj12	GO:0005242;GO:0005242;GO:0005244;GO:0005886;GO:0006811;GO:0006813;GO:0006813;GO:0006813;GO:0016020;GO:0016020;GO:0016020;GO:0016021;GO:0016021;GO:0016021;GO:0034220;GO:0034765;GO:0071805;GO:0005242;GO:0005242;GO:0005244;GO:0005886;GO:0006811;GO:0006813;GO:0006813;GO:0006813;GO:0016020;GO:0016020;GO:0016020;GO:0016021;GO:0016021;GO:0016021;GO:0034220;GO:0034765;GO:0071805;	K05005	-	P	0DM9U;12P9R;191TC;1B1H0;0UK9G;09TF4;1D0Q8;KOG3827;0V8SK	potassium inwardly-rectifying channel, subfamily J, member 12 [Source:RGD Symbol;Acc:621660]	117052	Q6U7S0
ENSRNOG00000012481	78.8998	183.538	26.5806	0.144823	-2.78764	0.00126226	0.169384	2	207262934	207268609	+	2144	Ppm1j	GO:0004722;GO:0004722;GO:0006470;GO:0006470;GO:0016791;	K17504	EC:3.1.3.16	T	0USGN;09XQ6;0DJ21;0V8CS;KOG1323;1CTTM;13HDW;18TWW;1AWC4	protein phosphatase, Mg2+/Mn2+ dependent, 1J [Source:RGD Symbol;Acc:1359104]	295341	Q641Y6
ENSRNOG00000011504	1502.79	2819.03	844.666	0.29963	-1.73875	0.00128358	0.169863	5	74874306	74982401	+	3843	Akap2	-	K16519	-	S	09ZMN;1CW0I;0IG9A;0UT68;0DM5E;0VAIB;12S4H;1929G;1B087	A-kinase anchoring protein 2 [Source:RGD Symbol;Acc:1305135]	298024	F1LPQ9
ENSRNOG00000029586	137.405	295.382	58.4159	0.197764	-2.33815	0.00128516	0.169863	8	116776494	116779156	+	387	AC128059.1	GO:0005509;GO:0005509;GO:0005509;GO:0005887;GO:0007155;GO:0007156;GO:0007156;GO:0016020;GO:0016020;GO:0016020;GO:0016021;	-	-	-	-	-	-	-
ENSRNOG00000057855	727.422	1649.93	266.166	0.16132	-2.63201	0.00130016	0.170564	13	82479998	82535534	+	6034	F5	GO:0005507;GO:0005507;	K03902	-	-	-	coagulation factor V [Source:RGD Symbol;Acc:1589758]	304929	Q7TPK2
ENSRNOG00000025005	47.0773	118.535	11.3484	0.0957383	-3.38476	0.0013234	0.172326	13	88265331	88272906	+	1611	Ccdc190	-	-	-	S	0VDKZ;1933I;0UTN1;0IUBU;1CZF3;0A2R9;1B3UY;13KTN;0DQD5	coiled-coil domain containing 190 [Source:RGD Symbol;Acc:1560672]	498270	D3ZPM4
ENSRNOG00000022723	74.7477	173.979	25.1321	0.144455	-2.79131	0.00133378	0.172401	9	66335492	66447837	+	3192	RGD1562029	-	-	-	O	0V377;13D90;1BB1R;KOG0181;0WH3N;0B4JU;1DFBW;19788;0E8DE	similar to KIAA2012 protein [Source:RGD Symbol;Acc:1562029]	501150	-
ENSRNOG00000032085	89.3651	202.657	32.7192	0.161451	-2.63083	0.00136439	0.175071	8	127789048	127834637	+	5163	Dlec1	GO:0002357;GO:0005737;GO:0005829;GO:0008285;	-	-	-	-	DLEC1 cilia and flagella associated protein [Source:RGD Symbol;Acc:1561649]	501070	-
ENSRNOG00000012892	116.148	253.321	47.5611	0.18775	-2.41311	0.00139556	0.177772	2	225645568	225783287	+	7163	Abca4	GO:0000166;GO:0001750;GO:0001750;GO:0003674;GO:0005319;GO:0005524;GO:0005524;GO:0005524;GO:0005548;GO:0005575;GO:0005783;GO:0005783;GO:0005887;GO:0005887;GO:0006649;GO:0006649;GO:0006869;GO:0006869;GO:0006869;GO:0007601;GO:0007601;GO:0007601;GO:0007601;GO:0008150;GO:0016020;GO:0016021;GO:0016021;GO:0016021;GO:0016887;GO:0042626;GO:0042626;GO:0042626;GO:0043231;GO:0045332;GO:0045332;GO:0045494;GO:…	K05644	-	Q	0V4GH;12P2M;1CWAS;KOG0059;09THI;18TFK;0UGH8;0DMFG;1AS9I	ATP binding cassette subfamily A member 4 [Source:RGD Symbol;Acc:1309445]	310836	D4AB29
ENSRNOG00000009465	88.6891	200.745	32.6612	0.1627	-2.61971	0.00147686	0.186775	2	182723854	182731764	+	2342	Sfrp2	GO:0001569;GO:0001569;GO:0001756;GO:0001756;GO:0001843;GO:0001843;GO:0002063;GO:0002063;GO:0003151;GO:0003151;GO:0003214;GO:0003214;GO:0003674;GO:0005515;GO:0005575;GO:0005576;GO:0005615;GO:0005615;GO:0005615;GO:0005615;GO:0006915;GO:0006915;GO:0007275;GO:0007584;GO:0008047;GO:0008047;GO:0008284;GO:0008284;GO:0008284;GO:0008285;GO:0008285;GO:0008584;GO:0008584;GO:0009952;GO:0009952;GO:0010629;GO:…	K02176	-	T	1CYMG;13KV3;0VCVN;0DPNG;0A20H;0USZQ;KOG3577;1B3WU	secreted frizzled-related protein 2 [Source:RGD Symbol;Acc:735163]	310552	B1WBV2
ENSRNOG00000006565	183.296	378.548	85.6707	0.226314	-2.1436	0.00157214	0.197404	10	38104558	38532196	+	2811	Fstl4	GO:0005509;GO:0005509;GO:0005515;GO:0005576;GO:0007275;GO:0030141;GO:0030141;GO:0030154;GO:0031549;GO:0031549;GO:0048403;GO:0048403;GO:0048670;GO:0048670;GO:0048671;GO:0048671;GO:0061000;GO:0061000;	K23914	-	S	1CV8Q;0UI7H;09YZQ;0DKEQ;0IEEJ;18YAQ;1B1IB;0V9XA;12RJ7	follistatin-like 4 [Source:RGD Symbol;Acc:1307227]	303130	D3ZJ81
ENSRNOG00000013829	199.25	409.137	94.3063	0.2305	-2.11716	0.00169043	0.210752	8	59592403	59607275	-	3257	Chrna3	GO:0004888;GO:0004888;GO:0005216;GO:0005216;GO:0005230;GO:0005230;GO:0005886;GO:0005892;GO:0006811;GO:0006811;GO:0006811;GO:0007165;GO:0007271;GO:0007399;GO:0015464;GO:0016020;GO:0016021;GO:0016021;GO:0016021;GO:0022848;GO:0022848;GO:0022848;GO:0030054;GO:0034220;GO:0034220;GO:0035095;GO:0045202;GO:0045211;GO:0045211;GO:0045211;GO:0060078;GO:0060079;GO:0060084;	K04805	-	W;T	1CPR8;0UG5T;1B28C;1909F;0V4QE;KOG3645;09TR5;0DF1E;12NBU	cholinergic receptor nicotinic alpha 3 subunit [Source:RGD Symbol;Acc:2345]	25101	Q6PW51
ENSRNOG00000033119	2195.76	4667.8	959.744	0.20561	-2.28202	0.00175449	0.217199	3	128756799	128971746	+	5391	Plcb4	GO:0004435;GO:0004435;GO:0004435;GO:0004435;GO:0005509;GO:0005509;GO:0005509;GO:0006629;GO:0006629;GO:0006629;GO:0007165;GO:0007165;GO:0007165;GO:0008081;GO:0008081;GO:0016042;GO:0016787;GO:0035556;GO:0035556;GO:0004435;GO:0004435;GO:0004435;GO:0004435;GO:0005509;GO:0005509;GO:0006629;GO:0006629;GO:0006629;GO:0007165;GO:0007165;GO:0007165;GO:0008081;GO:0008081;GO:0016042;GO:0016787;GO:0035556;GO:…	K05858	EC:3.1.4.11	I	09VSB;12NH2;0V5XZ;0DHSF;1CT43;KOG0169;0UKVQ;1ATTV	phospholipase C, beta 4 [Source:RGD Symbol;Acc:3345]	25031	Q9QW07
ENSRNOG00000002408	69.5667	161.552	23.5741	0.145923	-2.77672	0.00181558	0.222408	14	43810119	43837662	+	2344	Rbm47	GO:0002244;GO:0003676;GO:0003723;GO:0003723;GO:0005634;GO:0016554;GO:0016554;	K25083	-	A	0DEQJ;18U3S;1AY7P;1CQGM;KOG0117;0UH8N;12PHD;09UHE;0V5GP	RNA binding motif protein 47 [Source:RGD Symbol;Acc:1359713]	305340	Q66H68
ENSRNOG00000059865	515.744	980.782	283.225	0.288774	-1.79198	0.00182187	0.222408	16	2379480	2534131	+	12267	Dnah12	GO:0000166;GO:0005524;GO:0005524;GO:0005524;GO:0005737;GO:0005856;GO:0005874;GO:0005929;GO:0007018;GO:0007018;GO:0008569;GO:0008569;GO:0030286;GO:0030286;GO:0030286;GO:0042995;	K10408	-	-	-	dynein, axonemal, heavy chain 12 [Source:RGD Symbol;Acc:619990]	252959	A0A0G2K7D4
ENSRNOG00000036826	55.2246	132.874	16.3999	0.123425	-3.0183	0.00184578	0.223772	7	145172493	145174771	-	602	Glycam1	-	K06815	-	W	196MU;1B70B;0UWQH;147XV;1D5U9;0JFZZ;0DWJ7;0AAC4;0VMVF	glycosylation dependent cell adhesion molecule 1 [Source:RGD Symbol;Acc:2712]	25258	Q04807
ENSRNOG00000001821	29.6215	79.342	4.76127	0.0600094	-4.05867	0.00189677	0.228379	11	81330293	81344488	-	2039	Adipoq	GO:0005179;GO:0005515;GO:0001666;GO:0001934;GO:0001934;GO:0001934;GO:0005102;GO:0005102;GO:0005102;GO:0005179;GO:0005179;GO:0005179;GO:0005179;GO:0005179;GO:0005515;GO:0005576;GO:0005581;GO:0005615;GO:0005615;GO:0005615;GO:0005783;GO:0005783;GO:0005783;GO:0006006;GO:0006006;GO:0006006;GO:0006635;GO:0006635;GO:0006635;GO:0007165;GO:0007584;GO:0007623;GO:0009617;GO:0009617;GO:0009744;GO:0009749;GO:…	K07296	-	W	18V99;0UNGI;1CPKB;0V4J4;09TK4;1AUI2;0DEWT;0IHSJ;12NB1	adiponectin, C1Q and collagen domain containing [Source:RGD Symbol;Acc:628748]	246253	Q8K3R4
ENSRNOG00000032539	106.809	232.291	44.0676	0.189709	-2.39814	0.00200272	0.237877	5	59147337	59149699	-	1790	Spag8	GO:0008017;GO:0008017;	-	-	S	19675;0DN23;1CWYF;0IYX0;13SSB;0A0F9;1B1Z6;0VBBI;0UJJB	sperm associated antigen 8 [Source:RGD Symbol;Acc:1307079]	362508	F7EV11;Q6AYI6
ENSRNOG00000012580	818.201	1520.88	466.86	0.306967	-1.70385	0.00215854	0.254665	3	63863951	64024205	-	7702	Ccdc141	GO:0005515;GO:0005737;GO:0005813;GO:0005886;GO:0007155;GO:0007411;GO:0021799;GO:0051642;	-	-	S	1B2S9;13I4R;1CV1Y;0V9R6;0UGGK;18XMY;09YT9;0IFKI;0DK81	coiled-coil domain containing 141 [Source:RGD Symbol;Acc:1593250]	311134	D3ZEY0
ENSRNOG00000017635	1068.75	1973.99	616.131	0.312124	-1.67981	0.00217807	0.255256	1	211732713	211921099	+	2839	Inpp5a	GO:0004445;GO:0004445;GO:0004445;GO:0004445;GO:0004445;GO:0004445;GO:0005886;GO:0005886;GO:0005886;GO:0016020;GO:0016020;GO:0016020;GO:0016787;GO:0030425;GO:0030425;GO:0042731;GO:0042731;GO:0042995;GO:0046855;GO:0046855;GO:0046855;GO:0046856;GO:0046856;GO:0048016;GO:0052658;GO:0052658;GO:0052659;GO:0052659;GO:1901215;GO:1901215;	K01106	EC:3.1.3.56	I	18SP9;0UT7Z;0V5P1;KOG1976;09UPE;0DFZ3;1CQNI;12NVF;1B29W	inositol polyphosphate-5-phosphatase A [Source:RGD Symbol;Acc:1306168]	365382	D3ZZX1
ENSRNOG00000009448	141.975	296.338	64.7933	0.218647	-2.19333	0.00223266	0.25992	6	107245820	107276755	+	4584	Papln	GO:0004222;GO:0004867;GO:0004867;GO:0005576;GO:0005604;GO:0006508;GO:0010951;GO:0030198;GO:0031012;	K23624	-	-	-	papilin, proteoglycan-like sulfated glycoprotein [Source:RGD Symbol;Acc:1311176]	314297	-
ENSRNOG00000017783	240.027	474.14	122.971	0.259355	-1.947	0.0023191	0.268207	16	73372007	73410777	-	3892	Sfrp1	GO:0001649;GO:0001657;GO:0001756;GO:0001843;GO:0002244;GO:0004197;GO:0005109;GO:0005515;GO:0005615;GO:0005829;GO:0008201;GO:0008284;GO:0008285;GO:0008584;GO:0008585;GO:0009267;GO:0009950;GO:0009952;GO:0009986;GO:0010564;GO:0010629;GO:0010629;GO:0010719;GO:0010975;GO:0014034;GO:0014070;GO:0017147;GO:0021915;GO:0030097;GO:0030177;GO:0030178;GO:0030178;GO:0030279;GO:0030279;GO:0030307;GO:0030308;GO:…	K02166	-	T	09Y1P;0VCMX;18TQZ;0DG70;1CYCC;1B0T4;0UQYW;13EFI;KOG3577	secreted frizzled-related protein 1 [Source:RGD Symbol;Acc:621074]	84402	F1LLX7
ENSRNOG00000005491	33.8033	87.9454	6.73224	0.0765502	-3.70745	0.00237359	0.272714	7	60015998	60057152	+	2963	Best3	GO:0005254;GO:0015698;GO:0043271;	K13880	-	S;O;T;P	18VHH;1AXJ1;0DESR;09TFS;KOG3547;1CWW8;12RN2;0UKMJ;0V4EV	bestrophin 3 [Source:RGD Symbol;Acc:1305439]	314847	D4AAW7
ENSRNOG00000012847	46.2281	113.755	12.4645	0.109573	-3.19004	0.00239635	0.273542	1	213595240	213596459	+	459	Scgb1c1	GO:0005576;	-	-	O	0VKDU;0UWDH;0A9GY;1D4Y6;0J2P6;13SZB;0DVMY;1B6TU;193QF	secretoglobin, family 1C, member 1 [Source:RGD Symbol;Acc:1561432]	309100	G3V7P0
ENSRNOG00000058940	95.8515	209.348	39.1031	0.186785	-2.42055	0.00262638	0.297202	16	69046514	69079332	+	8362	Rab11fip1	GO:0005768;GO:0015031;GO:0016020;GO:0031267;	K12484	-	-	-	RAB11 family interacting protein 1 [Source:RGD Symbol;Acc:1562965]	498650	Q3B7T9
ENSRNOG00000002831	166.401	338.399	80.4029	0.237598	-2.0734	0.00263744	0.297202	10	81936444	81942188	-	3274	Wfikkn2	GO:0001501;GO:0004867;GO:0005515;GO:0005576;GO:0005576;GO:0005615;GO:0005615;GO:0007179;GO:0030414;GO:0030512;GO:0032091;GO:0043392;GO:0048019;GO:0048747;GO:0050431;GO:0060021;	K23621	-	W	0WDB1;1BAA8;1DD5S;0V1IQ;0KDTI;0E66H;0B0TI;196WS;14U0X	WAP, follistatin/kazal, immunoglobulin, kunitz and netrin domain containing 2 [Source:RGD Symbol;Acc:1305361]	287631	D3Z9K5
ENSRNOG00000024040	590.607	1101.23	335.296	0.304474	-1.71561	0.00265603	0.297391	11	75434197	75533520	+	3117	Mb21d2	GO:0044877;GO:0044877;	-	-	T	0A1JV;0UNWM;0VCFH;12T2S;1CY5U;KOG3963;0DP7X;190QI;1B05Q	Mab-21 domain containing 2 [Source:RGD Symbol;Acc:1559643]	498100	D4ACS3
ENSRNOG00000012278	117.187	248.541	51.5095	0.207247	-2.27057	0.00272596	0.303288	2	51672722	51750369	+	4242	Fgf10	GO:0000132;GO:0000132;GO:0000187;GO:0000187;GO:0001525;GO:0001656;GO:0001656;GO:0001759;GO:0001759;GO:0001759;GO:0001823;GO:0001823;GO:0001934;GO:0001974;GO:0001974;GO:0003338;GO:0003338;GO:0005104;GO:0005104;GO:0005104;GO:0005104;GO:0005104;GO:0005104;GO:0005111;GO:0005111;GO:0005111;GO:0005575;GO:0005576;GO:0005576;GO:0005576;GO:0005615;GO:0005615;GO:0005615;GO:0005615;GO:0005634;GO:0005634;GO:…	K04358	-	T	0DGZM;0UIZA;KOG3885;09VR2;1CRPW;13KAJ;1AUG8;194H0;0V6Q2	fibroblast growth factor 10 [Source:RGD Symbol;Acc:2606]	25443	P70492
ENSRNOG00000023557	29.3369	77.4302	5.29029	0.0683234	-3.87148	0.00287069	0.317383	9	100296781	100306829	-	2839	Mab21l4	-	-	-	S	0IEX3;1CTVY;0V8PK;1AY1G;0UK0F;12QQ0;18UGA;09XRV;0DJ42	mab-21 like 4 [Source:RGD Symbol;Acc:1563692]	501185	B1WC80
ENSRNOG00000002873	56.4612	132.874	18.2548	0.137384	-2.86371	0.00291678	0.320463	10	44736545	44746549	-	583	Fam183a	-	-	-	S	0A6MD;1B65S;1D2YQ;0VHFI;1936Z;0UUY5;13RWV;0DTM8;0IYC7	family with sequence similarity 183 member A [Source:RGD Symbol;Acc:1561932]	287346	D3Z8P9
ENSRNOG00000014893	109.297	232.291	47.7998	0.205776	-2.28085	0.00298939	0.326401	2	251912368	251970768	-	3179	Wdr63	GO:0005515;GO:0005737;GO:0005737;GO:0005858;GO:0005858;GO:0007018;GO:0030336;GO:0030336;GO:0034316;GO:0034316;GO:0036156;GO:0036159;GO:0045503;GO:0045504;GO:0045669;GO:0045669;GO:0060294;GO:0071933;GO:0071933;	K24722	-	Z	13GEX;0V3YV;0B6MJ;1DGH6;0WJCI;197HT;1BBKT;0IU33;0E9NJ	WD repeat domain 63 [Source:RGD Symbol;Acc:1563105]	292165	B4F7B3
ENSRNOG00000012450	61.0343	141.477	20.8128	0.147111	-2.76503	0.00306957	0.333086	19	49016891	49028404	+	565	Dynlrb2	GO:0003674;GO:0005575;GO:0005737;GO:0005737;GO:0005813;GO:0005856;GO:0005868;GO:0005868;GO:0005868;GO:0005868;GO:0005868;GO:0005868;GO:0005874;GO:0007018;GO:0007018;GO:0007018;GO:0007018;GO:0008150;GO:0030286;GO:0045505;GO:0045505;	K10419	-	Z;N;D	193PM;0DUWD;0UVY5;KOG4115;0VJ67;1B6E2;0A8AJ;1D479;13SMX	dynein light chain roadblock-type 2 [Source:RGD Symbol;Acc:1306930]	361415	D4A0A0
ENSRNOG00000015581	134.374	278.175	62.474	0.224585	-2.15467	0.00310396	0.334752	4	100936978	101156576	-	12429	Dnah6	GO:0003777;GO:0005524;GO:0005858;GO:0007018;GO:0008569;GO:0016887;GO:0030286;GO:0060285;	K10408	-	Z	0UMK8;0DGVY;0V4YE;1CRK6;09TZJ;KOG3595;12NG3;18UHR;1AX2R	dynein, axonemal, heavy chain 6 [Source:RGD Symbol;Acc:621797]	117250	-
ENSRNOG00000011202	1575.56	2845.8	940.44	0.330466	-1.59743	0.00313075	0.335582	3	176527516	176548208	-	4718	Chrna4	GO:0004888;GO:0004888;GO:0005216;GO:0005216;GO:0005230;GO:0005230;GO:0005886;GO:0006811;GO:0006811;GO:0006811;GO:0016020;GO:0016021;GO:0016021;GO:0016021;GO:0022848;GO:0022848;GO:0030054;GO:0034220;GO:0034220;GO:0045202;GO:0045211;GO:0045211;GO:0045211;GO:0060078;GO:0060079;GO:0001666;GO:0004888;GO:0004888;GO:0005216;GO:0005216;GO:0005230;GO:0005230;GO:0005886;GO:0005892;GO:0006281;GO:0006811;GO:…	K04806	-	T;W	18SAV;0UGNJ;0V4QE;KOG3645;09TR5;1B3D1;1CUCF;0DF1E;12NBU	cholinergic receptor nicotinic alpha 4 subunit [Source:RGD Symbol;Acc:2346]	25590	P09483
ENSRNOG00000003120	511.646	948.281	293.328	0.309326	-1.6928	0.00315752	0.336401	13	50749514	50761355	-	3632	Prelp	GO:0005201;GO:0005515;GO:0062023;GO:0005201;GO:0005515;GO:0007569;GO:0062023;GO:0005201;GO:0005515;GO:0062023;	K08125	-	T	KOG0619;0DHH6;09W85;0V76H;18VHA;13IK7;0UJP9;1CS7H;1AURU	proline and arginine rich end leucine rich repeat protein [Source:RGD Symbol;Acc:620226]	84400	Q9EQP5
ENSRNOG00000015101	37.1259	93.681	8.84835	0.094452	-3.40427	0.0032119	0.340133	17	21521505	21568440	+	3237	Mak	GO:0001750;GO:0001917;GO:0003713;GO:0004672;GO:0005524;GO:0005634;GO:0005813;GO:0005930;GO:0006468;GO:0006468;GO:0030496;GO:0031514;GO:0032391;GO:0045494;GO:0046777;GO:0072686;GO:1902856;	K08829	EC:2.7.11.22	T;K	12Q65;0V4PP;190IA;KOG0661;1B0CQ;0UK4K;0DM2V;09TQF;1CVXY	male germ cell-associated kinase [Source:RGD Symbol;Acc:3036]	25677	P20793
ENSRNOG00000017676	143.297	295.382	67.2548	0.227688	-2.13487	0.00331497	0.348945	16	19906318	19918689	-	2007	Plvap	GO:0000165;GO:0002693;GO:0005901;GO:0009986;GO:0033209;	K17309	-	S;U	0A2Z2;1ASKY;0UHQB;18SYK;1CXHX;13MIB;0DQKU;0VDU7;0IJNT	plasmalemma vesicle associated protein [Source:RGD Symbol;Acc:619971]	56765	Q9WV78
ENSRNOG00000016967	98.8268	212.216	42.1321	0.198534	-2.33254	0.00341406	0.355123	17	43661222	43669985	+	2382	Hfe	GO:0002626;GO:0002725;GO:0005102;GO:0005615;GO:0005654;GO:0005769;GO:0005886;GO:0006879;GO:0006879;GO:0009897;GO:0010039;GO:0010628;GO:0010862;GO:0030509;GO:0030881;GO:0031410;GO:0032092;GO:0034756;GO:0039706;GO:0042446;GO:0045177;GO:0045178;GO:0048260;GO:0048471;GO:0055037;GO:0055072;GO:0055072;GO:0060586;GO:0071281;GO:0090277;GO:0098711;GO:1900121;GO:1900122;GO:1904283;GO:1904434;GO:1904437;GO:…	-	-	W;U	0IFNV;18S2B;1CS5N;12T7A;0UJKX;0DHFH;1AV3F;09W68;0V74I	homeostatic iron regulator [Source:RGD Symbol;Acc:2793]	29199	O35799
ENSRNOG00000010357	108.793	231.335	47.5225	0.205428	-2.2833	0.00351367	0.363334	13	55861015	55878094	-	1298	Lhx9	GO:0000981;GO:0003677;GO:0006355;GO:0008283;GO:0008584;GO:0008585;GO:0035262;GO:1990837;	K09373	-	-	-	LIM homeobox 9 [Source:RGD Symbol;Acc:727956]	289048	Q80W90
ENSRNOG00000011044	862.175	1566.77	509.88	0.325434	-1.61956	0.00358408	0.366603	6	128473570	128567198	-	4702	Clmn	GO:0003779;GO:0005515;GO:0005640;GO:0005737;GO:0005737;GO:0005737;GO:0007097;GO:0008285;GO:0008285;GO:0008285;GO:0016020;GO:0016021;GO:0031175;GO:0031175;GO:0034993;GO:0051015;	-	-	Z	0DR4S;0VECX;1B27H;18UN4;0A3HV;1D09U;0UI1S;13IIX;KOG0516	calmin [Source:RGD Symbol;Acc:1306741]	299285	D4A626
ENSRNOG00000000017	43.0851	105.152	12.0516	0.114611	-3.12519	0.00359183	0.366603	4	25435873	25446461	+	1280	Steap1	GO:0005768;GO:0005768;GO:0005768;GO:0005886;GO:0005886;GO:0005886;GO:0016020;GO:0016021;	K14737	EC:1.16.1.-	P;U	0VDBX;1D0B8;1B0VF;0DN7T;0IEI2;12TDI;0UG0U;0A3JA;18T8M	STEAP family member 1 [Source:RGD Symbol;Acc:1311543]	297738	D3ZEK7
ENSRNOG00000005388	297.336	567.821	162.093	0.285465	-1.80861	0.00360784	0.366603	7	63513910	63578490	-	3290	Rassf3	GO:0005737;GO:0005829;GO:0005886;GO:0007165;GO:0007165;GO:0007165;GO:0042802;GO:0042802;GO:0042981;GO:0042981;	K09852	-	T	KOG4239	Ras association domain family member 3 [Source:RGD Symbol;Acc:1311450]	362886	D4ACL6
ENSRNOG00000052647	16.6182	47.7964	1.02903	0.0215294	-5.53755	0.00365811	0.368255	12	45319501	45321120	+	695	AABR07036505.1	GO:0005085;GO:0050790;GO:0005085;GO:0050790;	-	-	-	-	-	-	-
ENSRNOG00000003284	177.314	374.724	78.6096	0.20978	-2.25305	0.003666	0.368255	10	82220762	82229140	-	3495	Epn3	GO:0005634;GO:0005654;GO:0005905;GO:0019897;GO:0030136;GO:0043231;GO:0048471;GO:1990175;	K12471	-	F	0DIWB;KOG2056;09ZE3;0URJB;1AWMF;1CX5S;190F3;0V49G;12RCS	epsin 3 [Source:RGD Symbol;Acc:1306416]	360605	Q4V882
ENSRNOG00000018570	69.186	155.816	25.8709	0.166035	-2.59044	0.00370509	0.370067	2	60920257	60942500	+	1920	C1qtnf3	GO:0001819;GO:0005515;GO:0005576;GO:0005576;GO:0005615;GO:0032715;GO:0032991;GO:0035356;GO:0042593;GO:0042802;GO:0045444;GO:0045721;GO:0050728;GO:0051897;GO:0070165;GO:0070374;GO:0071638;GO:1901223;	K24236	-	W	09W8P;18YPT;0DHN7;0UJVW;1CSCP;1B1DZ;0IJ69;13M9A;0V7BF	C1q and TNF related 3 [Source:RGD Symbol;Acc:1305010]	294806	B1WC91
ENSRNOG00000018822	88.2274	191.186	36.7483	0.192212	-2.37923	0.00377004	0.372561	16	20297414	20307400	+	2845	Slc5a5	GO:0005634;GO:0005886;GO:0006590;GO:0008507;GO:0015111;GO:0015705;GO:0015705;GO:0016020;GO:0016021;GO:0022857;GO:0055085;GO:0071320;GO:0071371;GO:1904200;	K14385	-	P	0V7Q3;190Y2;1CSS0;KOG2349;0DI1C;0USI7;12TWH;1B5AE;09WRQ	solute carrier family 5 member 5 [Source:RGD Symbol;Acc:69267]	114613	Q63008;F1LR66
ENSRNOG00000059401	105.299	221.775	47.0611	0.212202	-2.23649	0.00379251	0.372561	10	108340240	108372862	+	3665	Ccdc40	GO:0035082;	K23730	-	-	-	coiled-coil domain containing 40 [Source:RGD Symbol;Acc:1592118]	287867	-
ENSRNOG00000021782	21.4999	59.2675	2.61612	0.0441408	-4.50174	0.00380168	0.372561	10	12929471	12939435	+	2748	Zscan10	GO:0000978;GO:0000981;GO:0003700;GO:0003700;GO:0005634;GO:0005634;GO:0005634;GO:0005634;GO:0006357;GO:0043565;GO:0043565;GO:0045892;GO:0045892;	K09230	-	K	0USC8;18V6I;1CYMQ;0DPNP;0A1PS;12U9B;KOG1721;0VCVZ;1AXU0	zinc finger and SCAN domain containing 10 [Source:RGD Symbol;Acc:1310745]	302962	D3ZFQ4
ENSRNOG00000022946	58.3827	135.742	19.7032	0.145152	-2.78436	0.00382375	0.372561	1	48433079	48521256	+	3486	Slc22a3	GO:0005326;GO:0005326;GO:0005886;GO:0006836;GO:0006836;GO:0006837;GO:0008504;GO:0015101;GO:0015101;GO:0015651;GO:0015651;GO:0015695;GO:0015695;GO:0015697;GO:0015697;GO:0015718;GO:0015844;GO:0015844;GO:0015850;GO:0015872;GO:0016021;GO:0019534;GO:0022857;GO:0022857;GO:0032098;GO:0042908;GO:0043025;GO:0051608;GO:0051610;GO:0051615;GO:0051615;GO:0051620;GO:0051625;GO:0055085;GO:0090494;GO:1901998;	K08200	-	P;G	197AZ;0V3E3;0WHRU;13E7R;0IRIE;0E8R4;0B55R;1DFN8;1BB6Z	solute carrier family 22 member 3 [Source:RGD Symbol;Acc:3701]	29504	O88446
ENSRNOG00000059500	180.402	357.517	91.8449	0.256896	-1.96074	0.00387604	0.374378	1	216661080	216663721	-	2042	Cdkn1c	GO:0000122;GO:0001501;GO:0001822;GO:0001890;GO:0004860;GO:0004860;GO:0004861;GO:0004861;GO:0005515;GO:0005634;GO:0005634;GO:0005634;GO:0005737;GO:0007050;GO:0007050;GO:0007096;GO:0007346;GO:0007346;GO:0007568;GO:0016301;GO:0016310;GO:0030099;GO:0030325;GO:0030511;GO:0033673;GO:0035264;GO:0042326;GO:0042551;GO:0043010;GO:0044877;GO:0045736;GO:0045892;GO:0045893;GO:0045930;GO:0050680;GO:0055123;GO:…	K09993	-	-	-	cyclin-dependent kinase inhibitor 1C [Source:RGD Symbol;Acc:727892]	246060	Q69DC0;Q69DC1
ENSRNOG00000024707	70.6835	157.728	27.1612	0.172202	-2.53782	0.00395141	0.379573	5	171355876	171415354	-	4749	Tp73	GO:0000187;GO:0000785;GO:0000976;GO:0000976;GO:0000976;GO:0000976;GO:0000978;GO:0000978;GO:0000978;GO:0000981;GO:0000981;GO:0000981;GO:0001228;GO:0001228;GO:0001822;GO:0001836;GO:0002039;GO:0002039;GO:0003677;GO:0003677;GO:0003677;GO:0003677;GO:0003700;GO:0003700;GO:0003700;GO:0003700;GO:0005515;GO:0005634;GO:0005634;GO:0005634;GO:0005634;GO:0005634;GO:0005654;GO:0005737;GO:0005737;GO:0005794;GO:…	K10148	-	K	09V1T;0V61G;18Z7J;1CR0N;0UFCY;0DGB6;13MYH;0IGE4;1AZ89	tumor protein p73 [Source:RGD Symbol;Acc:1307083]	362675	D4AA88
ENSRNOG00000038004	388.442	722.682	221.322	0.306251	-1.70721	0.00412729	0.394314	3	69549673	69573420	+	3628	Zfp804a	GO:0005634;GO:0005737;GO:0005886;GO:0010628;GO:0010975;GO:0010976;GO:0030426;GO:0043025;GO:0043197;GO:0043198;GO:0098794;GO:1901588;	-	-	S	0UI2R;1CYI0;1AWQU;09VCH;0DR53;0V6BN;18XN1;0IGVP;12P7Y	zinc finger protein 804A [Source:RGD Symbol;Acc:1305239]	295695	-
ENSRNOG00000008346	74.1656	164.42	29.0386	0.176612	-2.50134	0.00417115	0.394756	3	46652623	46726958	-	4674	Itgb6	GO:0000902;GO:0005178;GO:0005178;GO:0005654;GO:0005813;GO:0005925;GO:0006954;GO:0006955;GO:0007155;GO:0007160;GO:0007160;GO:0007179;GO:0007229;GO:0008305;GO:0009611;GO:0009615;GO:0009897;GO:0009986;GO:0010467;GO:0030054;GO:0033627;GO:0033627;GO:0034685;GO:0034685;GO:0038023;GO:0042060;GO:0043129;GO:0043235;GO:0043588;GO:0048286;GO:0055091;GO:0060022;GO:0060348;GO:0060395;GO:0060435;GO:0061520;GO:…	K06589	-	W	1AX7S;0V602;09V0A;0DJ2J;12SZY;KOG1226;18Y58;0UMRM;1CTU8	integrin subunit beta 6 [Source:RGD Symbol;Acc:1303119]	311061	Q6AYF4
ENSRNOG00000014347	1119	2002.67	677.163	0.33813	-1.56435	0.0041887	0.394756	4	7264683	7281223	-	4053	Slc4a2	GO:0005452;GO:0005452;GO:0005886;GO:0006811;GO:0006820;GO:0006820;GO:0006821;GO:0007283;GO:0008509;GO:0008509;GO:0015108;GO:0015297;GO:0015301;GO:0015301;GO:0015701;GO:0016020;GO:0016020;GO:0016020;GO:0016020;GO:0016021;GO:0016021;GO:0016021;GO:0016323;GO:0016323;GO:0016323;GO:0016324;GO:0016324;GO:0019899;GO:0022857;GO:0048565;GO:0050801;GO:0051453;GO:0051453;GO:0055085;GO:0098656;GO:1902476;	K13855	-	P	0URCT;1CUEQ;0DJMV;KOG1172;09VZ2;0V6NE;18W0X;12Q16;1AUND	solute carrier family 4 member 2 [Source:RGD Symbol;Acc:3711]	24780	P23347
ENSRNOG00000039191	137.93	284.867	64.461	0.226285	-2.14379	0.00420288	0.394756	16	21282467	21288406	+	753	Yjefn3	-	-	-	H	KOG2585	YjeF N-terminal domain containing 3 [Source:RGD Symbol;Acc:1563236]	498608	-
ENSRNOG00000021855	148.394	317.368	63.9064	0.201364	-2.31212	0.00422174	0.394756	4	56760220	56786754	-	4659	Kcp	GO:0002244;GO:0002244;GO:0005515;GO:0005615;GO:0005615;GO:0030513;GO:0030513;	K24522	-	W;V	197AG;1BB5S;13DYF;KOG1216;0E8NA;0V3CF;0B519;0WHM0;1DFJW	kielin cysteine rich BMP regulator [Source:RGD Symbol;Acc:1561119]	296952	-
ENSRNOG00000011363	200.347	391.931	104.555	0.266768	-1.90634	0.00427972	0.398059	4	9966891	10002247	+	1559	Napepld	GO:0005635;GO:0008270;GO:0008270;GO:0009395;GO:0070290;GO:0070290;GO:0102200;GO:0001659;GO:0005794;GO:0008270;GO:0008270;GO:0032052;GO:0042802;GO:0048874;GO:0050729;GO:0070290;GO:0070290;GO:0070290;GO:0070291;GO:0070292;GO:0070292;GO:0090336;	K13985	EC:3.1.4.54	S;I;L	1ASZD;09Z7F;0DKPG;0VA4P;12U25;18XAT;KOG3798;1CVI1;0UPPQ	N-acyl phosphatidylethanolamine phospholipase D [Source:RGD Symbol;Acc:735197]	296757	Q769K2
ENSRNOG00000036585	244.478	467.449	132.993	0.284508	-1.81346	0.0043194	0.399636	1	267511523	267598639	-	5136	Cfap43	GO:0003356;GO:0005515;GO:0005930;GO:0007288;GO:0007288;GO:0007420;GO:0030317;GO:0044458;GO:0090660;GO:0097729;GO:0120197;	K24223	-	S	0IEUP;0UGRZ;0V9RW;12PT1;1CV2F;18W5X;1B0AU;09YTZ;0DK8M	cilia and flagella associated protein 43 [Source:RGD Symbol;Acc:1560545]	365476	-
ENSRNOG00000012618	49.0009	115.667	15.6677	0.135455	-2.88412	0.00444265	0.408887	9	47724	120799	+	3426	Efhb	GO:0005509;GO:0032091;GO:0061891;GO:0070884;GO:2001256;GO:0005509;GO:0005509;GO:0032091;GO:0061891;GO:0070884;GO:2001256;	K23929	-	S;T	0A2DN;0DQ0X;18UQT;1CZ1H;0IG5F;0UI3T;12XUJ;0VD98;1B3AM	EF hand domain family, member B [Source:RGD Symbol;Acc:1566407]	301168	-
ENSRNOG00000003769	681.947	1287.64	379.103	0.294418	-1.76406	0.00447878	0.410065	13	44166306	44345735	-	1804	Tmem163	GO:0030285;	-	-	S;U	0UHCG;0VB0R;191WF;12SR5;0DMG5;0IE9N;1B0EU;0A04G;1CWBI	transmembrane protein 163 [Source:RGD Symbol;Acc:1306212]	360839	A9CMA6
ENSRNOG00000004317	144.164	290.602	70.945	0.244131	-2.03427	0.0045481	0.414254	6	143938040	144008072	+	4325	Vipr2	GO:0004888;GO:0004930;GO:0004999;GO:0007166;GO:0007186;GO:0016020;GO:0016021;	K04590	-	T	1CVQ8;1B53S;0DKV8;194N2;0UU8R;KOG4564;09ZCX;0VA9Z;13KZH	vasoactive intestinal peptide receptor 2 [Source:RGD Symbol;Acc:3962]	29555	P35000
ENSRNOG00000013436	179.316	351.782	93.0836	0.264606	-1.91808	0.00486222	0.440583	1	15893533	16203909	-	1793	Pde7b	GO:0004114;GO:0004114;GO:0004114;GO:0004115;GO:0004115;GO:0007165;GO:0007165;GO:0007165;GO:0008081;GO:0008081;GO:0016787;GO:0019933;GO:0019933;GO:0046872;GO:0004114;GO:0004114;GO:0004114;GO:0004115;GO:0004115;GO:0007165;GO:0007165;GO:0007165;GO:0008081;GO:0008081;GO:0016787;GO:0019933;GO:0019933;GO:0046872;	K18436	EC:3.1.4.53	F;T	0UTND;0V5YG;0DG83;194BA;1B440;09UYK;KOG3689;1CQXI;12NF4	phosphodiesterase 7B [Source:RGD Symbol;Acc:621016]	140929	Q8VIE4
ENSRNOG00000002369	2000.52	3518.77	1241.4	0.352793	-1.50311	0.00492602	0.444074	13	71086745	71141075	+	5363	Rgs8	GO:0005096;GO:0005096;GO:0005096;GO:0005634;GO:0005886;GO:0007186;GO:0007186;GO:0016020;GO:0030425;GO:0042995;GO:0043204;GO:0043547;GO:0005096;GO:0007186;GO:0005096;GO:0007186;	K16449	-	T	13IR9;1947C;0UJ4D;0DH3B;09VV5;1B0JW;1CRTK;0V6TV;KOG3589	regulator of G-protein signaling 8 [Source:RGD Symbol;Acc:3571]	54297	P49804
ENSRNOG00000002459	13.7163	40.149	0.5	0.0124536	-6.32729	0.00504988	0.452917	11	66713888	66731198	+	2844	Fbxo40	GO:0005515;GO:0005737;GO:0005737;GO:0008270;GO:0008270;GO:0016567;GO:0042692;GO:0042692;GO:0046872;GO:0061630;GO:0061630;	K10315	-	S;O	1AT0V;0UHDQ;1CYU6;0DPPJ;0VD27;18Z2T;0IEIY;13JVD;0A40S	F-box protein 40 [Source:RGD Symbol;Acc:1309781]	363790	F1LXQ1
ENSRNOG00000055714	119.566	243.762	57.4675	0.235753	-2.08465	0.00508891	0.454101	6	129538982	129606932	+	2999	Ak7	GO:0002437;GO:0003351;GO:0004017;GO:0004017;GO:0004017;GO:0004017;GO:0004127;GO:0004127;GO:0004127;GO:0004127;GO:0004550;GO:0004550;GO:0004550;GO:0005524;GO:0005524;GO:0005576;GO:0005737;GO:0006139;GO:0006139;GO:0006165;GO:0006165;GO:0007283;GO:0007420;GO:0009142;GO:0009142;GO:0016301;GO:0016310;GO:0016740;GO:0019205;GO:0019205;GO:0035082;GO:0046940;GO:0002437;GO:0003351;GO:0004017;GO:0004017;GO:…	K00939	EC:2.7.4.3	-	-	adenylate kinase 7 [Source:RGD Symbol;Acc:1309600]	314416	A0A0G2JZ71
ENSRNOG00000003952	94.8973	199.789	42.4515	0.212482	-2.23459	0.00527609	0.466713	13	44523797	44540516	-	4395	AABR07020879.1	GO:0000166;GO:0004672;GO:0004672;GO:0005524;GO:0005524;GO:0005524;GO:0006468;GO:0006468;	-	-	T	18W2A;1D12H;0UT9G;0A47A;0VF4Q;13NHI;KOG0198;1AX20;0DRU4	-	-	-
ENSRNOG00000037688	126.572	256.189	61.7643	0.241089	-2.05236	0.00529212	0.466713	20	46044892	46162073	+	6589	Ak9	GO:0004550;GO:0005524;GO:0005634;GO:0005654;GO:0005737;GO:0006139;GO:0006174;GO:0006186;GO:0006756;GO:0006757;GO:0019205;GO:0031965;GO:0050145;GO:0061508;GO:0061565;GO:0061566;GO:0061567;GO:0061568;GO:0061569;GO:0061570;GO:0061571;	K18533	-	F	0DMBT;KOG3079;1AUQ9;09ZTJ;0USN5;132RK;0VAPT;1CW6Y	adenylate kinase 9 [Source:RGD Symbol;Acc:1559879]	294521	F1M632
ENSRNOG00000011285	556.003	1005.64	331.186	0.32933	-1.60239	0.00530989	0.466713	6	111007674	111015598	-	1776	Zdhhc22	GO:0005783;GO:0005794;GO:0005886;GO:0016409;GO:0018345;GO:0018345;GO:0072659;GO:0072659;	K18932	EC:2.3.1.225	S;M	0V4XJ;0US1Y;13I4A;0A12X;1CXNB;0DNQY;1B23Q;191VT;KOG1311	zinc finger, DHHC-type containing 22 [Source:RGD Symbol;Acc:1308446]	299211	Q2TGI8
ENSRNOG00000004821	127.75	259.057	62.0966	0.239703	-2.06068	0.00535898	0.468684	7	95397113	95669809	-	3199	Sntb1	GO:0005198;GO:0005198;GO:0005515;GO:0005856;GO:0016010;GO:0016020;GO:0030054;GO:0030165;GO:0032991;GO:0032991;GO:0045202;GO:0045202;GO:0045202;	K24064	-	W	1CU29;0DJA7;194B4;KOG3551;0V8UW;09UHJ;1349P;1B0ED;0UMZD	syntrophin, beta 1 [Source:RGD Symbol;Acc:1307728]	299940	D3ZWC6
ENSRNOG00000042729	110.925	228.467	52.1547	0.228281	-2.13112	0.00539731	0.469621	9	27068443	27107709	+	2215	Efhc1	GO:0000281;GO:0000281;GO:0000281;GO:0000922;GO:0000922;GO:0005509;GO:0005509;GO:0005813;GO:0005813;GO:0005929;GO:0005930;GO:0005930;GO:0007052;GO:0007052;GO:0007052;GO:0008022;GO:0021795;GO:0021795;GO:0043014;GO:0043014;GO:0043014;GO:0043025;GO:0051302;GO:0051302;GO:0060285;GO:0072686;GO:0072686;GO:0072686;	K23029	-	S;O	1CQAN;0UJ56;0V5RF;191TV;KOG0043;0DMY4;12N3C;1AWFK;0A0BD	EF-hand domain containing 1 [Source:RGD Symbol;Acc:1587365]	301295	D3ZD71
ENSRNOG00000009932	210.855	406.269	113.148	0.278505	-1.84422	0.00542312	0.469621	1	133324301	133559975	-	8701	Mctp2	GO:0005509;GO:0005654;GO:0005829;GO:0016021;	-	-	F;S	0B0GW;0E5XA;196U5;14TPH;1DCWS;0WCZZ;KOG1030;1BA4K;0V1B3	multiple C2 and transmembrane domain containing 2 [Source:RGD Symbol;Acc:1562967]	308742	D4A733
ENSRNOG00000025710	50.5801	117.579	17.0806	0.145269	-2.7832	0.00550291	0.471881	19	12097632	12136240	+	1641	Ces5a	-	K15743	EC:3.1.1.1	Q;T;I	0DEJK;KOG1516;1318D;09T8E;1CP9H;0UFIK;0V47D	carboxylesterase 5A [Source:RGD Symbol;Acc:1549717]	307660	Q5GRG2
ENSRNOG00000011752	685.491	1226.46	415.009	0.33838	-1.56328	0.00556826	0.475167	2	185268259	185431354	+	6540	Sh3d19	GO:0005515;GO:0005654;GO:0005829;GO:0005886;GO:0007010;GO:0022604;GO:0051044;GO:0005515;GO:0005886;GO:0007010;GO:0022604;GO:0051044;	-	-	T	1DF2H;0E83B;0WGJZ;0V312;1975G;0B43W;13CJK;0IPNQ;1BAX8	SH3 domain containing 19 [Source:RGD Symbol;Acc:1304885]	-	-
ENSRNOG00000005830	78.2066	170.155	32.2322	0.189428	-2.40028	0.00561919	0.477197	4	129196659	129430251	-	2116	Tafa4	GO:0005615;GO:0005615;GO:0005615;GO:0005615;GO:0006909;GO:0006909;GO:0006909;GO:0007165;GO:0010469;GO:0010469;GO:0016020;GO:0016021;GO:0042391;GO:0042391;GO:0042554;GO:0042554;GO:0048018;GO:0048018;GO:0048018;GO:0048246;GO:0048246;GO:0048246;GO:0051930;GO:0051930;	-	-	S	0URT7;1B5FN;13Q5K;0DTUZ;0IW83;0VHU5;19662;0A706;1D370	TAFA chemokine like family member 4 [Source:RGD Symbol;Acc:1597443]	689043	B1H244
ENSRNOG00000010325	102.224	211.26	47.7062	0.225818	-2.14677	0.00568315	0.478507	2	263895241	263979698	+	2040	Ptger3	GO:0004930;GO:0004930;GO:0004955;GO:0004955;GO:0004957;GO:0004957;GO:0005886;GO:0007186;GO:0007186;GO:0016020;GO:0016021;GO:0016021;GO:0016021;GO:0004930;GO:0004930;GO:0004955;GO:0004955;GO:0004957;GO:0004957;GO:0005886;GO:0005886;GO:0007186;GO:0007186;GO:0016020;GO:0016021;GO:0016021;GO:0016021;	K04260	-	T;P	KOG3656;0DPCZ;1CYAX;1AX7U;18TE7;0A36G;13K7A;0UTZ5;0VCAP	prostaglandin E receptor 3 [Source:RGD Symbol;Acc:3435]	24929	P34980;A0A0G2JSK4
ENSRNOG00000018358	272.052	511.422	152.367	0.297929	-1.74696	0.00568906	0.478507	16	7212488	7220540	+	1797	Nt5dc2	-	-	-	F	1CU3P;09XYK;0UNZH;1AYHS;12QU0;KOG2470;0DJBF;18WFT;0V8WD	5'-nucleotidase domain containing 2 [Source:RGD Symbol;Acc:1305524]	290558	Q6Q0N3
ENSRNOG00000007748	145.619	288.69	74.0836	0.25662	-1.9623	0.00575548	0.481788	16	62313263	62373253	-	9421	Tex15	GO:0007129;GO:0007140;GO:0010569;	-	-	S	1ATH6;0VFSS;1D1NF;0A4XV;18S7Z;0DSCX;0IESA;0UFR0;13K17	testis expressed 15, meiosis and synapsis associated [Source:RGD Symbol;Acc:1311266]	290803	-
ENSRNOG00000034164	18.5787	51.6201	2.05806	0.0398693	-4.64858	0.00592493	0.493623	13	113890272	113927877	-	7048	Cr2	-	K04012	-	W;T;V	1B1PE;0A2VX;12QB8;0V4ZJ;KOG4297;1CXSK;0UJYW;0DNV3;18YFU	complement C3d receptor 2 [Source:RGD Symbol;Acc:1310065]	289395	D3Z9F7
ENSRNOG00000026855	16.9321	47.7964	1.5	0.0313831	-4.99387	0.00607063	0.503375	6	92568975	92596327	+	639	Abhd12b	GO:0004622;GO:0005789;GO:0006660;GO:0008474;GO:0016020;GO:0018215;GO:0047372;GO:0052651;GO:0098734;	K13705	EC:3.-.-.-	O	KOG1552	abhydrolase domain containing 12B [Source:RGD Symbol;Acc:1303145]	408202	Q6IE05
ENSRNOG00000055889	46.0023	108.02	14.9935	0.138803	-2.84889	0.00624677	0.515549	10	108387789	108393442	+	1468	AABR07030901.1	GO:0001947;GO:0005576;GO:0005737;GO:0005929;GO:0035082;GO:0035082;GO:0035082;GO:0060287;	-	-	-	-	-	-	-
ENSRNOG00000018735	253.432	475.096	142.6	0.300149	-1.73625	0.00646722	0.531249	18	56071478	56080849	+	1391	Cd74	GO:0006886;GO:0006886;GO:0006955;GO:0006955;GO:0016020;GO:0016020;GO:0016020;GO:0016021;GO:0016021;GO:0016021;GO:0019882;GO:0019882;GO:0035718;GO:0035718;GO:0042289;GO:0042289;GO:0070206;GO:0070206;GO:0001516;GO:0001540;GO:0001934;GO:0001961;GO:0001961;GO:0002606;GO:0002792;GO:0002830;GO:0002906;GO:0004896;GO:0004896;GO:0005634;GO:0005737;GO:0005764;GO:0005770;GO:0005771;GO:0005773;GO:0005783;GO:…	K06505	-	T	1BAPE;0WFN5;19719;0E7K4;1DEKJ;13B7C;0V2QF;0IMYW;0B39W	CD74 molecule [Source:RGD Symbol;Acc:2313]	25599	P10247;Q6GT70
ENSRNOG00000003217	480.539	859.379	291.118	0.338754	-1.56169	0.00668996	0.54699	10	107415326	107424710	-	2198	Lgals3bp	GO:0005044;GO:0005515;GO:0005615;GO:0016020;	K17300	-	S;W	0IY2Y;13R25;0DRYZ;09XHI;1B0QE;0URG8;1D26B;0VFVW;192E5	galectin 3 binding protein [Source:RGD Symbol;Acc:620837]	245955	O70513
ENSRNOG00000002456	296.164	544.879	171.806	0.31531	-1.66516	0.00692142	0.563295	10	77840568	77918191	-	888	Hlf	GO:0001228;GO:0003677;GO:0003677;GO:0003677;GO:0003700;GO:0003700;GO:0005634;GO:0005634;GO:0005634;GO:0005654;GO:0006355;GO:0006355;GO:0006357;GO:0006357;GO:0035914;GO:0043565;GO:0045944;GO:1990837;	K09057	-	K	0UJDF;0DJM3;1AWT6;1CUDW;18SBG;0V955;12TD3;09Y7M;KOG3119	HLF transcription factor, PAR bZIP family member [Source:RGD Symbol;Acc:1582828]	690286	-
ENSRNOG00000017421	45.0941	106.108	14.5871	0.137474	-2.86277	0.0071089	0.575038	18	60960662	61057365	-	6120	Alpk2	GO:0003007;GO:0003308;GO:0004674;GO:0005524;GO:0006468;GO:0010468;GO:0016323;GO:0030010;GO:0042981;GO:0055013;GO:1905223;	K08868	-	T	0IHFU;1B1XY;0DEIP;18YH4;0URMN;1CP8I;09T7G;0V46F;13K50	alpha-kinase 2 [Source:RGD Symbol;Acc:1564431]	498875	-
ENSRNOG00000003291	476.782	854.6	287.873	0.336852	-1.56981	0.00713114	0.575038	13	83972212	83984675	+	2105	Creg1	GO:0005576;GO:0005615;GO:0005615;GO:0005615;GO:0005615;GO:0005667;GO:0005667;GO:0006355;GO:0006355;GO:0008134;GO:0008134;	-	-	K	13T2Y;1CQDG;KOG3374;0V5DG;1AV2S;1954E;09UE1;0UH3Q;0DFPW	cellular repressor of E1A-stimulated genes 1 [Source:RGD Symbol;Acc:1306804]	289185	B2GUX7
ENSRNOG00000016708	790.089	1385.14	492.563	0.355605	-1.49165	0.00742098	0.59297	3	150047826	150073721	-	4510	Necab3	GO:0000137;GO:0005509;GO:0005509;GO:0005737;GO:0005783;GO:0005789;GO:0019538;GO:0042984;GO:0000137;GO:0005509;GO:0005509;GO:0005737;GO:0005783;GO:0005789;GO:0019538;GO:0042984;GO:0000077;GO:0000122;GO:0000785;GO:0000785;GO:0000976;GO:0000981;GO:0000987;GO:0001216;GO:0003677;GO:0003700;GO:0003700;GO:0003700;GO:0005634;GO:0005634;GO:0005654;GO:0005667;GO:0005667;GO:0005737;GO:0005813;GO:0006351;GO:…	K23854	-	T;K	0V51Q;1CQ25;09U2R;0IH3U;12QF4;18VXR;1AZYF;0DFCF;0UQ8S;0UM8I;13JIB;1AWE3;1CU9X;KOG2577;0DJHG;18S9C;09Y48;0V91Q	N-terminal EF-hand calcium binding protein 3 [Source:RGD Symbol;Acc:1310124]	311562	D3ZKY0
ENSRNOG00000008312	73.8577	157.728	31.9224	0.202389	-2.3048	0.00747422	0.594485	8	62925357	62944437	+	2739	Stra6	GO:0001568;GO:0001822;GO:0003184;GO:0003281;GO:0005886;GO:0005887;GO:0007507;GO:0007612;GO:0007631;GO:0016020;GO:0016021;GO:0016918;GO:0019841;GO:0030324;GO:0030325;GO:0030540;GO:0032991;GO:0034632;GO:0034632;GO:0034632;GO:0034633;GO:0038023;GO:0038023;GO:0042297;GO:0043010;GO:0043583;GO:0043585;GO:0048286;GO:0048520;GO:0048546;GO:0048566;GO:0048589;GO:0048745;GO:0048844;GO:0050890;GO:0050905;GO:…	K23088	-	P;I	12N44;0V48A;09T9A;19475;0IDYH;1B2UR;0UFJI;0DEKH;1CPAE	stimulated by retinoic acid 6 [Source:RGD Symbol;Acc:1307551]	363071	Q4QR83
ENSRNOG00000003778	148.762	291.558	77.3644	0.265348	-1.91404	0.00750758	0.594485	13	93716481	93746994	-	1751	Opn3	GO:0001750;GO:0004930;GO:0004930;GO:0004930;GO:0005502;GO:0005502;GO:0005503;GO:0005503;GO:0005737;GO:0005737;GO:0005886;GO:0005886;GO:0005887;GO:0007165;GO:0007186;GO:0007186;GO:0007186;GO:0007186;GO:0007602;GO:0007602;GO:0008020;GO:0009584;GO:0009637;GO:0009637;GO:0009637;GO:0009881;GO:0016020;GO:0016021;GO:0016021;GO:0016021;GO:0018298;GO:0030216;GO:0030216;GO:0043066;GO:0043066;GO:0046326;GO:…	K04256	-	T	KOG3656;0DQIK;18VGJ;0UTSU;1CZM0;0VFJH;09VRA;1B4A4;13JWW	opsin 3 [Source:RGD Symbol;Acc:1594385]	498289	D3ZFS1
ENSRNOG00000060528	1946.24	3334.28	1252.22	0.375558	-1.41289	0.00756063	0.596001	10	82129506	82197848	-	7670	Cacna1g	GO:0005216;GO:0005216;GO:0005245;GO:0005245;GO:0005261;GO:0005261;GO:0005886;GO:0005886;GO:0005891;GO:0005891;GO:0006811;GO:0006811;GO:0008332;GO:0008332;GO:0016020;GO:0016020;GO:0016020;GO:0016021;GO:0055085;GO:0055085;GO:0070509;GO:0070509;GO:0070588;GO:0070588;GO:0001508;GO:0002027;GO:0005216;GO:0005216;GO:0005244;GO:0005245;GO:0005245;GO:0005245;GO:0005261;GO:0005261;GO:0005262;GO:0005737;GO:…	K04854	-	-	-	calcium voltage-gated channel subunit alpha1 G [Source:RGD Symbol;Acc:68942]	29717	-
ENSRNOG00000012953	942.947	1640.37	594.234	0.362255	-1.46492	0.0078042	0.612456	7	130446668	130451283	-	3613	Arsa	GO:0001669;GO:0003824;GO:0003824;GO:0004065;GO:0004065;GO:0004098;GO:0005509;GO:0005615;GO:0005737;GO:0005764;GO:0005768;GO:0005886;GO:0005886;GO:0006914;GO:0007339;GO:0007339;GO:0007417;GO:0007584;GO:0008484;GO:0008484;GO:0008484;GO:0009268;GO:0016021;GO:0016021;GO:0016787;GO:0031232;GO:0043627;GO:0045471;GO:0051597;	K01134	EC:3.1.6.8	P;G	0UIVT;12T1I;18VNB;0V6MV;09VNZ;0DGXA;KOG3867;1AUCH;1CRMJ	arylsulfatase A [Source:RGD Symbol;Acc:1310381]	315222	Q32KK2
ENSRNOG00000005669	160.739	310.677	85.7708	0.276077	-1.85686	0.00810198	0.632999	5	21249020	21345810	-	1460	Ca8	GO:0004089;GO:0004089;GO:0005737;GO:0005737;GO:0006730;GO:0008270;GO:0008270;GO:0016836;GO:0046872;GO:0048015;GO:0048015;GO:0004089;GO:0008270;	K01672	EC:4.2.1.1	P	09USE;18TDD;KOG0382;1CQRH;0V5RX;1ATNE;12RGX;0DG20;0UP8Y	carbonic anhydrase 8 [Source:RGD Symbol;Acc:1304709]	297814	Q5PPN4
ENSRNOG00000014859	449.474	852.688	247.867	0.290689	-1.78245	0.00817609	0.635962	13	25186106	25262469	-	5487	Rnf152	GO:0000209;GO:0004842;GO:0005764;GO:0005764;GO:0005765;GO:0006915;GO:0010508;GO:0010508;GO:0010508;GO:0031267;GO:0031301;GO:0034198;GO:0034198;GO:0061630;GO:0061630;GO:0070534;GO:0070936;GO:1904262;GO:1904262;GO:1904262;	K15705	EC:2.3.2.27	O	1DGA6;0V3TE;0WIZV;0B6A0;0E9EW;1BBGF;197FP;0ITF4;13FXZ	ring finger protein 152 [Source:RGD Symbol;Acc:1305251]	293561	D4A723
ENSRNOG00000039668	193.639	364.209	108.354	0.297506	-1.74901	0.00826343	0.639925	11	44877859	45007891	+	4333	Col8a1	GO:0005515;GO:0010811;GO:0035987;GO:0048593;GO:0050673;	K23455	-	W	18ZGC;0IE8J;0APG4;0UGR9;1DAKJ;0E3AU;1ASD0;0W1T1;12NQD	collagen type VIII alpha 1 chain [Source:RGD Symbol;Acc:1309361]	304021	-
ENSRNOG00000023721	63.1705	137.654	25.9289	0.188364	-2.40841	0.00849684	0.655114	3	147894558	147912484	+	1437	LOC502684	-	-	-	S	18W8G;0DQWV;0VE3V;0UU17;13PAF;1D00T;1B4M9;0IIXG;0A396	hypothetical protein LOC502684 [Source:RGD Symbol;Acc:1559448]	502684	Q5XIK0
ENSRNOG00000003288	232.876	432.08	133.274	0.308447	-1.6969	0.00855107	0.656416	10	96123397	96131880	-	2505	Cacng5	GO:0005245;GO:0005515;GO:0005886;GO:0006816;GO:0006816;GO:0014069;GO:0016020;GO:0016020;GO:0016020;GO:0016021;GO:0016021;GO:0016021;GO:0016247;GO:0019226;GO:0030054;GO:0032281;GO:0032281;GO:0045202;GO:0045211;GO:0051968;GO:0070588;GO:0098839;GO:0098839;GO:0098943;GO:0098962;GO:0098962;GO:0098970;GO:0098978;GO:0098978;GO:0098978;GO:0099055;GO:0099590;GO:2000311;GO:2000311;	K04870	-	P	0UQC6;0IXFC;13R34;1CU96;09Y3T;0V915;1B02R;18W9D;0DJGP	calcium voltage-gated channel auxiliary subunit gamma 5 [Source:RGD Symbol;Acc:628805]	140726	Q8VHW8
ENSRNOG00000012151	118.089	234.202	60.0321	0.256326	-1.96395	0.00882297	0.669641	3	119616945	119619865	-	1875	Itpripl1	GO:0016020;GO:0016020;GO:0016021;	-	-	T	0IKQ2;0UNEM;0VD5H;0DEW9;0A29J;13J6F;1CUFD;1AXYG;18T7A	ITPRIP like 1 [Source:RGD Symbol;Acc:1564158]	499885	Q66H52
ENSRNOG00000046607	60.9777	133.83	24.5516	0.183453	-2.44651	0.00884182	0.669641	5	139597731	139598622	+	892	Cited4	GO:0003713;GO:0003713;GO:0003713;GO:0003713;GO:0005634;GO:0005634;GO:0005634;GO:0005634;GO:0005634;GO:0005634;GO:0005737;GO:0005737;GO:0005737;GO:0006355;GO:0006355;GO:0043627;GO:0043627;GO:0043627;GO:0045893;GO:0045893;	K22528	-	K	0A8QH;0IZSZ;196FP;13U4Z;1D4GR;0UVWW;0DV6C;1B6IF;0VJM8	Cbp/p300-interacting transactivator, with Glu/Asp- rich carboxy-terminal domain, 4 [Source:RGD Symbol;Acc:620113]	114491	Q99MA0
ENSRNOG00000000010	801.64	1595.44	404.738	0.253684	-1.9789	0.00887572	0.669641	19	20607507	20611316	+	2444	Cbln1	GO:0005515;GO:0005576;GO:0005576;GO:0005576;GO:0005886;GO:0007157;GO:0007157;GO:0007157;GO:0009306;GO:0009306;GO:0016020;GO:0021707;GO:0021707;GO:0021707;GO:0030054;GO:0042802;GO:0042802;GO:0043083;GO:0043083;GO:0045202;GO:0045202;GO:0045202;GO:0045211;GO:0045211;GO:0045211;GO:0050808;GO:0050808;GO:0050808;GO:0051965;GO:0051965;GO:0090394;GO:0090394;GO:0098688;GO:0098688;GO:0098978;GO:0098978;GO:…	K24235	-	O;W	13GIN;0IFXA;1959J;1CPT5;0UNQG;0DF3C;1AZYT;0V4SC;09TT0	cerebellin 1 precursor [Source:RGD Symbol;Acc:1562813]	498922	P63182
ENSRNOG00000011161	307.263	556.35	182.719	0.328424	-1.60637	0.00891848	0.669991	1	24003625	24056373	-	4118	Slc2a12	GO:0008643;GO:0016020;GO:0016020;GO:0016020;GO:0016020;GO:0016020;GO:0016021;GO:0016021;GO:0016021;GO:0022857;GO:0022857;GO:0055085;GO:0055085;GO:1904659;GO:1904659;	K08149	-	J;P;G	09YDR;1906G;0V9BE;KOG0254;12RX3;0URYN;1D0Y5;0DJTT;1AS19	solute carrier family 2 member 12 [Source:RGD Symbol;Acc:1310175]	308028	D3ZNG4
ENSRNOG00000008901	237.323	438.771	136.6	0.311323	-1.68351	0.00896584	0.670683	5	62156839	62187930	-	2352	Coro2a	GO:0005515;GO:0005903;GO:0017053;GO:0017053;GO:0017053;GO:0017053;GO:0051015;GO:0051015;GO:0051015;GO:0005515;GO:0005903;GO:0017053;GO:0017053;GO:0017053;GO:0051015;GO:0051015;GO:0051015;	K13887	-	Z	1AXMX;12NEF;0V4FS;09TGS;18WVV;KOG0303;1CVDP;0UKA6;0DEVK	coronin 2A [Source:RGD Symbol;Acc:1309719]	313235	A0A0G2QC56;Q6AY36
ENSRNOG00000039152	45.7324	105.152	16.0225	0.152375	-2.7143	0.00904359	0.673632	19	30973329	31031817	-	6595	Frem3	GO:0005604;GO:0005604;GO:0005604;GO:0007154;GO:0007154;GO:0016021;GO:0016021;	K23383	-	O;T;P	KOG1306;0UN4M;1956R;1B10E;1CX9D;0V6W8;0DHYE;KOG3597;09XG2;143HK	FRAS1 related extracellular matrix 3 [Source:RGD Symbol;Acc:1562701]	307767	D3ZYN7
ENSRNOG00000053787	165.821	316.412	90.5256	0.2861	-1.80541	0.00908545	0.673895	4	42202838	42282496	+	3401	Mdfic	GO:0005634;GO:0005634;GO:0005730;GO:0005737;GO:0005737;GO:0007257;GO:0007257;GO:0008134;GO:0008134;GO:0008134;GO:0030111;GO:0030111;GO:0030332;GO:0030332;GO:0030957;GO:0030957;GO:0042308;GO:0045892;GO:0045892;GO:0045893;GO:0045893;GO:0050434;GO:0050434;GO:0050434;	-	-	-	-	MyoD family inhibitor domain containing [Source:RGD Symbol;Acc:1309532]	362325	D3ZVM7
ENSRNOG00000042668	186.968	352.737	104.084	0.295074	-1.76085	0.00917787	0.67789	7	62850515	62972084	-	3751	Msrb3	GO:0005783;GO:0006979;GO:0008270;GO:0016671;GO:0030091;GO:0030091;GO:0033743;GO:0033743;GO:0055114;	K07305	EC:1.8.4.12	O	0UGYJ;0A59I;KOG0856;1ASMP;193KB;0VDY9;0DRKK;13NFZ;1D0TU	methionine sulfoxide reductase B3 [Source:RGD Symbol;Acc:1596851]	680036	D4A650
ENSRNOG00000058434	164.19	312.589	89.99	0.287887	-1.79643	0.00927512	0.682207	14	81687021	81725181	-	2294	Cfap99	-	-	-	-	-	cilia and flagella associated protein 99 [Source:RGD Symbol;Acc:1564567]	305453	A0A0G2K347
ENSRNOG00000009450	396.525	708.343	240.616	0.339688	-1.55772	0.00940923	0.689187	8	63600663	63639654	+	5518	Hcn4	GO:0002027;GO:0003254;GO:0005216;GO:0005222;GO:0005248;GO:0005249;GO:0005249;GO:0005886;GO:0006811;GO:0006812;GO:0006813;GO:0016020;GO:0031226;GO:0035725;GO:0042391;GO:0042802;GO:0048471;GO:0055085;GO:0055117;GO:0071320;GO:0071321;GO:0071805;GO:0086015;GO:0086041;GO:0086046;GO:0086091;GO:0098719;GO:0098855;GO:0098909;GO:1990573;	K04957	-	P	1CQH7;191XQ;0V5HC;12NSA;1B0V6;0UR0E;KOG0498;09UI4;0DFTU	hyperpolarization activated cyclic nucleotide-gated potassium channel 4 [Source:RGD Symbol;Acc:71065]	59266	Q9JKA7
ENSRNOG00000016526	40.6471	95.5928	13.1742	0.137816	-2.85919	0.00957093	0.698122	18	15579315	15637715	-	5631	Dsg2	GO:0005509;GO:0005886;GO:0007155;GO:0007156;GO:0016020;GO:0030057;	K07597	-	Z;U	09TST;1CPSY;18ZWX;0V4S4;0DF33;13JJ4;KOG3594;1AX5D;0UG8D	desmoglein 2 [Source:RGD Symbol;Acc:1311143]	307562	F1LYX9
ENSRNOG00000015365	126.959	249.497	65.6902	0.26329	-1.92527	0.00968965	0.703861	9	88357556	88485830	+	6672	Col4a3	GO:0005178;GO:0005201;GO:0005581;GO:0005587;GO:0005587;GO:0005604;GO:0005604;GO:0005783;GO:0006919;GO:0007166;GO:0016525;GO:0016525;GO:0032836;GO:0038063;GO:0043231;GO:0072577;GO:1905563;	K06237	-	W	0UGVV;18SQ1;0DNA7;1ASJF;09U8F;1CXRR;0V57J;KOG3544;12N1R	collagen type IV alpha 3 chain [Source:RGD Symbol;Acc:71085]	363265	-
ENSRNOG00000017178	391.551	693.048	240.802	0.347454	-1.52511	0.00996573	0.720937	19	41036510	41379588	-	16438	Hydin	GO:0002064;GO:0002064;GO:0003341;GO:0003341;GO:0005737;GO:0007275;GO:0007275;GO:0007420;GO:0007420;GO:0016020;GO:0016021;GO:0021591;GO:0021591;GO:0060438;GO:0060438;GO:1904158;GO:1904158;GO:1990716;GO:1990716;GO:1990718;GO:1990718;	K17570	-	S	0V5MF;1CQM4;1AY57;0IE17;13DM1;0UHFG;0DFXP;09UMU;0V5MF;1CQM4;1AY57;0IE17;13DM1;0UHFG;0DFXP;09UMU	Hydin, axonemal central pair apparatus protein [Source:RGD Symbol;Acc:1562254]	292017	-
ENSRNOG00000004754	97.1883	195.965	47.7998	0.24392	-2.03552	0.0100284	0.722496	6	125437775	125590049	-	2282	Tc2n	GO:0005634;GO:0005634;GO:0005634;GO:0005634;GO:0005634;	K17287	-	T;U	1CVEY;0UK0R;09Z4U;1B3MG;KOG1028;0DKKI;13EG7;0VA20;192HK	tandem C2 domains, nuclear [Source:RGD Symbol;Acc:1563876]	500707	Q5M7U8
ENSRNOG00000021109	110.608	219.863	55.9805	0.254615	-1.97361	0.0101394	0.722629	1	101906903	101932998	+	2591	Ccdc114	GO:0003341;GO:0003341;GO:0005737;GO:0005856;GO:0005929;GO:0005929;GO:0005930;GO:0005930;GO:0036157;GO:0036157;GO:0036158;GO:0036158;GO:0036158;GO:0042995;	K23732	-	Z;S	12SPA;0DKIF;09Z2Z;0VA0G;0IFTU;1AU7K;18V4H;1D09A;0UTX7	coiled-coil domain containing 114 [Source:RGD Symbol;Acc:1308141]	308594	B1H228
ENSRNOG00000017959	97.9951	196.921	48.5321	0.246454	-2.02061	0.0101509	0.722629	4	122314458	122337389	-	2042	Cfap100	GO:0036064;	-	-	S	09WBV;1AZJE;1CVRM;13HEQ;0V64M;0DHM6;0IFH9;0UUI6;190BW	cilia and flagella associated protein 100 [Source:RGD Symbol;Acc:1305768]	297444	D3ZEI2
ENSRNOG00000054080	778.22	1340.21	497.224	0.371005	-1.43049	0.0101536	0.722629	8	78126675	78233430	-	6670	Cgnl1	GO:0003774;GO:0005923;GO:0007015;GO:0007015;GO:0015629;GO:0016459;GO:0016459;GO:0032991;GO:0032991;GO:0043296;GO:0051058;GO:0051058;GO:0051497;GO:0051497;GO:0150105;GO:0150105;	K21110	-	-	-	cingulin-like 1 [Source:RGD Symbol;Acc:1304623]	315795	D4A3V5
ENSRNOG00000022721	63.3354	135.742	27.1321	0.199881	-2.32279	0.0106201	0.752786	19	43163129	43175624	+	1587	Clec18a	-	K22682	-	T;V	0V905;KOG3017;19008;09Y2R;0DJFM;KOG4297;1AYKJ;12QWH;0UMA3;1CU84	C-type lectin domain family 18, member A [Source:RGD Symbol;Acc:1559899]	307851	-
ENSRNOG00000003977	509.025	889.013	319.032	0.35886	-1.47851	0.0111271	0.782742	10	16970626	16973418	+	1936	Dusp1	GO:0004722;GO:0004725;GO:0004725;GO:0004725;GO:0005634;GO:0005737;GO:0006470;GO:0007162;GO:0008138;GO:0008138;GO:0008285;GO:0016311;GO:0016791;GO:0017017;GO:0017017;GO:0035335;GO:0035335;GO:0035970;GO:0043407;GO:0043409;GO:0051019;GO:0070262;GO:0090027;GO:1903753;GO:1990869;	K21278	-	V	0DIVA;13H9Y;194R8;0V8FX;09XHW;1CTKP;1B37K;KOG1716;0UPHN	dual specificity phosphatase 1 [Source:RGD Symbol;Acc:620897]	114856	Q64623;Q63683
ENSRNOG00000043182	1063.15	1810.53	689.466	0.380809	-1.39286	0.0111458	0.782742	X	123524950	123662350	-	3480	Septin6	GO:0000166;GO:0003924;GO:0005525;GO:0005525;GO:0005525;GO:0005856;GO:0005940;GO:0005940;GO:0008021;GO:0015630;GO:0031105;GO:0031105;GO:0031105;GO:0031105;GO:0032153;GO:0032154;GO:0032173;GO:0034613;GO:0043679;GO:0060090;GO:0060271;GO:0061640;GO:0097227;GO:0098793;GO:0000166;GO:0003924;GO:0005525;GO:0005525;GO:0005525;GO:0005856;GO:0005940;GO:0005940;GO:0008021;GO:0015630;GO:0031105;GO:0031105;GO:…	K16939	-	D	0V73G;12QMH;1B4KQ;0DHEE;09W55;KOG2655;1CS4E;0UJJ4;1959Z	septin 6 [Source:RGD Symbol;Acc:1585082]	691335	B5DFG5
ENSRNOG00000039582	127.27	246.629	67.5901	0.274055	-1.86746	0.0111763	0.782742	2	45168439	45241179	+	9777	RGD1561161	-	-	-	O;T	0DKQG;09Z7Y;0VA55;12Q00;KOG3597;1CVS6;1B51S;195BD;0UU29	similar to BC067074 protein [Source:RGD Symbol;Acc:1561161]	294747	D4AE71
ENSRNOG00000016147	3707.83	7844.35	1639.58	0.209014	-2.25833	0.0114904	0.801058	1	106998623	107038704	+	4051	Slc17a6	GO:0016020;GO:0016021;GO:0022857;GO:0022857;GO:0055085;GO:0055085;GO:0098700;GO:0098793;	K12302	-	P;G	0UNSZ;18ZC8;12PZZ;0DGRR;1CRFS;1AS3P;0V45C;KOG2532;09T6K	solute carrier family 17 member 6 [Source:RGD Symbol;Acc:620531]	84487	Q9JI12
ENSRNOG00000012827	62.6787	133.83	27.1031	0.202519	-2.30387	0.011579	0.801058	2	164549455	164582643	+	1112	Mlf1	GO:0002318;GO:0003674;GO:0003677;GO:0005575;GO:0005634;GO:0005634;GO:0005737;GO:0005737;GO:0005737;GO:0005929;GO:0006351;GO:0006355;GO:0007050;GO:0008150;GO:0019904;GO:0031514;GO:0036064;GO:0097546;GO:0097730;	K15622	-	K	1B3PU;0DS31;0UQTT;KOG4049;0A38D;18YI4;13K99;1D1C0;0VFFE	myeloid leukemia factor 1 [Source:RGD Symbol;Acc:1306854]	310483	D3ZCQ9
ENSRNOG00000014366	572.718	985.562	366.295	0.371662	-1.42794	0.0116634	0.801058	17	13670520	13791043	+	1968	Shc3	GO:0001784;GO:0007165;GO:0007165;GO:0007417;GO:0007417;GO:0035556;GO:0035556;	K17448	-	T	KOG3697;1CTZ2;0DH33;09VUW;12P9B;195CR;0US86;0V6TI;1B29N	SHC adaptor protein 3 [Source:RGD Symbol;Acc:69348]	114858	G3V7V0
ENSRNOG00000020105	21.4666	56.3998	4	0.0709223	-3.81762	0.0116657	0.801058	9	98490608	98500867	+	2714	Klhl30	GO:0005515;	K10466	-	T	0A150;0UKNU;0VC1A;1CXQ5;13MCV;18ZFR;1AYN8;0DNSY;KOG4441	kelch-like family member 30 [Source:RGD Symbol;Acc:1309644]	316624	D3ZHA2
ENSRNOG00000017260	584.48	1010.42	371.512	0.367682	-1.44347	0.0119101	0.8115	1	190889701	190914610	-	2349	Cdr2	GO:0005737;GO:0005737;	-	-	S	1CTE9;0UHKF;0IDY5;0V8A9;12Q07;1ARKB;0DIPC;18ZD4;09XBY	cerebellar degeneration-related protein 2 [Source:RGD Symbol;Acc:1310578]	308958	Q4V7B9
ENSRNOG00000029792	22.5533	58.3116	4.67418	0.0801586	-3.641	0.0120176	0.815666	17	14607442	14627937	-	2650	NEWGENE_1308171	GO:0005515;GO:0007165;GO:0008083;GO:0048662;	K08126	-	T	KOG0619;18TRA;135B8;1B0HJ;0DJ5X;0UNVI;1CTXU;0V8RG;09XTV	osteoglycin [Source:RGD Symbol;Acc:11378586]	291015	D3ZVB7
ENSRNOG00000047393	89.0987	180.67	43.3128	0.239734	-2.06049	0.012228	0.826753	7	143629455	143633131	+	1369	Krt18	GO:0005198;GO:0005737;GO:0005815;GO:0005829;GO:0005882;GO:0005882;GO:0033209;GO:0034451;GO:0043000;GO:0043066;GO:0045095;GO:0045095;GO:0045104;GO:0071944;GO:0097110;GO:0097191;GO:0097284;	K07604	-	Z;S	1CRA8;1ATYE;1920W;0IEYR;0DGKD;09VBW;0UIEG;13JSJ;0V64H	keratin 18 [Source:RGD Symbol;Acc:619935]	294853	Q5BJY9
ENSRNOG00000036859	339.219	600.323	208.667	0.347592	-1.52453	0.0123128	0.829299	1	164380577	164418593	+	3364	Gdpd5	GO:0006629;GO:0006629;GO:0008081;GO:0008081;GO:0016020;GO:0016020;GO:0016021;GO:0021522;GO:0021895;GO:0030424;GO:0031175;GO:0043025;GO:0045666;GO:0045746;GO:0045787;GO:0047389;GO:0048505;GO:0097038;	-	-	T;C	KOG2258;0DF5H;0V4UA;09TV3;1ASPH;0UH0A;18TK6;12SSC;1CPV5	glycerophosphodiester phosphodiesterase domain containing 5 [Source:RGD Symbol;Acc:1559673]	499211	-
ENSRNOG00000021521	89.77	181.626	43.8419	0.241385	-2.05059	0.0124134	0.832882	19	44115120	44135387	-	1991	Chst5	GO:0000139;GO:0000139;GO:0001517;GO:0001517;GO:0001517;GO:0003674;GO:0005575;GO:0005802;GO:0005975;GO:0005975;GO:0006044;GO:0006044;GO:0006044;GO:0006790;GO:0006790;GO:0006790;GO:0008146;GO:0008146;GO:0008150;GO:0016020;GO:0016021;GO:0016740;GO:0018146;GO:0018146;GO:0018146;	K09671	EC:2.8.2.-	O	0DNIV;0IJXD;13ND1;09Z9C;0V453;0UK38;19207;1CXHW;1AXHM	carbohydrate sulfotransferase 5 [Source:RGD Symbol;Acc:1561144]	307859	D4A9P8
ENSRNOG00000025860	43.8399	99.4165	16.0516	0.161458	-2.63077	0.0124852	0.833557	19	10363108	10380809	-	2824	Drc7	GO:0005737;GO:0005856;GO:0005929;GO:0030317;GO:0031514;GO:0031514;GO:0042995;GO:0048870;	-	-	S	0UUCM;0VCEH;09ZWU;0IERK;1CV6U;1B0J5;0DP6Z;13GJM;18WBM	dynein regulatory complex subunit 7 [Source:RGD Symbol;Acc:1565601]	291853	D3ZZ82
ENSRNOG00000054955	688.249	1173.88	445.434	0.379455	-1.398	0.0125572	0.833557	1	212181374	212211578	+	1860	Adgra1	GO:0004888;GO:0004888;GO:0004930;GO:0004930;GO:0005886;GO:0007166;GO:0007166;GO:0007166;GO:0007186;GO:0007186;GO:0014069;GO:0014069;GO:0016020;GO:0016021;GO:0016021;GO:0016021;GO:0098978;GO:0098978;	-	-	-	-	adhesion G protein-coupled receptor A1 [Source:NCBI gene;Acc:309097]	-	-
ENSRNOG00000028636	34.5194	82.2098	10.6742	0.129841	-2.94519	0.0125657	0.833557	16	75744786	75762693	+	2179	Xkr5	GO:0005886;GO:0016020;GO:0016020;GO:0016021;GO:0016021;GO:0016021;GO:0043652;GO:0070782;GO:1902742;	-	-	S	191YI;0DGMF;KOG4790;1CRBB;1AVAF;09VCZ;0V5CA;0UJTJ;12P8A	XK related 5 [Source:RGD Symbol;Acc:1359335]	497083	Q5GH58
ENSRNOG00000024280	39.2087	90.8132	13.4064	0.147626	-2.75998	0.0126464	0.835756	1	41034308	41126043	+	2473	Ccdc170	GO:0000226;GO:0005794;GO:0008017;GO:0036064;	-	-	S	0VCZ1;0DPRQ;131R4;0IG1D;0UHW5;18V0U;09WDF;1B4ZA;1CZ9E	coiled-coil domain containing 170 [Source:RGD Symbol;Acc:1310945]	292266	-
ENSRNOG00000011300	283.606	504.73	173.045	0.342846	-1.54437	0.0129162	0.85039	18	3705916	3940838	+	10044	AABR07031193.1	GO:0005102;GO:0005102;GO:0005604;GO:0016020;GO:0030155;GO:0030155;GO:0030334;GO:0030334;GO:0045995;GO:0045995;GO:0007155;GO:0007155;GO:0005102;GO:0005102;GO:0005201;GO:0005604;GO:0007155;GO:0007155;GO:0007411;GO:0009887;GO:0009888;GO:0016020;GO:0030155;GO:0030155;GO:0030334;GO:0030334;GO:0045995;GO:0045995;	-	-	W	12R2U;09V1Y;0V61M;0DJ6H;0UKHA;KOG1836;1CTYD	laminin subunit alpha 3 [Source:NCBI gene;Acc:307582]	-	-
ENSRNOG00000015408	14.7016	41.1049	1.5	0.036492	-4.77628	0.0129724	0.850905	9	81689802	81717621	+	3301	Vil1	GO:0001726;GO:0001726;GO:0001726;GO:0001951;GO:0001951;GO:0003674;GO:0003779;GO:0003779;GO:0003779;GO:0005509;GO:0005509;GO:0005509;GO:0005509;GO:0005546;GO:0005546;GO:0005546;GO:0005546;GO:0005546;GO:0005575;GO:0005737;GO:0005886;GO:0005902;GO:0005902;GO:0005902;GO:0005902;GO:0005903;GO:0005903;GO:0006915;GO:0007010;GO:0007010;GO:0007173;GO:0007173;GO:0008150;GO:0008154;GO:0008360;GO:0008360;GO:…	K05761	-	Z	KOG0443;12NP9;09UCV;0UPAD;0DIDR;1AYVZ;18VPD;0V56S;1CT45	villin 1 [Source:RGD Symbol;Acc:1307048]	316521	B5DFA0
ENSRNOG00000013036	174.966	334.575	95.1612	0.284424	-1.81388	0.0132965	0.868462	5	155295314	155316495	-	2937	Epha8	GO:0004672;GO:0004713;GO:0005003;GO:0005004;GO:0005004;GO:0005515;GO:0005524;GO:0005887;GO:0005887;GO:0006468;GO:0006929;GO:0007169;GO:0007411;GO:0016021;GO:0016322;GO:0019838;GO:0030155;GO:0031175;GO:0033628;GO:0043005;GO:0043410;GO:0043552;GO:0046777;GO:0048013;GO:0071372;	K05109	EC:2.7.10.1	T	1CW8Q;12RU1;0VECR;0DMDF;0A0KV;KOG0196;1AZ5J;18VNW;0UN5A	Eph receptor A8 [Source:RGD Symbol;Acc:708543]	60589	-
ENSRNOG00000020883	48.6109	108.02	18.9064	0.175027	-2.51435	0.0133618	0.868462	1	101466677	101476867	-	1002	Dhdh	GO:0000166;GO:0016491;GO:0042843;GO:0042843;GO:0047837;GO:0047837;	K00078	-	Q;C;G	0A0DH;190FG;0UNNI;0VB9N;0DN07;12TGW;1AXQ6;1CWWE;KOG2741	dihydrodiol dehydrogenase [Source:RGD Symbol;Acc:1588686]	691002	D4A903
ENSRNOG00000020873	38.0936	87.9454	13.1677	0.149726	-2.73961	0.0133883	0.868462	1	88922433	88950559	+	5802	Nphs1	GO:0000165;GO:0005515;GO:0005886;GO:0005886;GO:0005925;GO:0007155;GO:0007254;GO:0007519;GO:0007520;GO:0017022;GO:0030838;GO:0032836;GO:0035418;GO:0042995;GO:0044062;GO:0072015;	K24496	-	O;W;T	09VDK;1CRBZ;KOG3515;0V6CJ;0UIGG;18WN1;12QGB;0DGN2;1AXA1	NPHS1 adhesion molecule, nephrin [Source:RGD Symbol;Acc:620460]	64563	Q9R044;A0A140TAG4
ENSRNOG00000019651	546.72	934.898	352.631	0.377187	-1.40665	0.0141326	0.913374	19	37917014	37938857	-	3724	Slc12a4	GO:0006811;GO:0015377;GO:0015379;GO:0016020;GO:0016021;GO:0019901;GO:0022857;GO:0055085;	K14427	-	P	18XV2;1AUE8;KOG2082;0DITF;0UIXA;12RG5;1CTIT;0V4WR;09XFV	solute carrier family 12 member 4 [Source:RGD Symbol;Acc:3687]	29501	Q63632
ENSRNOG00000025287	33.047	78.3861	10.3774	0.132388	-2.91716	0.0141878	0.913581	10	64174931	64178591	+	859	RGD1565611	GO:0016598;GO:0016598;GO:0016598;GO:0016598;GO:0016598;	-	-	S	1D3C3;13UU5;1963M;0DU0A;1B60T;0J0KE;0VHUK;0A6PI;0UV25	RGD1565611 [Source:RGD Symbol;Acc:1565611]	497957	D3ZRL2
ENSRNOG00000001793	584.436	997.033	378.138	0.379263	-1.39873	0.0144076	0.923997	11	70236888	70322690	-	6224	Heg1	GO:0005509;GO:0005911;GO:0007043;GO:0007507;GO:0035024;GO:1902414;GO:1905709;GO:2000299;	K24472	-	T	09VDQ;1AT9A;0UHNM;13K4J;1CRC3;0V6CP;18T46;0IJZT;0DGN8	heart development protein with EGF-like domains 1 [Source:RGD Symbol;Acc:1564641]	689710	-
ENSRNOG00000016362	136.195	258.101	75.2418	0.291521	-1.77833	0.0145073	0.923997	1	80135391	80136880	+	1490	Gpr4	GO:0004930;GO:0004930;GO:0004930;GO:0005886;GO:0007186;GO:0007186;GO:0007189;GO:0007200;GO:0010447;GO:0010447;GO:0016021;GO:0016525;GO:0030155;GO:0035025;GO:0043114;GO:0050729;GO:0060055;GO:0072144;	K04312	-	T	0DP0A;0A1B7;0VAN9;12UE3;1CXY1;0UI35;1B1CY;1946F;0IH5V	G protein-coupled receptor 4 [Source:RGD Symbol;Acc:1311604]	308408	Q4KLH9
ENSRNOG00000036816	1186.62	1980.68	789.582	0.398641	-1.32684	0.0147096	0.933501	2	266315036	266432558	+	4346	Wls	GO:0001707;GO:0005769;GO:0005783;GO:0005794;GO:0005794;GO:0005802;GO:0005829;GO:0005886;GO:0006886;GO:0009948;GO:0016055;GO:0016055;GO:0017147;GO:0017147;GO:0017147;GO:0030177;GO:0030901;GO:0030902;GO:0031017;GO:0031410;GO:0031410;GO:0061355;GO:0061357;GO:0090263;GO:0090263;GO:0016055;GO:0017147;	-	-	T	0VA5W;1CY3K;0DP5K;18UZB;0IG2W;0UNET;09Z8J;12RSS;1AUKB	Wnt ligand secretion mediator [Source:RGD Symbol;Acc:735139]	362065	Q6P689
ENSRNOG00000014358	75.5831	153.904	36.4224	0.236656	-2.07914	0.0148789	0.940851	15	108891992	108898703	-	2044	Zic5	GO:0000977;GO:0000978;GO:0000981;GO:0001843;GO:0003677;GO:0003677;GO:0003700;GO:0005634;GO:0005634;GO:0005634;GO:0006357;GO:0007417;GO:0030154;GO:0030900;GO:0046872;GO:1990837;	K09226	-	K	1CW8M;0V4TE;12RV9;1AVAS;0DMDB;KOG1721;09TU4;194WM;0UJTS	Zic family member 5 [Source:RGD Symbol;Acc:1310160]	361095	F1M349
ENSRNOG00000007508	657.259	1113.66	429.06	0.385272	-1.37605	0.0149744	0.943494	4	151375572	151390263	-	3752	Lrtm2	GO:0005515;GO:0007411;GO:0008201;GO:0016020;GO:0016021;GO:0048495;GO:0050919;GO:0051965;GO:0051965;	-	-	T	KOG0619;0DNXQ;0VC5S;190ZU;13KU4;1CXV6;1B023;0A1A0;0US9S	leucine-rich repeats and transmembrane domains 2 [Source:RGD Symbol;Acc:1587001]	680883	D3ZPP7
ENSRNOG00000014475	383.31	663.414	243.257	0.366675	-1.44743	0.0151473	0.950981	5	78222504	78249358	+	1416	Slc31a1	GO:0005375;GO:0005375;GO:0005375;GO:0005375;GO:0005375;GO:0005737;GO:0005770;GO:0005770;GO:0005886;GO:0005886;GO:0005886;GO:0006811;GO:0006825;GO:0006878;GO:0006878;GO:0006878;GO:0015677;GO:0015677;GO:0016020;GO:0016021;GO:0016021;GO:0016021;GO:0035434;GO:0035434;GO:0042802;GO:0042802;GO:0043025;GO:0055037;GO:0055037;GO:0055085;GO:0072719;GO:0098705;	K14686	-	P	13KG1;0A3K7;KOG3386;0UTMF;0DHU7;0VEFE;18YFA;1B37C;1CZHW	solute carrier family 31 member 1 [Source:RGD Symbol;Acc:620059]	171135	Q9JK41
ENSRNOG00000018191	132.799	252.365	73.016	0.289327	-1.78923	0.0152968	0.956948	1	43454803	43704948	+	5300	Oprm1	GO:0001965;GO:0004930;GO:0004979;GO:0004979;GO:0004985;GO:0007186;GO:0016021;GO:0048149;GO:0061358;GO:0080135;GO:0004930;GO:0004979;GO:0004985;GO:0007186;GO:0016021;	K04215	-	T;P	KOG3656;0DGFA;1AYPP;09V6H;0V662;1907H;13BCV;0UU0K;1CR4Z	opioid receptor, mu 1 [Source:RGD Symbol;Acc:3234]	25601	P33535
ENSRNOG00000046283	425.31	732.241	271.844	0.37125	-1.42954	0.015405	0.9603	11	82734613	82741428	+	1580	Tmem41a	-	-	-	S;C;K	0A2DZ;KOG3140;18U6R;1AT95;12Y50;1CZ1Y;0VD9Q;0DQ1A;0UTGF	transmembrane protein 41a [Source:RGD Symbol;Acc:1591692]	681708	B1WC43
ENSRNOG00000010240	160.091	296.338	91.9675	0.310347	-1.68805	0.0155101	0.963432	8	92937739	92942076	-	3123	Tent5a	GO:0009617;GO:0009617;GO:0048255;GO:1990817;GO:1990817;GO:1990817;	K23033	EC:2.7.7.-	S	1CRRF;12P1E;0V8F9;KOG3852;18TXM;1B2M1;09XC6;0DH16;0UP82	terminal nucleotidyltransferase 5A [Source:RGD Symbol;Acc:1311381]	300870	D3ZH34
ENSRNOG00000026974	499.474	852.688	322.867	0.378646	-1.40108	0.0159274	0.982719	19	56302705	56311991	-	1682	Dbndd1	GO:0005737;GO:0005737;	-	-	S	0DTKR;1D2Y7;0A6KU;192PM;13R9B;1B5ED;0UUWG;0IXGV;0VHEW	dysbindin domain containing 1 [Source:RGD Symbol;Acc:1310008]	361437	Q5M831;A0A0A0MXW5
ENSRNOG00000030418	2758.48	4529.19	1873.13	0.413569	-1.2738	0.0159324	0.982719	X	48779110	48805644	+	4130	Tmem47	GO:0005886;GO:0005911;GO:0005911;GO:0005911;GO:0016020;GO:0016021;GO:0098609;	-	-	S;U	13KSU;09WWR;1CSXM;0UTS2;KOG4671;0V7UY;1AU29;0DI77;18Z0S	transmembrane protein 47 [Source:RGD Symbol;Acc:1564799]	501569	D3ZBB3
ENSRNOG00000058645	195.095	352.737	116.274	0.329633	-1.60107	0.0159956	0.983172	5	79789671	79874671	-	7213	Tnc	GO:0003674;GO:0005515;GO:0005576;GO:0005576;GO:0005604;GO:0005604;GO:0005614;GO:0005614;GO:0007155;GO:0007155;GO:0007162;GO:0007528;GO:0007528;GO:0008284;GO:0008284;GO:0009611;GO:0009611;GO:0009612;GO:0010628;GO:0010628;GO:0014012;GO:0014012;GO:0031012;GO:0031175;GO:0042060;GO:0042127;GO:0042127;GO:0042475;GO:0045471;GO:0045545;GO:0045545;GO:0060447;GO:0060739;GO:0060739;GO:0060740;GO:0060740;GO:…	K06252	-	-	-	tenascin C [Source:RGD Symbol;Acc:621057]	116640	B2LYI9
ENSRNOG00000056940	824.259	1376.54	548.121	0.398188	-1.32848	0.0160753	0.984628	1	12823363	12825786	+	1949	Cited2	GO:0000122;GO:0000122;GO:0000785;GO:0000785;GO:0001102;GO:0001102;GO:0001568;GO:0001568;GO:0001570;GO:0001570;GO:0001666;GO:0001666;GO:0001701;GO:0001701;GO:0001829;GO:0001829;GO:0001841;GO:0001843;GO:0001889;GO:0001889;GO:0001892;GO:0001892;GO:0001944;GO:0001944;GO:0001947;GO:0002089;GO:0002089;GO:0002244;GO:0002244;GO:0002521;GO:0002521;GO:0003151;GO:0003151;GO:0003156;GO:0003156;GO:0003197;GO:…	K21361	-	-	-	Cbp/p300-interacting transactivator, with Glu/Asp- rich carboxy-terminal domain, 2 [Source:RGD Symbol;Acc:620112]	114490	Q99MA1
ENSRNOG00000052688	148.42	274.351	85.4545	0.311478	-1.6828	0.0164137	0.995839	10	56029029	56154548	-	14160	Dnah2	GO:0005524;GO:0005930;GO:0007018;GO:0008569;GO:0030286;GO:0031514;GO:0036126;	K10408	-	-	-	dynein, axonemal, heavy chain 2 [Source:RGD Symbol;Acc:1565087]	303242	A0A0G2JYL5
ENSRNOG00000013641	79.4563	159.64	39.3644	0.246582	-2.01986	0.0164283	0.995839	1	163001875	163071508	-	6807	Myo7a	GO:0000146;GO:0000146;GO:0000146;GO:0000166;GO:0001750;GO:0001750;GO:0001845;GO:0001845;GO:0001917;GO:0001917;GO:0003774;GO:0003774;GO:0003774;GO:0003774;GO:0003779;GO:0003779;GO:0005515;GO:0005516;GO:0005516;GO:0005516;GO:0005524;GO:0005524;GO:0005524;GO:0005524;GO:0005737;GO:0005737;GO:0005737;GO:0005737;GO:0005737;GO:0005737;GO:0005765;GO:0005765;GO:0005765;GO:0005829;GO:0005829;GO:0005856;GO:…	K10359	-	Z	0V4MW;1CPNW;0UG2G;12NAI;KOG4229;192B4;09TNR;1B1AZ;0DEZ5	myosin VIIA [Source:RGD Symbol;Acc:628830]	266714	Q8CJE3
ENSRNOG00000042741	73.1207	148.169	35.5966	0.240244	-2.05743	0.0166173	0.99882	1	4445027	4560789	-	7023	Adgb	GO:0004198;GO:0005515;GO:0006508;GO:0019825;GO:0020037;	-	-	-	-	androglobin [Source:RGD Symbol;Acc:1564259]	292477	-
ENSRNOG00000002361	464.79	789.597	302.386	0.382963	-1.38472	0.0166471	0.99882	14	12218553	12315229	+	4557	Prkg2	GO:0004672;GO:0004674;GO:0004692;GO:0005524;GO:0006468;GO:0006468;	K19477	EC:2.7.11.12	T	KOG0616;09V14;0V60R;191EH;1CV9T;0DGAH;1B2N1;0UPDE;12QSF	protein kinase cGMP-dependent 2 [Source:RGD Symbol;Acc:3401]	25523	Q64595
ENSRNOG00000012229	27.4405	66.915	7.70321	0.115119	-3.1188	0.0166479	0.99882	1	52887067	52894832	-	1974	Tbxt	GO:0000122;GO:0000122;GO:0000785;GO:0000785;GO:0000978;GO:0000978;GO:0000978;GO:0000981;GO:0000981;GO:0000981;GO:0001085;GO:0001085;GO:0001102;GO:0001102;GO:0001570;GO:0001570;GO:0001707;GO:0001708;GO:0001756;GO:0001756;GO:0001756;GO:0001839;GO:0001839;GO:0001843;GO:0001843;GO:0003007;GO:0003007;GO:0003257;GO:0003257;GO:0003674;GO:0003677;GO:0003700;GO:0003700;GO:0005575;GO:0005634;GO:0005634;GO:…	K10172	-	K	0UN8N;1AVFF;13HR5;0DKX9;1CVSI;KOG3585;18V3Y;0VAC2;09ZF1	T-box transcription factor T [Source:RGD Symbol;Acc:1310141]	292301	D4A4W8
ENSRNOG00000009779	113.745	216.996	62.1192	0.286269	-1.80456	0.0169223	1	7	143596511	143603803	-	1950	Krt8	GO:0005737;GO:0005882;GO:0005882;GO:0005911;GO:0016327;GO:0030018;GO:0033209;GO:0042383;GO:0045095;GO:0045111;GO:0051707;GO:0060706;GO:0071944;GO:0097110;GO:0097191;GO:0097284;	K07605	-	Z	0V55Z;0IG4R;1CQD9;19520;0UPWC;1AUE5;09UDU;12RWC;0DFPP	keratin 8 [Source:RGD Symbol;Acc:2984]	25626	Q10758
ENSRNOG00000048769	75.6215	152.949	36.958	0.241637	-2.04909	0.0173154	1	16	74810938	74848113	+	1845	Nek5	GO:0004672;GO:0005524;GO:0006468;	K08857	EC:2.7.11.1	T	1AU1S;192IA;12PVM;0UQZ9;0DKQI;KOG0589;09VWD;0V4YN;1CVIZ	NIMA-related kinase 5 [Source:RGD Symbol;Acc:1593817]	685440	-
ENSRNOG00000012103	35.6936	82.2098	12.4354	0.151265	-2.72485	0.0173535	1	1	8933831	8944987	+	1266	Nmbr	GO:0004930;GO:0004930;GO:0004930;GO:0004946;GO:0004946;GO:0005886;GO:0007165;GO:0007186;GO:0007186;GO:0007186;GO:0008528;GO:0008528;GO:0016020;GO:0016021;GO:0016021;GO:0016021;GO:0031989;GO:0031989;GO:0004930;GO:0004930;GO:0004930;GO:0004930;GO:0004946;GO:0004946;GO:0005829;GO:0005886;GO:0005886;GO:0005887;GO:0007165;GO:0007186;GO:0007186;GO:0007186;GO:0007186;GO:0008528;GO:0008528;GO:0016020;GO:…	-	-	T	KOG3656	neuromedin B receptor [Source:RGD Symbol;Acc:3181]	-	-
ENSRNOG00000011923	31.9362	75.5183	10.1451	0.13434	-2.89604	0.0173886	1	2	140444965	140453107	-	1206	Mgarp	GO:0005739;GO:0005739;GO:0005739;GO:0005739;GO:0006626;GO:0008089;GO:0008089;GO:0008089;GO:0008090;GO:0010822;GO:0019896;GO:0031307;GO:0031307;GO:0071383;GO:0071456;GO:0097211;GO:1904115;	-	-	U	0VCGP;1B295;13Q5X;0A1KZ;1CXT9;0IWK1;0US7M;0DNVU;1941V	mitochondria-localized glutamic acid-rich protein [Source:RGD Symbol;Acc:1586369]	689931	D4A4W7
ENSRNOG00000026420	46.8732	102.284	19.1677	0.187396	-2.41584	0.0178539	1	11	70967223	71105403	+	2900	Iqcg	GO:0005516;GO:0005737;GO:0030544;GO:0005515;GO:0005929;GO:0031514;	K24841	-	S	09ZQG;0UQD5;13HQZ;1CW3I;0VAM1;0DM8E;0IFH5;1AW14;191JW	IQ motif containing G [Source:RGD Symbol;Acc:1311606]	363796	Q5PQQ6
ENSRNOG00000025787	89.4147	174.935	46.6547	0.266697	-1.90672	0.0185271	1	11	88424414	88508601	+	1650	Spag6l	GO:0001669;GO:0002177;GO:0003351;GO:0003356;GO:0005515;GO:0005829;GO:0005930;GO:0006931;GO:0007283;GO:0007288;GO:0008017;GO:0010761;GO:0030317;GO:0031410;GO:0034613;GO:0043149;GO:0043583;GO:0044458;GO:0045198;GO:0046847;GO:0051301;GO:0090175;GO:0090660;GO:0097228;GO:0120197;GO:0120249;GO:1905515;GO:1990138;GO:1990716;	-	-	U	09UTP;12TAD;0V5T8;KOG0166	sperm associated antigen 6-like [Source:RGD Symbol;Acc:1310892]	360747	Q3MHU1
ENSRNOG00000003832	129.415	242.806	72.7192	0.299496	-1.73939	0.0188493	1	13	109521190	109552589	-	3761	Vash2	GO:0000768;GO:0001938;GO:0003779;GO:0004181;GO:0005737;GO:0005737;GO:0005737;GO:0005737;GO:0006508;GO:0008017;GO:0045765;GO:0045765;GO:0045765;GO:0045766;GO:0060674;GO:0060711;GO:0060716;GO:0061564;GO:0140253;	K23355	EC:3.4.17.17	S	0IFRP;12TU0;1CS29;0V71C;0DHC5;09W2Z	vasohibin 2 [Source:RGD Symbol;Acc:1564105]	498309	F1LT12
ENSRNOG00000000515	27.9093	66.915	8.40641	0.125628	-2.99277	0.0188571	1	20	6018374	6027473	+	1868	Mapk13	GO:0000165;GO:0000165;GO:0000166;GO:0004672;GO:0004672;GO:0004674;GO:0004674;GO:0004707;GO:0004707;GO:0004707;GO:0004707;GO:0005524;GO:0005524;GO:0005524;GO:0006468;GO:0006468;GO:0006970;GO:0016301;GO:0016310;GO:0016740;GO:0018105;GO:0032755;GO:0034644;GO:0051403;GO:0070301;GO:0071347;GO:0072709;GO:0072740;GO:0106310;GO:0106311;GO:1903936;	K04441	EC:2.7.11.24	T;K	1B0R6;12NDT;1CU1Y;09UX7;0V5X0;KOG0660;0DJA0;0UMZ0;18VIX	mitogen activated protein kinase 13 [Source:RGD Symbol;Acc:3045]	29513	Q32Q45
ENSRNOG00000014290	1186.19	1947.23	805.675	0.413756	-1.27315	0.0194028	1	1	4753144	5165859	-	6899	Grm1	GO:0000186;GO:0000187;GO:0001639;GO:0001640;GO:0004930;GO:0004930;GO:0004930;GO:0004930;GO:0005515;GO:0005515;GO:0005634;GO:0005886;GO:0005887;GO:0005887;GO:0005887;GO:0007165;GO:0007186;GO:0007186;GO:0007186;GO:0007186;GO:0007196;GO:0007206;GO:0007216;GO:0007216;GO:0007216;GO:0007216;GO:0007268;GO:0007626;GO:0008066;GO:0008066;GO:0014048;GO:0014069;GO:0016020;GO:0016021;GO:0016021;GO:0016021;GO:…	K04603	-	W;T	0UN41;1B41Z;190Z0;KOG1056;12RDB;0DK51;0V59W;09TPM;1CUYV	glutamate metabotropic receptor 1 [Source:RGD Symbol;Acc:2742]	24414	P23385
ENSRNOG00000020620	100.411	193.097	54.0676	0.280002	-1.83649	0.0194283	1	1	226518406	226526959	-	1497	Ppp1r32	GO:0019902;GO:0036064;	K17571	-	T	1CUP2;0IFQ1;0DJVS;12R5T;18ZIW;09YFJ;0UNQP;1AYND;0V9DD	protein phosphatase 1, regulatory subunit 32 [Source:RGD Symbol;Acc:708532]	252958	Q66HR9
ENSRNOG00000009790	320.662	554.438	203.774	0.367532	-1.44406	0.0194444	1	6	27151612	27190132	-	4630	Kcnk3	GO:0005216;GO:0005252;GO:0005267;GO:0005886;GO:0016020;GO:0016021;GO:0022841;GO:0034220;GO:0044548;GO:0071805;GO:0005252;GO:0005252;GO:0005267;GO:0005267;GO:0005267;GO:0006811;GO:0006813;GO:0016020;GO:0016020;GO:0016020;GO:0016021;GO:0016021;GO:0016021;GO:0071805;GO:0071805;GO:0071805;	K04914	-	P	0UGRI;0V54X;1AU8B;1CQ5A;09U5X;1917R;0DFFH;KOG4404;12NFT	potassium two pore domain channel subfamily K member 3 [Source:RGD Symbol;Acc:61997]	29553	O54912
ENSRNOG00000055858	35.095	80.298	12.4935	0.155589	-2.68419	0.0194864	1	1	16659442	16687817	-	2217	Myb	GO:0000082;GO:0000122;GO:0000122;GO:0000278;GO:0000978;GO:0000978;GO:0000978;GO:0000981;GO:0001228;GO:0001228;GO:0001666;GO:0001701;GO:0003674;GO:0003677;GO:0003677;GO:0003700;GO:0005575;GO:0005634;GO:0005634;GO:0005634;GO:0005654;GO:0005829;GO:0005829;GO:0006338;GO:0006338;GO:0006355;GO:0006355;GO:0006355;GO:0006355;GO:0006816;GO:0010468;GO:0017145;GO:0030099;GO:0030183;GO:0032967;GO:0043525;GO:…	K09420	-	-	-	MYB proto-oncogene, transcription factor [Source:RGD Symbol;Acc:1560020]	498982	-
ENSRNOG00000014937	94.2392	182.582	50.0676	0.274219	-1.8666	0.0195127	1	2	187102833	187113752	-	3657	Lrrc71	GO:0005515;	-	-	S;I	0A036;0UN8X;12TMH;0VAZD;1AY0B;KOG4308;0DMNX;18S11;1CWIE	leucine rich repeat containing 71 [Source:RGD Symbol;Acc:1309453]	310689	D3ZTZ6
ENSRNOG00000023548	259.518	454.066	162.245	0.357316	-1.48473	0.0195287	1	9	100380515	100437056	+	5597	Sned1	GO:0005509;GO:0005509;GO:0005515;GO:0007160;GO:0007160;	K24470	-	T;W	0E8KI;1DFIC;1979T;KOG1217;1BB4J;13DW8;0B4Z1;KOG4291;0WHIN;0V3B6	sushi, nidogen and EGF-like domains 1 [Source:RGD Symbol;Acc:1566079]	316638	D3ZNR4
ENSRNOG00000045574	50.3163	108.02	21.4645	0.198709	-2.33127	0.0196169	1	12	38965063	38975400	+	929	Morn3	-	-	-	S;E	12NP3;09UCN;0UH1E;0DFN9;1CQBU;18YWE;KOG0231;0V5BW;1AZ6W	MORN repeat containing 3 [Source:RGD Symbol;Acc:1583091]	687615	M0R7B3
ENSRNOG00000014427	33.9889	78.3861	11.7903	0.150413	-2.733	0.0199857	1	8	59609693	59629133	-	2344	Chrnb4	GO:0001508;GO:0001508;GO:0004888;GO:0004888;GO:0005216;GO:0005216;GO:0005230;GO:0005230;GO:0005515;GO:0005886;GO:0005886;GO:0005887;GO:0005892;GO:0005892;GO:0006811;GO:0006811;GO:0006811;GO:0006939;GO:0006939;GO:0006940;GO:0006940;GO:0007165;GO:0007165;GO:0007165;GO:0007268;GO:0007271;GO:0007626;GO:0007626;GO:0015464;GO:0015464;GO:0016020;GO:0016020;GO:0016021;GO:0016021;GO:0016021;GO:0022848;GO:…	K04815	-	-	-	cholinergic receptor nicotinic beta 4 subunit [Source:RGD Symbol;Acc:2351]	25103	P12392
ENSRNOG00000013937	134.008	248.541	76.7418	0.308769	-1.6954	0.0202535	1	8	97105071	97115027	-	2480	Ankrd34c	GO:0005515;	-	-	S	1CPRS;18SE5;1B3XD;0DF1Z;0IJTU;0V4QY;09TRM;0UR91;13H7P	ankyrin repeat domain 34C [Source:RGD Symbol;Acc:1305403]	300889	D3ZI64
ENSRNOG00000007495	14.7163	40.149	2	0.0498145	-4.32729	0.0203216	1	X	40030248	40086870	-	892	Smpx	GO:0005634;GO:0005737;GO:0005927;GO:0031430;GO:0043034;GO:0043292;	K24209	-	Z;S	13UDE;1D4WK;0DVK9;0UVY1;0A8CK;0VJ8F;1B6BK;0J0I7;193V3	small muscle protein, X-linked [Source:RGD Symbol;Acc:69233]	84416	Q925F0
ENSRNOG00000009043	21.496	54.4879	5	0.0917635	-3.44594	0.0204243	1	8	13208774	13251812	-	3173	Piwil4	GO:0003676;GO:0003676;GO:0003723;GO:0005515;GO:0006417;GO:0031047;GO:0003676;GO:0005515;GO:0005634;GO:0005737;GO:0010669;GO:0034584;	K02156	-	D;B	KOG1042;12NEA;09UPN;0DFZC;0V4V1;1CQNX;1B1AQ;0UHIR;19078	piwi-like RNA-mediated gene silencing 4 [Source:RGD Symbol;Acc:1311015]	689972	F1LQ32
ENSRNOG00000032350	1321.71	2158.49	903.324	0.418499	-1.2567	0.0204267	1	14	66598259	66749178	+	2168	Kcnip4	GO:0005509;GO:0005509;GO:0005509;GO:0005509;GO:0005737;GO:0005886;GO:0008076;GO:0015459;GO:1901379;GO:0005509;GO:0005509;	K23855	-	T	KOG0044	potassium voltage-gated channel interacting protein 4 [Source:RGD Symbol;Acc:708539]	259243	Q99MG9
ENSRNOG00000002120	67.0988	135.742	32.7773	0.241468	-2.0501	0.0208548	1	14	37081427	37108341	-	2105	Spata18	GO:0005737;GO:0005737;GO:0005739;GO:0005741;GO:0005741;GO:0005741;GO:0005741;GO:0006974;GO:0016020;GO:0035694;GO:0035694;GO:0035694;GO:0035695;GO:0042802;GO:0043231;	K22257	-	S;Z	1928R;0VAN5;0DM9Q;12S8I;0IGBW;09ZRP;1B0P2;0UG2S;1CW4U	spermatogenesis associated 18 [Source:RGD Symbol;Acc:735208]	289586	Q6AYL6
ENSRNOG00000003785	44.9854	97.5047	18.7257	0.19205	-2.38045	0.021139	1	10	54406980	54467956	-	3120	Usp43	GO:0004843;GO:0004843;GO:0006508;GO:0006511;GO:0006511;GO:0008233;GO:0008234;GO:0016579;GO:0016579;GO:0016787;	K11856	EC:3.4.19.12	O	12QDF;1CPRW;0UGY1;KOG1868;0V59F;KOG1870;18WMT;0DF23;1B1EP;09UA9	ubiquitin specific peptidase 43 [Source:RGD Symbol;Acc:2303824]	100147704	D3ZED6
ENSRNOG00000052459	179.158	321.192	108.142	0.336689	-1.57051	0.0211856	1	10	95431088	95431312	-	225	AABR07030603.2	GO:0016020;GO:0016021;	-	-	-	-	-	-	-
ENSRNOG00000016247	42.1986	92.725	16.9354	0.182642	-2.45291	0.0216624	1	9	88964525	89001567	+	1675	Daw1	GO:0003351;GO:0003351;GO:0005515;GO:0005576;GO:0005576;GO:0005929;GO:0007368;GO:0007368;GO:0007507;GO:0007507;GO:0036158;GO:0036158;GO:0042995;GO:0051649;GO:0051649;GO:0090660;GO:0090660;	K19760	-	A	0VAJK;12TMR;1CWQF;0DEPT;0UR29;194RF;1AXH3;0A08B;KOG0272	dynein assembly factor with WD repeats 1 [Source:RGD Symbol;Acc:1561436]	363267	Q5BK30;A4FTX3
ENSRNOG00000008691	330.527	563.042	214.27	0.380559	-1.39381	0.0219263	1	8	85413537	85472694	+	3135	Ick	GO:0000166;GO:0001650;GO:0004672;GO:0004672;GO:0004674;GO:0005524;GO:0005524;GO:0005524;GO:0005634;GO:0005929;GO:0006468;GO:0006468;GO:0006468;GO:0016301;GO:0016310;GO:0035720;GO:0035721;GO:0036064;GO:0042073;GO:0060271;GO:0097542;GO:0097546;GO:0000166;GO:0004672;GO:0004672;GO:0005524;GO:0005524;GO:0005524;GO:0006468;GO:0006468;GO:0016301;GO:0016310;	K08828	EC:2.7.11.22	T	12Q65;0V4PP;KOG0661;0UK4K;18T21;0DM2V;1B447;09TQF;1CVXY	intestinal cell kinase [Source:RGD Symbol;Acc:71050]	84411	Q62726
ENSRNOG00000024494	73.6619	146.257	37.3644	0.255471	-1.96877	0.0221341	1	7	33702770	33793565	-	3618	AABR07056633.1	GO:0060271;	-	-	S	1913X;1AT0F;0UHD8;09UKR;0V5K5;12TDU;1CQJS;0DFWE;0IECN	-	-	-
ENSRNOG00000015279	14.4557	39.1931	2.08709	0.0532515	-4.23103	0.0222631	1	2	203200427	203276142	+	4505	Vtcn1	GO:0001562;GO:0005102;GO:0009897;GO:0009897;GO:0032743;GO:0042102;GO:0042130;GO:0043066;GO:0050868;GO:0050868;	K06747	-	T	1B3CZ;0IKB5;0UU72;1CVB2;0A2CZ;0DNNN;18VI2;0VE74;13JK1	V-set domain containing T cell activation inhibitor 1 [Source:RGD Symbol;Acc:1311204]	295322	Q501W4
ENSRNOG00000024602	394.372	664.37	259.373	0.390405	-1.35696	0.0224531	1	1	185356975	185538694	+	4568	Plekha7	GO:0005654;GO:0005829;GO:0005911;GO:0030054;GO:0044331;GO:0046930;GO:0046931;	K23797	-	-	-	pleckstrin homology domain containing A7 [Source:RGD Symbol;Acc:1598216]	499249	-
ENSRNOG00000000897	28.8752	67.8709	9.37738	0.138165	-2.85554	0.0227264	1	12	6016884	6078411	-	2214	Rxfp2	GO:0001556;GO:0004930;GO:0004930;GO:0004930;GO:0005515;GO:0005886;GO:0005886;GO:0005887;GO:0007165;GO:0007165;GO:0007165;GO:0007186;GO:0007186;GO:0007186;GO:0007189;GO:0007189;GO:0007189;GO:0007190;GO:0007193;GO:0008285;GO:0008528;GO:0008584;GO:0008584;GO:0009755;GO:0016020;GO:0016020;GO:0016020;GO:0016021;GO:0016021;GO:0016021;GO:0016500;GO:0016500;GO:0017046;GO:0043066;GO:0043950;	K04307	-	T	KOG0619;0E9KI;0V3XR;13G8H;0B6HY;0WJ8I;KOG2087;197HD;1DGFF;1BBK2	relaxin family peptide receptor 2 [Source:RGD Symbol;Acc:1309449]	363866	Q5ECL0
ENSRNOG00000001431	119.642	222.731	68.0966	0.305734	-1.70965	0.0228797	1	12	23596981	23624316	-	2802	Rasa4	GO:0005096;GO:0005096;GO:0005096;GO:0005543;GO:0005543;GO:0007165;GO:0007165;GO:0035556;GO:0035556;GO:0043087;GO:0043087;GO:0043547;GO:0046580;GO:0046580;GO:0046872;GO:0071277;GO:0071277;GO:0005096;GO:0005543;GO:0007165;GO:0035556;GO:0043087;GO:0046580;GO:0071277;	K17630	-	T	KOG2059;13IZY;0V7E6;09V18;0DH3Q;0UHSC;1CRTX;18U0A;1AVXI	RAS p21 protein activator 4 [Source:RGD Symbol;Acc:1565457]	288589	D3ZQH9
ENSRNOG00000009531	402.599	678.709	264.545	0.389776	-1.35928	0.0230058	1	3	176102351	176124306	+	2040	Col9a3	GO:0003674;GO:0005201;GO:0005575;GO:0005594;GO:0005594;GO:0005604;GO:0005615;GO:0008150;GO:0008584;GO:0008584;GO:0008584;GO:0008585;GO:0008585;GO:0008585;GO:0030198;GO:0031012;	K08131	-	W	18Y66;1CPJ4;0UIKV;13MQA;KOG3544;1AY7W;09TIS;0DEVD;0V4HP	collagen type IX alpha 3 chain [Source:RGD Symbol;Acc:1310255]	362285	-
ENSRNOG00000015382	173.403	308.765	105.722	0.342404	-1.54623	0.0234078	1	9	42871950	42884855	+	2692	Arid5a	GO:0000122;GO:0000122;GO:0000976;GO:0002062;GO:0003677;GO:0003677;GO:0003682;GO:0003714;GO:0003714;GO:0005634;GO:0005634;GO:0005634;GO:0005654;GO:0005667;GO:0005730;GO:0006357;GO:0008134;GO:0008134;GO:0030331;GO:0030331;GO:0032729;GO:0032740;GO:0032755;GO:0032760;GO:0035066;GO:0035613;GO:0042802;GO:0042802;GO:0043565;GO:0043565;GO:0045944;GO:0046965;GO:0046965;GO:0046966;GO:0046966;GO:0050681;GO:…	-	-	K	KOG2744	AT-rich interaction domain 5A [Source:RGD Symbol;Acc:1311041]	316327	Q3KRC8
ENSRNOG00000047322	35.781	80.298	13.5225	0.168404	-2.57	0.0236919	1	9	9980720	9985630	-	2903	Crb3	GO:0016020;GO:0016021;GO:0017124;GO:0017124;GO:0019904;GO:0019904;GO:0030054;GO:0032991;GO:0045177;GO:0045177;GO:0072659;GO:0072659;GO:1901890;GO:1901890;GO:0016020;GO:0016021;GO:0017124;GO:0019904;GO:0032991;GO:0045177;GO:0072659;GO:1901890;	K06090	-	T;U	0J49Y;1941S;0UWDI;1B6RF;0A9RE;0DVN1;1D4Y8;13Y5K;0VKJR	crumbs cell polarity complex component 3 [Source:RGD Symbol;Acc:1565035]	301112	Q4V8I0
ENSRNOG00000022957	130.936	262.88	64.9645	0.247126	-2.01668	0.0238104	1	18	52550739	52551805	+	1067	Ctxn3	GO:0016020;GO:0016021;	-	-	U	0UWFB;13UCH;0VKI7;1B6GR;193SA;0A9KX;0J0MI;0DVQQ;1D514	cortexin 3 [Source:RGD Symbol;Acc:2300148]	100188934	B2GV70
ENSRNOG00000017473	45.0581	96.5487	19.3128	0.200032	-2.3217	0.023928	1	10	88459490	88488237	+	2440	Ttc25	GO:0003341;GO:0003341;GO:0005515;GO:0005576;GO:0005737;GO:0005737;GO:0005930;GO:0005930;GO:0007420;GO:0007420;GO:0007507;GO:0007507;GO:0030324;GO:0030324;GO:0036158;GO:0036158;GO:0036158;GO:0060287;GO:0060287;GO:0060287;GO:0090660;GO:0090660;GO:0097729;GO:0097729;GO:0097729;GO:0120197;GO:0120197;GO:0120228;GO:0120228;GO:0120229;GO:0120229;GO:0003341;GO:0005515;GO:0005576;GO:0005737;GO:0005930;GO:…	K24254	-	S;P	1CV14;1B0H8;18VRN;KOG1124;09YSN;0V9QJ;0DK79;13JZJ;0UP46	tetratricopeptide repeat domain 25 [Source:RGD Symbol;Acc:1311859]	303534	G3V9Y3
ENSRNOG00000038212	257.015	441.639	164.703	0.372935	-1.423	0.0245953	1	18	85962729	85980833	-	2944	Socs6	GO:0001772;GO:0001772;GO:0003674;GO:0005575;GO:0005942;GO:0005942;GO:0005942;GO:0008150;GO:0009968;GO:0010498;GO:0010498;GO:0016567;GO:0016567;GO:0016567;GO:0035556;GO:0035556;GO:0040008;GO:0040008;GO:0040008;GO:0040008;GO:0040008;GO:0043551;GO:0046854;GO:0046854;GO:0046854;GO:0046935;GO:0046935;GO:0046935;GO:0050868;GO:0050868;	K04699	-	T	13HHP;0DNEK;1CXBX;0VBPX;KOG4566;1920D;0UIE0;1B1ZT;0A0TB	suppressor of cytokine signaling 6 [Source:RGD Symbol;Acc:1304632]	307200	D3ZS84
ENSRNOG00000018740	101.595	191.186	56.7998	0.297093	-1.75102	0.0248714	1	9	95161157	95302822	+	9345	Ugt1a6	GO:0001972;GO:0003674;GO:0005575;GO:0005783;GO:0006805;GO:0008150;GO:0008194;GO:0008194;GO:0015020;GO:0015020;GO:0015020;GO:0016020;GO:0016021;GO:0016740;GO:0016757;GO:0042803;GO:0051552;GO:0052695;GO:0052696;GO:0052697;GO:0008194;GO:0008194;GO:0015020;GO:0015020;GO:0016020;GO:0016021;GO:0016740;GO:0016757;GO:0008194;GO:0008194;GO:0015020;GO:0015020;GO:0016020;GO:0016021;GO:0016740;GO:0016757;GO:…	K00699	EC:2.4.1.17	C;G	1B3CX;0UK1V;09WHA;1958R;1CSGY;12QS3;0DHSN;KOG1192;0V7FS;13QW9;1D135;1B3M6;195NY;0VF5A;0UKUI;0A4AK;KOG1192;0DRUP	UDP glucuronosyltransferase family 1 member A6 [Source:RGD Symbol;Acc:620949]	574523	Q6T5F0
ENSRNOG00000060381	18.6569	47.7964	4.08709	0.0855104	-3.54776	0.0249753	1	5	62840360	62950240	+	5193	Col15a1	GO:0001525;GO:0001886;GO:0005201;GO:0005581;GO:0005604;GO:0005615;GO:0030198;GO:0031012;	K08135	-	-	-	collagen type XV alpha 1 chain [Source:RGD Symbol;Acc:1310820]	298069	A0A0G2JV12
ENSRNOG00000054277	32.9079	74.5624	12.0806	0.16202	-2.62576	0.0250681	1	2	58724855	58747843	+	948	Capsl	GO:0005509;GO:0005509;	K23909	-	-	-	calcyphosine-like [Source:RGD Symbol;Acc:1308776]	294795	D4A6W9
ENSRNOG00000012608	66.7128	132.874	33.6321	0.253113	-1.98215	0.026119	1	2	113584424	113616766	-	1364	Tmem212	GO:0016020;GO:0016021;GO:0016020;GO:0016021;	K22196	-	S	0IWY4;13Q18;0VEKB;191C7;0DRC3;1D0HN;0USFY;0A3RR;1ASC1	transmembrane protein 212 [Source:RGD Symbol;Acc:1563109]	499586	M0RBS4
ENSRNOG00000003435	198.808	372.812	111.806	0.2999	-1.73745	0.0263305	1	X	143154209	143274180	-	3088	Mcf2	GO:0005085;GO:0005085;GO:0016358;GO:0035556;GO:1990830;	K20685	-	T	1ARXV;12P16;09V3F;0V630;0UG4U;19499;1CPQG;0DGCS;KOG4240	MCF.2 cell line derived transforming sequence [Source:RGD Symbol;Acc:1566098]	317598	-
ENSRNOG00000055936	469.341	775.258	316.383	0.4081	-1.293	0.0264596	1	5	151709200	151709877	-	678	Trnp1	GO:0000791;GO:0003677;GO:0003677;GO:0005634;GO:0005634;GO:0021696;GO:0042127;GO:0042127;GO:0051726;GO:0061351;	-	-	-	-	TMF1-regulated nuclear protein 1 [Source:RGD Symbol;Acc:1582917]	688990	A0A0G2K0Y1
ENSRNOG00000015774	107.211	199.789	60.9224	0.304934	-1.71343	0.0268465	1	9	79490050	79545024	-	2938	Mreg	GO:0032402;GO:0042470;GO:0030318;GO:0030659;GO:0031300;GO:0031902;GO:0032400;GO:0032402;GO:0032402;GO:0032991;GO:0033162;GO:0035091;GO:0042470;GO:0042470;GO:0043473;GO:0048066;GO:0072385;GO:0090382;	-	-	S;T	1AZ8F;0DP9Y;1CY7Z;0VCHH;0IHII;12TWK;0UGEC;0A1MR;19397	melanoregulin [Source:RGD Symbol;Acc:1562333]	501162	D4A9U9
ENSRNOG00000002061	334.938	562.086	221.364	0.393826	-1.34437	0.0272359	1	14	7688551	7863664	-	8390	Ptpn13	GO:0001650;GO:0001933;GO:0001933;GO:0004721;GO:0004725;GO:0004725;GO:0004725;GO:0004725;GO:0004725;GO:0004725;GO:0004725;GO:0005515;GO:0005634;GO:0005634;GO:0005634;GO:0005654;GO:0005737;GO:0005737;GO:0005737;GO:0005737;GO:0005829;GO:0005856;GO:0005856;GO:0005856;GO:0005886;GO:0005886;GO:0006470;GO:0006470;GO:0006470;GO:0006470;GO:0014066;GO:0014066;GO:0016311;GO:0016311;GO:0016787;GO:0016791;GO:…	K02374	-	T	1B2SI;0V6M1;KOG0792;1CRKP;18S8C;0UFJS;13CFY;09VMW;0DGWE	protein tyrosine phosphatase, non-receptor type 13 [Source:RGD Symbol;Acc:1563360]	498331	G3V9S3
ENSRNOG00000028041	62.168	125.227	30.6386	0.244666	-2.03112	0.0275752	1	1	72889270	72899659	+	974	Tnnt1	GO:0005861;GO:0006937;GO:0003009;GO:0005523;GO:0005861;GO:0005861;GO:0006937;GO:0014883;GO:0045932;	K10372	-	Z	1CX1V;1B1C6;0VBEH;13F5J;KOG3634;0UREJ;191MZ;0DN5D;0A0IC	troponin T1, slow skeletal type [Source:RGD Symbol;Acc:621852]	171409	Q7TNB2
ENSRNOG00000046482	16.117	42.0608	3.14515	0.0747761	-3.74128	0.0277957	1	10	110698891	110701137	-	2133	Znf750	GO:0000122;GO:0000122;GO:0000978;GO:0000978;GO:0000978;GO:0001227;GO:0001227;GO:0001228;GO:0001228;GO:0001228;GO:0005634;GO:0005634;GO:0005634;GO:0008544;GO:0008544;GO:0008544;GO:0010719;GO:0010719;GO:0045944;GO:0045944;GO:0045944;GO:1990841;GO:1990841;GO:1990841;	K24377	-	K	0A0XT;1CSQN;18WSQ;0DNJ3;1B4NP;0V6KU;12YGN;0UU2F;0IF50	zinc finger protein 750 [Source:RGD Symbol;Acc:1590044]	688328	M0R3N9
ENSRNOG00000052296	3550.45	6383.69	2133.84	0.334264	-1.58094	0.0278525	1	7	130474279	130534679	+	7849	Shank3	GO:0005515;GO:0005515;GO:0005515;GO:0005737;GO:0005515;GO:0005515;GO:0000165;GO:0001838;GO:0005515;GO:0007416;GO:0007611;GO:0007612;GO:0007613;GO:0007626;GO:0008022;GO:0021773;GO:0031234;GO:0032232;GO:0035176;GO:0035255;GO:0035640;GO:0035641;GO:0040011;GO:0043005;GO:0044309;GO:0045794;GO:0048167;GO:0048170;GO:0048854;GO:0050885;GO:0051835;GO:0051968;GO:0060291;GO:0060292;GO:0060997;GO:0060999;GO:…	K15009	-	-	-	SH3 and multiple ankyrin repeat domains 3 [Source:RGD Symbol;Acc:69264]	59312	Q9JLU4
ENSRNOG00000051232	585.572	958.796	398.961	0.416106	-1.26498	0.028145	1	11	7210209	7485890	+	2882	Gbe1	GO:0003824;GO:0003844;GO:0004553;GO:0005975;GO:0005978;GO:0003824;GO:0003824;GO:0003844;GO:0003844;GO:0003844;GO:0005737;GO:0005975;GO:0005975;GO:0005978;GO:0005978;GO:0005978;GO:0030246;GO:0043169;GO:0043169;GO:0043524;GO:0003824;GO:0003844;GO:0003844;GO:0004553;GO:0005975;GO:0005978;GO:0005978;GO:0043169;	-	-	-	-	1,4-alpha-glucan branching enzyme 1 [Source:RGD Symbol;Acc:1309968]	-	-
ENSRNOG00000012932	86.5286	163.464	48.0611	0.294017	-1.76603	0.0293832	1	4	10295122	10421415	+	2925	Ccdc146	GO:0005814;	-	-	S	0UJ16;18Y26;13HBM;0VB2D;0A06E;0IF2S;1CWN2;0DMSI;1B2D2	coiled-coil domain containing 146 [Source:RGD Symbol;Acc:1559535]	-	-
ENSRNOG00000010412	171.232	299.206	107.245	0.358432	-1.48023	0.0296269	1	5	61474000	61542653	+	4944	Ccdc180	-	-	-	S	1ART4;09UCA;0DFMW;0IG2N;18TKW;1CQBH;13K9H;0UH0Y;0V5BF	coiled-coil domain containing 180 [Source:RGD Symbol;Acc:6498132]	100910460	-
ENSRNOG00000042140	10.8826	30.5897	1.02903	0.0336397	-4.89369	0.0296958	1	8	127144903	127151493	+	2100	Eomes	GO:0000122;GO:0000122;GO:0000785;GO:0000785;GO:0000977;GO:0000977;GO:0000978;GO:0000981;GO:0001102;GO:0001102;GO:0001706;GO:0001706;GO:0001707;GO:0001707;GO:0001707;GO:0001708;GO:0001714;GO:0001714;GO:0001714;GO:0001824;GO:0001824;GO:0001829;GO:0001829;GO:0001947;GO:0002302;GO:0002302;GO:0002302;GO:0002302;GO:0003677;GO:0003682;GO:0003682;GO:0003700;GO:0003700;GO:0005634;GO:0005634;GO:0005634;GO:…	-	-	K	12NP8;09UCU;0DHUG;0V5C1;KOG3585;1CSJ1	eomesodermin [Source:RGD Symbol;Acc:1359706]	-	-
ENSRNOG00000011824	61.4533	123.315	30.5225	0.247517	-2.0144	0.0299088	1	4	124110716	124113242	-	1391	Trh	GO:0005179;GO:0005576;GO:0005576;GO:0005576;GO:0007628;GO:0008437;GO:0008437;GO:0009755;GO:0009755;GO:0009755;	K05253	-	W;T	0DTR1;1D38Z;13S1K;0IXZK;193WF;1B4Y5;0VHSY;0A6YT;0UV2Z	thyrotropin releasing hormone [Source:RGD Symbol;Acc:3903]	25569	P01150;B1WBP2
ENSRNOG00000013413	186.647	323.104	118.419	0.366505	-1.4481	0.0304796	1	1	234252757	234435839	+	2406	Rorb	GO:0003677;GO:0003677;GO:0003677;GO:0003700;GO:0003700;GO:0004879;GO:0004879;GO:0005634;GO:0005634;GO:0005634;GO:0006355;GO:0006355;GO:0007275;GO:0008270;GO:0008270;GO:0030522;GO:0043565;GO:0043565;GO:0046872;GO:0000978;GO:0001228;GO:0003677;GO:0003677;GO:0003677;GO:0003700;GO:0003700;GO:0003700;GO:0004879;GO:0004879;GO:0005634;GO:0005634;GO:0005634;GO:0005634;GO:0005654;GO:0006355;GO:0006355;GO:…	K08533	-	K	18WTU;0DG1T;09US7;1AVVA;0V5RQ;KOG4216;0UHMX;12NX2;1CPET	RAR-related orphan receptor B [Source:RGD Symbol;Acc:1306778]	309288	A0A0G2JX88
ENSRNOG00000018250	33.4778	74.5624	12.9354	0.173485	-2.52712	0.0305906	1	1	72882806	72886488	+	802	Tnni3	GO:0001570;GO:0001980;GO:0003779;GO:0005861;GO:0005861;GO:0006874;GO:0006937;GO:0006941;GO:0007507;GO:0010882;GO:0019855;GO:0019901;GO:0019904;GO:0030017;GO:0030172;GO:0031014;GO:0032780;GO:0048306;GO:0051015;GO:0055010;GO:0060047;GO:0060048;GO:0097512;GO:1990584;	K12044	-	Z	0UHDH;0A1SD;0VFHU;13KDE;1AT0Q;1CVJH;18XMU;KOG3977;0DKR2	troponin I3, cardiac type [Source:RGD Symbol;Acc:62052]	29248	P23693
ENSRNOG00000008990	310.922	575.469	178.648	0.310439	-1.68762	0.030629	1	8	13042641	13109487	-	2904	Amotl1	GO:0005923;GO:0008180;GO:0042802;	-	-	Z	0IJU5;0V5I4;12NSQ;09UIX	angiomotin-like 1 [Source:RGD Symbol;Acc:1305268]	-	-
ENSRNOG00000007922	28.8853	65.959	10.3484	0.156891	-2.67217	0.0323584	1	5	138300107	138305683	+	1728	Cldn19	GO:0001934;GO:0001934;GO:0005198;GO:0005198;GO:0005634;GO:0005634;GO:0005737;GO:0005737;GO:0005886;GO:0005886;GO:0005886;GO:0005886;GO:0005923;GO:0005923;GO:0005923;GO:0005923;GO:0005923;GO:0005923;GO:0005923;GO:0007155;GO:0008285;GO:0008285;GO:0010628;GO:0010628;GO:0010629;GO:0010629;GO:0016020;GO:0016021;GO:0016021;GO:0016021;GO:0016323;GO:0016323;GO:0019227;GO:0019227;GO:0030054;GO:0030054;GO:…	K06087	-	T;W;U	0VDI2;18T3K;13NTN;1CZBN;0IG5H;0UK05;0A2N8;1AVGP;0DQ9V	claudin 19 [Source:RGD Symbol;Acc:1305000]	298487	Q5QT56
ENSRNOG00000014508	897.879	1441.54	626.049	0.434292	-1.20326	0.0327548	1	4	120671489	120771088	+	1352	Mgll	GO:0005654;	K01054	EC:3.1.1.23	I	0A3FI;13IVA;0DR2P;0VCRD;0UJ3G;KOG1455;1AUKD;18T7W;1CPVV	monoglyceride lipase [Source:RGD Symbol;Acc:71039]	29254	Q8R431
ENSRNOG00000004642	89.7868	169.199	50.0806	0.295986	-1.7564	0.0327981	1	13	85918252	86061176	+	3252	Lmx1a	GO:0000977;GO:0000977;GO:0000977;GO:0000981;GO:0000981;GO:0000981;GO:0001228;GO:0001228;GO:0001558;GO:0001558;GO:0003674;GO:0003677;GO:0003677;GO:0003677;GO:0005575;GO:0005634;GO:0005634;GO:0006355;GO:0006355;GO:0006357;GO:0007411;GO:0007411;GO:0007417;GO:0007417;GO:0007420;GO:0007613;GO:0007613;GO:0007626;GO:0007626;GO:0010468;GO:0010468;GO:0021542;GO:0021542;GO:0021549;GO:0021549;GO:0021766;GO:…	K09371	-	K	0VAV0;1CPST;0UPFS;1AZCY;12NJ6;0DF2Z;18VWK;KOG0490;09ZY9	LIM homeobox transcription factor 1 alpha [Source:RGD Symbol;Acc:1304784]	289201	F1LRJ8
ENSRNOG00000010529	301.031	501.862	200.616	0.399742	-1.32286	0.0331129	1	1	56653938	56683731	-	5879	Thbs2	GO:0005509;GO:0005515;GO:0005576;GO:0005604;GO:0007155;GO:0016525;GO:0016525;GO:0016525;GO:0031012;GO:0031091;	K04659	-	W	12R26;0UNS6;0IFQQ;0V6VV;190NV;0A0RB;0DNNJ;1B4SH;1CY61	thrombospondin 2 [Source:RGD Symbol;Acc:1310979]	292406	D4A2G6
ENSRNOG00000037718	122.987	219.863	74.5481	0.339065	-1.56036	0.0332472	1	10	54470835	54512169	-	2237	Cfap52	GO:0005515;GO:0060271;	K24728	-	S;T;K;I	0VCBT;KOG0266;12TEV;0A1G9;18US9;1B165;0USFT;0DP3W;1CY1V	cilia and flagella associated protein 52 [Source:RGD Symbol;Acc:1308151]	303233	B1WBL5
ENSRNOG00000018378	802	1276.16	564.918	0.442669	-1.1757	0.033626	1	17	81798756	82017682	+	2280	Cacnb2	GO:0005244;GO:0005245;GO:0005245;GO:0005262;GO:0005515;GO:0005891;GO:0005891;GO:0006811;GO:0006816;GO:0034765;GO:0042383;GO:0070588;GO:0070588;GO:0070588;GO:0005244;GO:0005245;GO:0005245;GO:0005245;GO:0005262;GO:0005515;GO:0005891;GO:0005891;GO:0005891;GO:0005891;GO:0006811;GO:0006816;GO:0007268;GO:0007601;GO:0008331;GO:0034765;GO:0042383;GO:0051015;GO:0051928;GO:0070509;GO:0070588;GO:0070588;GO:…	K04863	-	T;P	09UPJ;1CZ3S;KOG3812;0V5P5;12NVH;18YSM;1AWZQ;0UTTN;0DI7I	calcium voltage-gated channel auxiliary subunit beta 2 [Source:RGD Symbol;Acc:67385]	116600	Q8VGC3;A0A0G2JSZ0
ENSRNOG00000054375	125.539	246.629	64.9935	0.263527	-1.92398	0.0343904	1	2	204427608	204432946	+	4934	Nhlh2	GO:0000785;GO:0000785;GO:0000977;GO:0000977;GO:0000978;GO:0000978;GO:0000978;GO:0000981;GO:0000981;GO:0001102;GO:0001102;GO:0001228;GO:0001228;GO:0003674;GO:0003677;GO:0005575;GO:0006357;GO:0006357;GO:0006915;GO:0006915;GO:0007422;GO:0007617;GO:0007617;GO:0008134;GO:0008134;GO:0008150;GO:0008584;GO:0008584;GO:0021535;GO:0021535;GO:0021888;GO:0042698;GO:0042698;GO:0045944;GO:0045944;GO:0046983;GO:…	K09075	-	-	-	nescient helix loop helix 2 [Source:RGD Symbol;Acc:1308294]	295327	D4A265
ENSRNOG00000022309	101.094	190.23	56.5256	0.297144	-1.75077	0.0346646	1	5	101020448	101166651	-	7520	Frem1	GO:0003674;GO:0005575;GO:0005604;GO:0005604;GO:0005604;GO:0005604;GO:0007154;GO:0007154;GO:0007160;GO:0007160;GO:0007160;GO:0007160;GO:0008150;GO:0016021;GO:0016021;GO:0097094;GO:0097094;GO:0005604;GO:0007154;GO:0007160;GO:0016021;	K23380	-	W	0B08S;0KD85;1DCQD;0V15K;14TED;1BA12;196SZ;0E5QH;0WCRD	Fras1 related extracellular matrix 1 [Source:RGD Symbol;Acc:1306981]	298185	D3ZC92
ENSRNOG00000034089	119.658	215.084	71.945	0.334497	-1.57993	0.0346861	1	8	128622428	128657955	+	5904	Ttc21a	GO:0005515;GO:0007286;GO:0030317;	K24178	-	S	0IEX1;0DGVM;1CRJT;0V6KC;0UPR7;13IPH;18VPJ;1B1ZU;09VM7	tetratricopeptide repeat domain 21A [Source:RGD Symbol;Acc:1308806]	301065	D3ZZJ4
ENSRNOG00000015354	313.091	518.113	210.58	0.406437	-1.2989	0.0351013	1	9	64929721	65007870	+	4951	Aox1	GO:0004031;GO:0004031;GO:0004031;GO:0005506;GO:0005506;GO:0005506;GO:0005737;GO:0005829;GO:0009055;GO:0009055;GO:0016491;GO:0016491;GO:0016491;GO:0017144;GO:0022900;GO:0042802;GO:0042803;GO:0043546;GO:0043546;GO:0043546;GO:0046872;GO:0046872;GO:0046872;GO:0050660;GO:0050660;GO:0050660;GO:0051287;GO:0051287;GO:0051536;GO:0051536;GO:0051536;GO:0051537;GO:0051537;GO:0051537;GO:0051537;GO:0055114;GO:…	K00157	EC:1.2.3.1	F	09X8X;0DI1X;18S77;KOG0430;1CTYV;12QCG;1ASSK;0UH3U;0V8S8	aldehyde oxidase 1 [Source:RGD Symbol;Acc:620528]	54349	Q9Z0U5
ENSRNOG00000006645	1160.71	1822	830.071	0.455583	-1.13421	0.0353325	1	3	104118063	104504204	-	14667	Ryr3	GO:0005216;GO:0005219;GO:0005262;GO:0005509;GO:0005515;GO:0006811;GO:0006816;GO:0006816;GO:0006874;GO:0015278;GO:0016020;GO:0016021;GO:0055085;GO:0070588;GO:0005216;GO:0005216;GO:0005219;GO:0005219;GO:0005219;GO:0005219;GO:0005262;GO:0005262;GO:0005262;GO:0005509;GO:0005509;GO:0005509;GO:0005515;GO:0005516;GO:0005783;GO:0005783;GO:0005790;GO:0005886;GO:0006811;GO:0006811;GO:0006811;GO:0006816;GO:…	K04963	-	T	KOG2243	ryanodine receptor 3 [Source:RGD Symbol;Acc:68952]	170546	-
ENSRNOG00000038600	123.402	219.863	75.1707	0.341897	-1.54837	0.0353662	1	1	72874404	72883002	+	2370	Dnaaf3	GO:0005737;GO:0007368;GO:0007368;GO:0007507;GO:0007507;GO:0030030;GO:0044458;GO:0044458;GO:0070286;GO:0070286;GO:0070286;GO:0070286;GO:0120293;GO:0005737;GO:0030030;GO:0070286;GO:0070286;	K19752	-	Z;S	0UPTU;1AZGN;0V6RT;09VSW;0DKSK;12PGI;18XMS;0IENI;1CVMD	dynein, axonemal, assembly factor 3 [Source:RGD Symbol;Acc:2323487]	100359753	D3ZCM9
ENSRNOG00000059947	42.2187	88.9013	18.8774	0.212341	-2.23555	0.035978	1	6	33885495	33908016	+	3067	Sdc1	GO:0008022;GO:0009897;GO:0009986;GO:0009986;GO:0016020;GO:0042060;GO:0042802;GO:0048627;GO:0055002;GO:0060070;GO:1903543;GO:1903553;	K06257	-	-	-	syndecan 1 [Source:RGD Symbol;Acc:3648]	25216	P26260
ENSRNOG00000037600	23.8386	56.3998	7.55806	0.134009	-2.8996	0.0362044	1	20	55594676	55673995	+	7672	Sim1	GO:0000977;GO:0000981;GO:0001657;GO:0001657;GO:0003674;GO:0003677;GO:0003677;GO:0003677;GO:0003700;GO:0003700;GO:0005515;GO:0005575;GO:0005634;GO:0005634;GO:0006355;GO:0006355;GO:0006355;GO:0006355;GO:0006357;GO:0007275;GO:0007399;GO:0008150;GO:0030154;GO:0046982;GO:0046982;GO:0046983;GO:0046983;	K09100	-	K	1CYZ9;0V94M;1AWMA;0UJRW;KOG3559;12RGR;0DJKK;18XNR;09Y73	SIM bHLH transcription factor 1 [Source:RGD Symbol;Acc:1309949]	309888	D3ZMU8
ENSRNOG00000018867	108.15	195.965	64.2418	0.327822	-1.60901	0.0363602	1	5	158436757	158439078	-	2322	Klhdc7a	GO:0005515;	-	-	S;J;T	0A4HP;1D19J;1AYHV;0DS0K;KOG1072;13JNT;18VC1;0VEYC;0UG56	kelch domain containing 7A [Source:RGD Symbol;Acc:1309439]	298590	M0R439
ENSRNOG00000021323	65.2741	127.138	34.3419	0.270114	-1.88836	0.0363609	1	2	88282961	88314254	-	1982	Ca13	GO:0004089;GO:0004089;GO:0004089;GO:0004089;GO:0004089;GO:0004089;GO:0004089;GO:0005737;GO:0005829;GO:0005829;GO:0005829;GO:0006730;GO:0008270;GO:0008270;GO:0008270;GO:0016829;GO:0016836;GO:0043209;GO:0043209;GO:0043231;GO:0043231;GO:0046872;	K01672	EC:4.2.1.1	P	1CV4N;13HPY;18UQ4;0VC0Y;KOG0382;0UGEK;0A14P;0DNSM;1B4H3	carbonic anhydrase 13 [Source:RGD Symbol;Acc:1560453]	499566	B5DFG6
ENSRNOG00000034228	35.709	77.4302	14.8484	0.191764	-2.38259	0.0366454	1	4	173732248	174102496	+	5954	Pik3c2g	GO:0016301;GO:0035091;GO:0046854;GO:0048015;	K00923	EC:2.7.1.154	T	KOG0905;09UNY;12SUT;1AUAG;0UG1Q;0V5NI;1D081;0DR33;195DF	phosphatidylinositol-4-phosphate 3-kinase, catalytic subunit type 2 gamma [Source:RGD Symbol;Acc:620231]	116720	O70173
ENSRNOG00000007645	1039.92	1630.81	744.468	0.456501	-1.13131	0.0370353	1	13	90703036	90710287	-	2457	Kcnj9	GO:0005242;GO:0005242;GO:0005244;GO:0006811;GO:0006813;GO:0006813;GO:0006813;GO:0015467;GO:0015467;GO:0016020;GO:0016020;GO:0016020;GO:0016021;GO:0016021;GO:0016021;GO:0034220;GO:0034765;GO:0071805;GO:0098688;GO:0099056;GO:0005242;GO:0006813;GO:0015467;GO:0016020;GO:0016021;	-	-	P	1CXIB;0DNM3;18WHH;12P9R;1B453;09TF4;0UR8C;KOG3827;0V8SK	potassium inwardly-rectifying channel, subfamily J, member 9 [Source:RGD Symbol;Acc:621440]	-	-
ENSRNOG00000003232	662.615	1050.57	468.64	0.446084	-1.16461	0.0371624	1	10	103713045	103730145	+	1492	Slc9a3r1	GO:0003096;GO:0005102;GO:0005515;GO:0005737;GO:0005902;GO:0007009;GO:0007097;GO:0007191;GO:0007605;GO:0008013;GO:0008285;GO:0008360;GO:0008361;GO:0010642;GO:0010766;GO:0014067;GO:0016020;GO:0016020;GO:0016324;GO:0016324;GO:0017081;GO:0019902;GO:0019902;GO:0019933;GO:0022612;GO:0030033;GO:0030036;GO:0030165;GO:0030336;GO:0030643;GO:0031526;GO:0031698;GO:0031799;GO:0031800;GO:0032416;GO:0032420;GO:…	K13365	-	W	13FTP;0ITAB;0E9C7;1DG7J;0B66F;0WIW5;0V3RY;197F0;1BBF9	SLC9A3 regulator 1 [Source:RGD Symbol;Acc:708538]	59114	Q9JJ19
ENSRNOG00000047124	10.2647	28.6778	1.05806	0.0368946	-4.76044	0.0372732	1	1	197856903	197858016	-	543	AABR07005775.1	GO:0005388;GO:0006874;GO:0008553;GO:0016020;GO:0016021;GO:0033017;GO:0070588;GO:1902600;	-	-	P	KOG0202	-	-	-
ENSRNOG00000037668	46.0101	94.6369	21.6967	0.229263	-2.12493	0.0374317	1	20	46271689	46305157	-	1578	LOC102554658	-	-	-	-	-	coiled-coil domain-containing protein 162-like [Source:RGD Symbol;Acc:7514220]	102554658	-
ENSRNOG00000018052	333.63	548.703	226.093	0.41205	-1.27911	0.0375895	1	1	43789791	43884267	-	4596	Cnksr3	GO:0005515;GO:0005737;GO:0005737;GO:0005737;GO:0005886;GO:0009966;GO:0009966;GO:0010765;GO:0010765;GO:0010765;GO:0016020;GO:0016020;GO:0016020;GO:0016324;GO:0033137;GO:0033137;GO:0033137;GO:0070373;GO:0070373;GO:0070373;GO:2000651;GO:2000651;GO:0005515;GO:0005737;GO:0005737;GO:0009966;GO:0009966;GO:0016020;GO:0016020;	K23784	-	F;T	09ZAT;0V4YR;KOG1738;13MJ5;18T5D;1AVJ3;0UK2Q;0DMCD;1CW7N	Cnksr family member 3 [Source:RGD Symbol;Acc:1307544]	308113	Q5SGD7
ENSRNOG00000024957	24.6261	57.3557	8.26127	0.144036	-2.7955	0.0376258	1	5	143053367	143062226	-	2246	Dnali1	GO:0005737;GO:0005737;GO:0005929;GO:0005929;GO:0005930;GO:0005930;GO:0030175;GO:0031514;GO:0036126;GO:0045504;GO:0097729;	K10410	-	Z	09ZQ3;0UQCR;191EE;1CW33;0V55C;KOG4001;13HZU;0DM7W;1AZMJ	dynein, axonemal, light intermediate chain 1 [Source:RGD Symbol;Acc:1309260]	298524	Q4FZV3
ENSRNOG00000050188	132.162	233.246	81.6192	0.349927	-1.51488	0.0378825	1	10	95434374	95434688	-	315	AABR07030603.1	GO:0005548;GO:0005548;GO:0005737;GO:0008526;GO:0015914;GO:0015914;GO:0035091;GO:0120009;	-	-	T;I	1485V;0UZSR;0E3PS;0AQ7K;KOG3668;1DAW8;0W2KX	-	-	-
ENSRNOG00000007544	11.5346	31.5456	1.52903	0.0484704	-4.36675	0.0379753	1	4	98203958	98305173	-	1875	Il23r	GO:0002230;GO:0002230;GO:0002827;GO:0002827;GO:0003674;GO:0004896;GO:0005143;GO:0005143;GO:0005143;GO:0005515;GO:0005575;GO:0008150;GO:0009897;GO:0016020;GO:0016021;GO:0019221;GO:0019955;GO:0032496;GO:0032496;GO:0032693;GO:0032693;GO:0032729;GO:0032729;GO:0032735;GO:0032735;GO:0034341;GO:0034341;GO:0038155;GO:0042019;GO:0042019;GO:0042019;GO:0042020;GO:0042020;GO:0043235;GO:0043235;GO:0043235;GO:…	K05065	-	T	18VCN;0V4H3;0UFWH;0DEUW;0IHH9;13KA8;09TI5;1AYN2;1CPIN	interleukin 23 receptor [Source:RGD Symbol;Acc:1586368]	689932	-
ENSRNOG00000004834	48.8592	99.4165	23.5806	0.23719	-2.07589	0.0383898	1	10	104368247	104403724	+	4261	Llgl2	GO:0001890;GO:0005096;GO:0005515;GO:0005737;GO:0005737;GO:0005886;GO:0006887;GO:0008593;GO:0009791;GO:0015820;GO:0016332;GO:0030165;GO:0030864;GO:0030866;GO:0032878;GO:0032878;GO:0035264;GO:0043547;GO:0045159;GO:0050708;GO:0051294;GO:0060670;GO:0060716;GO:0001890;GO:0005096;GO:0005515;GO:0005737;GO:0005737;GO:0005737;GO:0005829;GO:0005886;GO:0006887;GO:0008593;GO:0009791;GO:0015820;GO:0015820;GO:…	K06094	-	U	0UPYP;12SX6;0DM2M;18TI5;1AZW7;1CVXP;KOG1983;09ZJB;0V8WF	LLGL scribble cell polarity complex component 2 [Source:RGD Symbol;Acc:1560307]	360661	B2GV09
ENSRNOG00000001198	201.786	343.178	131.09	0.381988	-1.3884	0.0384579	1	12	47748165	47793534	-	1807	Fam222a	-	-	-	S	0VDN8;0UMSW;0A2SN;1B08V;0IFEB;0DNFY;12V8P;1CZGK;19191	family with sequence similarity 222, member A [Source:RGD Symbol;Acc:1565883]	498193	D3ZY38
ENSRNOG00000014149	407.331	692.092	264.951	0.382826	-1.38524	0.0387763	1	16	24779477	24788740	-	2905	Npy1r	GO:0003151;GO:0004930;GO:0004930;GO:0004930;GO:0004983;GO:0004983;GO:0005886;GO:0007165;GO:0007186;GO:0007186;GO:0007186;GO:0007218;GO:0016020;GO:0016021;GO:0016021;GO:0016021;GO:0004930;GO:0004930;GO:0004930;GO:0004983;GO:0004983;GO:0005886;GO:0007165;GO:0007186;GO:0007186;GO:0007186;GO:0007218;GO:0016020;GO:0016021;GO:0016021;GO:0016021;	K04204	-	W;T	KOG3656;0DGSM;09VHZ;0V6H8;13MWP;1B1XD;18VJ5;0UHCI;1CRGR	neuropeptide Y receptor Y1 [Source:RGD Symbol;Acc:3198]	29358	G3V7T1
ENSRNOG00000018336	99.5395	180.67	58.974	0.326418	-1.61521	0.0389609	1	1	214328071	214353461	+	3192	Eps8l2	GO:0003779;GO:0003779;GO:0003779;GO:0005085;GO:0005085;GO:0005515;GO:0005737;GO:0005829;GO:0005886;GO:0005886;GO:0007266;GO:0007266;GO:0007266;GO:0007605;GO:0007605;GO:0032421;GO:0032421;GO:0032426;GO:0032426;GO:0032587;GO:0032587;GO:0032587;GO:0032991;GO:0032991;GO:0035023;GO:0035023;GO:0035023;GO:0050790;GO:1900029;GO:1900029;GO:1900029;	K17277	-	T	18WBJ;0DPE4;0URN2;1B4P3;KOG3557;09ZSB;1CYBY;12N51;0VANQ	EPS8-like 2 [Source:RGD Symbol;Acc:1310912]	361674	-
ENSRNOG00000025551	134.244	235.158	83.7868	0.3563	-1.48884	0.0390366	1	7	74783019	74901997	-	5118	Rgs22	GO:0001650;GO:0001965;GO:0001965;GO:0001965;GO:0001965;GO:0005634;GO:0005634;GO:0005634;GO:0005737;GO:0005737;GO:0005737;GO:0005829;GO:0009966;GO:0009966;GO:0015629;	-	-	T	09U76;1CQ6M;19125;12P7G;0IEHZ;0V56A;0DFGW;0UGU2;1B2D1	regulator of G-protein signaling 22 [Source:RGD Symbol;Acc:1565493]	500853	F1LX91
ENSRNOG00000004466	307.923	506.642	208.564	0.41166	-1.28048	0.0393181	1	3	170354141	170362513	+	1740	Fam210b	GO:0005739;GO:0005741;GO:0005741;GO:0031224;GO:0031224;GO:0045648;GO:0045648;GO:0071392;GO:0071392;	-	-	S;U	1CZ0I;0DQ07;192V5;0VD8D;1B3PA;0A2CI;KOG4526;0UTAJ;13SMW	family with sequence similarity 210, member B [Source:RGD Symbol;Acc:1311378]	296408	B2RYM8
ENSRNOG00000018310	134.509	236.114	83.7062	0.354516	-1.49608	0.0393575	1	1	280103695	280127073	+	2462	Eno4	GO:0000015;GO:0000015;GO:0000015;GO:0000287;GO:0000287;GO:0003674;GO:0004634;GO:0004634;GO:0004634;GO:0004634;GO:0004634;GO:0004634;GO:0004634;GO:0005575;GO:0006096;GO:0006096;GO:0006096;GO:0006096;GO:0006096;GO:0006096;GO:0008150;GO:0016829;GO:0030317;GO:0030317;GO:0032889;GO:0044782;GO:0044782;GO:0097228;GO:0097228;	K01689	EC:4.2.1.11	G	0DMMG;KOG2670;1AUT5;0UJA5;0A01W;1CUVU;0VAYC;12SH4;191UY	enolase 4 [Source:RGD Symbol;Acc:1308333]	292138	D3ZRT2
ENSRNOG00000002504	41.7556	86.9895	19.1386	0.220011	-2.18435	0.0393577	1	13	105489074	105684374	-	1713	Spata17	GO:0005515;GO:0005516;	-	-	Z	0UFQX;0DEQI;0VACR;0IKZ3;12TD7;190CJ;1ARJW;1CPE8;09ZFR	spermatogenesis associated 17 [Source:RGD Symbol;Acc:1565282]	498305	M0R8U7
ENSRNOG00000039086	131.328	229.423	82.2803	0.358641	-1.47939	0.0400329	1	8	48569328	48577855	+	1484	Ccdc153	-	-	-	S	193IQ;0DRIZ;1D0RX;0UUEA;13UBK;0VB1A;1B5PJ;0A3ZE;0J0FD	coiled-coil domain containing 153 [Source:RGD Symbol;Acc:1305351]	300663	Q5FVL4
ENSRNOG00000005229	67.3995	129.05	36.5741	0.28341	-1.81904	0.0405838	1	13	75175254	75216941	+	4356	Sec16b	GO:0006888;GO:0006914;GO:0007029;GO:0007031;GO:0010628;GO:0016559;GO:0043231;GO:0048208;GO:0070863;GO:0070971;GO:0006914;GO:0048208;	K20353	-	U	0V7QB;1CSSB;1AS0W;0DI1P;12SG7;KOG1913;18VPX;09WRZ;0UHEI	SEC16 homolog B, endoplasmic reticulum export factor [Source:RGD Symbol;Acc:621658]	89868	Q75N33
ENSRNOG00000001007	67.3801	129.05	36.5451	0.283185	-1.82019	0.040604	1	12	12227010	12321172	+	2843	Baiap2l1	GO:0003674;GO:0003779;GO:0005515;GO:0005575;GO:0005654;GO:0005654;GO:0005737;GO:0005829;GO:0005829;GO:0005829;GO:0005856;GO:0005886;GO:0007009;GO:0007009;GO:0008150;GO:0009617;GO:0009617;GO:0009617;GO:0015629;GO:0015629;GO:0015629;GO:0030833;GO:0030833;GO:0030838;GO:0030838;GO:0030838;GO:0030838;GO:0046626;GO:0046626;GO:0051017;GO:0051764;GO:0070064;GO:0070064;GO:0070064;GO:2000251;GO:2000251;GO:…	K20127	-	Z	18ZPN;0IGQC;13IPP;0DJS3;09YC8;0UNJQ;0V99R;1CUJ5;1AX22	BAI1-associated protein 2-like 1 [Source:RGD Symbol;Acc:1308452]	304282	Q3KR97
ENSRNOG00000004372	403.152	728.417	240.519	0.330194	-1.59861	0.0408915	1	3	170033166	170040953	-	2903	Cbln4	GO:0005515;GO:0005576;GO:0005576;GO:0005576;GO:0005615;GO:0005615;GO:0009306;GO:0009306;GO:0098982;GO:0098982;GO:1904862;GO:1904862;	K24235	-	O;T;W	13GIN;1926K;0IFXA;1CPT5;0UNQG;0DF3C;1B2EN;0V4SC;09TT0	cerebellin 4 precursor [Source:RGD Symbol;Acc:1589642]	499947	D4ABJ2
ENSRNOG00000004303	1383.19	2152.75	998.411	0.463784	-1.10848	0.0411554	1	7	23544215	23594133	-	1748	Timp3	GO:0004857;GO:0005515;GO:0005576;GO:0005604;GO:0008191;GO:0008191;GO:0008191;GO:0010466;GO:0030414;GO:0046872;GO:0051045;GO:0070373;GO:0071310;GO:1903984;GO:1904684;	K16866	-	O	0V7EK;0UK06;1922M;13H8I;09WG1;1CSFV;0DHRH;1AZIF;KOG4745	TIMP metallopeptidase inhibitor 3 [Source:RGD Symbol;Acc:3865]	25358	Q4V8L0
ENSRNOG00000053631	17.7156	43.9727	4.58709	0.104317	-3.26096	0.0415265	1	6	136536736	136649859	+	4155	Tdrd9	GO:0003676;GO:0004386;GO:0005524;GO:0005634;GO:0005634;GO:0005737;GO:0007140;GO:0007141;GO:0007283;GO:0007283;GO:0009566;GO:0010529;GO:0034587;GO:0043046;GO:0071547;	K18408	EC:3.6.4.13	-	-	tudor domain containing 9 [Source:RGD Symbol;Acc:1306942]	299343	Q3MHU3
ENSRNOG00000020132	27.5913	62.1353	10.3193	0.166078	-2.59007	0.0416107	1	5	173471010	173484986	-	2701	Ttll10	GO:0006464;GO:0006464;GO:0000166;GO:0005524;GO:0005737;GO:0005856;GO:0005874;GO:0005929;GO:0005929;GO:0005930;GO:0005930;GO:0006464;GO:0006464;GO:0015630;GO:0015630;GO:0016874;GO:0018094;GO:0018094;GO:0018215;GO:0042995;GO:0070735;GO:0070735;GO:0070737;GO:0070737;	K23628	-	O	0UT7K;09W8W;0V779;0DHI6;18XNW;1CS8D;KOG2157;1ATVF;13MMZ	tubulin tyrosine ligase like 10 [Source:RGD Symbol;Acc:1560839]	298692	Q5XI57;A0A0H2UI23
ENSRNOG00000019447	196.427	331.707	128.787	0.388255	-1.36492	0.0416804	1	9	94239006	94250809	-	7340	Ecel1	GO:0003016;GO:0004222;GO:0004222;GO:0004222;GO:0006508;GO:0006508;GO:0006508;GO:0007218;GO:0007218;GO:0008233;GO:0008237;GO:0008237;GO:0008237;GO:0016020;GO:0016021;GO:0016787;GO:0046872;	K09610	EC:3.4.24.-	E	0UMBG;1CZEQ;KOG3624;0VDKP;13I3M;1AY8V;0DQCS;190H4;09Z8X	endothelin converting enzyme-like 1 [Source:RGD Symbol;Acc:61806]	60417	Q9JHL3
ENSRNOG00000011863	92.8169	169.199	54.6257	0.322848	-1.63107	0.0417686	1	19	9835057	9843673	-	2390	Gins3	GO:0000811;GO:0000811;GO:0005634;GO:0005654;GO:0005694;GO:0006260;GO:1902975;	K10734	-	S;L	0UQCQ;KOG1106;18SE7;0VE0M;0DQT6;13JYP;1ARMV;1CZWU;0A35Q	GINS complex subunit 3 [Source:RGD Symbol;Acc:1308153]	307639	D3Z9I4
ENSRNOG00000039730	235.619	390.975	157.942	0.403969	-1.30768	0.0418686	1	1	199217016	199222851	+	2800	Orai3	GO:0016020;GO:0016021;GO:0016021;GO:0016021;	K16058	-	A	0UFQ2;0DHD6;09W46;0V72H;1AVRM;18WQH;KOG4298;12RK3;1CS3F	ORAI calcium release-activated calcium modulator 3 [Source:RGD Symbol;Acc:1306538]	309000	Q6AXR8;B2ZDQ0
ENSRNOG00000021714	49.7968	99.4165	24.987	0.251336	-1.99231	0.0427609	1	19	53743383	53754602	-	879	Fam92b	GO:0005814;GO:0005856;GO:0030030;GO:0036064;GO:0036064;	K23868	-	S	0IFRR;13HP7;0DGZ6;1CRPC;18Y8N;09VQJ;0UIYK;0V6PK;1AXCK	family with sequence similarity 92, member B [Source:RGD Symbol;Acc:1560673]	361423	D3ZCB9
ENSRNOG00000018997	105.687	189.274	63.8934	0.337571	-1.56674	0.043831	1	3	151126591	151150344	+	6097	Myh7b	GO:0000166;GO:0003774;GO:0003774;GO:0003774;GO:0003779;GO:0005515;GO:0005524;GO:0005524;GO:0005524;GO:0016459;GO:0016459;GO:0016459;GO:0051015;GO:0051015;GO:0097512;GO:0097512;	K24220	-	Z	19017;1ASBX;0DEEU;0UGKS;12P08;09T3R;1CP4J;0V42H;KOG0161	myosin heavy chain 7B [Source:RGD Symbol;Acc:1307994]	311570	B6RK61
ENSRNOG00000029342	157.404	315.456	78.3774	0.248457	-2.00893	0.0438684	1	3	52777214	52849907	-	5115	Scn7a	GO:0001518;GO:0005216;GO:0005248;GO:0005261;GO:0005272;GO:0005886;GO:0005886;GO:0006811;GO:0006814;GO:0006936;GO:0009617;GO:0016020;GO:0055078;GO:0055085;GO:0097386;	K04839	-	P	18XPH;0VESE;13NPQ;0DS75;0A426;0UM2Z;1B33N;0INF4;1D1GA	sodium voltage-gated channel alpha subunit 7 [Source:RGD Symbol;Acc:61922]	64155	-
ENSRNOG00000000906	69.0278	130.006	38.5386	0.296436	-1.75421	0.0444213	1	12	6711747	6740714	-	2221	Medag	GO:0005737;GO:0005737;GO:0045600;GO:0045600;	-	-	S	13KSS;0USCY;190YN;1ATHC;0DIZ4;0VC8X;1CXYQ;0IKGJ;0A1DB	mesenteric estrogen-dependent adipogenesis [Source:RGD Symbol;Acc:1307396]	-	-
ENSRNOG00000020080	17.4937	43.0168	4.73224	0.110009	-3.18431	0.0445223	1	16	9235888	9258538	+	1512	Lrrc18	GO:0005515;	-	-	T	KOG0619;0VCZW;1CWK6;192D2;0DPSG;0A24D;0USYT;13FHK;1B2M7	leucine rich repeat containing 18 [Source:RGD Symbol;Acc:1311738]	306278	Q66HD6
ENSRNOG00000031523	45.581	91.7691	22.487	0.245039	-2.02892	0.0453873	1	8	107699480	107717313	+	864	AABR07071287.1	-	-	-	F;O	0J5KB;1CTMB;13DV5;0DIVW;09XIF;1948Z;0UMI1;1AZ29;0V8GK	-	-	-
ENSRNOG00000059900	58.2965	112.8	31.0451	0.275223	-1.86133	0.0455375	1	16	19938784	19942353	-	837	Bst2	GO:0051607;GO:0051607;	-	-	-	-	bone marrow stromal cell antigen 2 [Source:RGD Symbol;Acc:727849]	-	-
ENSRNOG00000057867	109.325	193.097	67.4385	0.349246	-1.51769	0.0455713	1	8	79054237	79075122	+	1801	Mns1	GO:0005635;GO:0005882;GO:0005930;GO:0005930;GO:0007283;GO:0007288;GO:0036126;GO:0042802;GO:0044782;GO:0045724;GO:0070986;	-	-	-	-	meiosis-specific nuclear structural 1 [Source:RGD Symbol;Acc:1549718]	363093	Q6AXQ8
ENSRNOG00000027374	56.6933	109.932	30.0741	0.273571	-1.87001	0.0463386	1	1	211983729	212022212	-	3288	AABR07005985.1	GO:0035082;GO:0035082;GO:0060294;GO:0060294;GO:0035082;GO:0035082;GO:0060294;GO:0060294;	-	-	S;A	13J79;1CUSK;0VDKI;0UTMG;0DQCF;0IIR7;0A2QS	-	-	-
ENSRNOG00000005659	80.1741	147.213	46.6547	0.31692	-1.65781	0.0467047	1	10	55626741	55634991	+	4404	Aurkb	GO:0000122;GO:0000122;GO:0000166;GO:0000775;GO:0000775;GO:0000776;GO:0000779;GO:0002903;GO:0002903;GO:0004672;GO:0004672;GO:0004672;GO:0004674;GO:0004674;GO:0004674;GO:0004674;GO:0005524;GO:0005524;GO:0005524;GO:0005634;GO:0005634;GO:0005694;GO:0005694;GO:0005737;GO:0005819;GO:0005819;GO:0005856;GO:0005876;GO:0006468;GO:0006468;GO:0006468;GO:0006468;GO:0007049;GO:0007051;GO:0007052;GO:0007094;GO:…	K11479	EC:2.7.11.1	D;B	KOG0580;1CX8Y;0UKSN;0DF5B;0V4U6;1B39J;12NDU;09TUZ;192HP	aurora kinase B [Source:RGD Symbol;Acc:621625]	114592	O55099
ENSRNOG00000003728	618.236	968.355	443.176	0.457659	-1.12766	0.0474901	1	10	82386005	82399485	-	3359	Xylt2	GO:0000139;GO:0000287;GO:0005615;GO:0005794;GO:0006024;GO:0015012;GO:0015012;GO:0016020;GO:0016020;GO:0016020;GO:0016740;GO:0016757;GO:0016757;GO:0018215;GO:0030145;GO:0030158;GO:0030158;GO:0030158;GO:0030158;GO:0030158;GO:0030166;GO:0030166;GO:0030166;GO:0030210;GO:0046872;GO:0050650;GO:0000139;GO:0005794;GO:0015012;GO:0016020;GO:0016020;GO:0016020;GO:0016740;GO:0016757;GO:0016757;GO:0018215;GO:…	K00771	EC:2.4.2.26	G	1905E;12SAD;1CV3P;0VAJ8;1AYS2;KOG0799;0DK9Q;09ZNG;0UMND	xylosyltransferase 2 [Source:RGD Symbol;Acc:619765]	64134	Q3KRD6
ENSRNOG00000021579	948.288	1468.31	688.279	0.468757	-1.09309	0.0477007	1	4	79846521	79926703	+	2879	Mpp6	GO:0003674;GO:0005515;GO:0005575;GO:0005886;GO:0008150;GO:0005515;GO:0005886;	K24048	-	T	194MA;0V44Z;KOG0609;12PUN;1CRW6;1B1DX;0UJ7T;0DH60;09VXK	membrane palmitoylated protein 6 [Source:RGD Symbol;Acc:1311833]	362359	B5DFE0
ENSRNOG00000007256	2997.84	5369.45	1812.04	0.337472	-1.56716	0.0477787	1	5	28504558	28737719	-	4398	Necab1	GO:0001835;GO:0005509;GO:0005654;GO:0005829;GO:0042802;	K23854	-	T	0V51Q;0UGBH;195A3;1AS4B;1CQ25;09U2R;0IH3U;12QF4;0DFCF	N-terminal EF-hand calcium binding protein 1 [Source:RGD Symbol;Acc:708548]	64169	Q9ESB5
ENSRNOG00000056781	14.2052	36.3253	3.14515	0.0865829	-3.52977	0.0480023	1	13	35953088	36022197	-	2511	Cfap221	GO:0003341;GO:0003341;GO:0005516;GO:0005929;GO:0005929;GO:0044458;GO:0060271;	-	-	-	-	cilia and flagella associated protein 221 [Source:RGD Symbol;Acc:1584968]	313149	-
ENSRNOG00000007270	153.856	261.924	99.8224	0.381111	-1.39172	0.0483899	1	4	98052842	98141482	-	3214	Il12rb2	GO:0004896;GO:0005515;GO:0005886;GO:0009897;GO:0016020;GO:0018108;GO:0019901;GO:0032496;GO:0032729;GO:0034097;	K05064	-	W	13KGA;0DMVH;0VB4T;0UMT1;0IHXG;18Z1K;1CWR4;0A08W;1B0XZ	interleukin 12 receptor subunit beta 2 [Source:RGD Symbol;Acc:620026]	171334	F1LRH7
ENSRNOG00000016716	51.0187	100.372	26.3419	0.262441	-1.92993	0.0486096	1	17	85914410	86009396	+	2844	Armc3	GO:0005515;	K24124	-	-	-	armadillo repeat containing 3 [Source:RGD Symbol;Acc:2319961]	100361506	-
ENSRNOG00000026432	1704.19	2598.21	1257.18	0.483865	-1.04732	0.0487524	1	1	226435979	226493377	+	2545	Syt7	GO:0005544;GO:0006887;GO:0016020;GO:0005544;GO:0006887;GO:0016020;GO:0005544;GO:0006887;GO:0016020;GO:0005544;GO:0006887;GO:0016020;GO:0005544;GO:0006887;GO:0016020;GO:0005544;GO:0006887;GO:0016020;GO:0005544;GO:0006887;GO:0016020;GO:0005544;GO:0006887;	K19907	-	T;U	1BA6G;0KDM6;0V1E1;196UY;0B0M4;1DD09;14TU1;0WD4C;0E60Y	synaptotagmin 7 [Source:RGD Symbol;Acc:62013]	59267	Q62747
ENSRNOG00000013320	157.802	277.219	98.0932	0.353847	-1.4988	0.0490595	1	5	57883675	57896475	-	1164	RGD1561916	GO:0002177;GO:0005634;GO:0005654;GO:0005737;GO:0005829;GO:0034622;GO:0043014;GO:0048471;GO:0048471;	K18634	-	Z;S	0V5ZF;1ASBP;09UZN;0DG96;12W6U;0IJMT;194RI;1CQYM;0UHYP	similar to testes development-related NYD-SP22 isoform 1 [Source:RGD Symbol;Acc:1561916]	500441	-
ENSRNOG00000016678	53.6743	105.152	27.9354	0.265667	-1.91231	0.0492518	1	3	12262822	12292663	+	2127	Angptl2	GO:0001525;GO:0005102;GO:0005615;GO:0062023;	-	-	S;T;E	0DH5X;1B35P;1CRW5;13DWM;0V6W2;0UNZ8;KOG2579;09VXJ;18XZR	angiopoietin-like 2 [Source:RGD Symbol;Acc:620004]	171100	Q9JJ03
ENSRNOG00000013928	57.4657	110.888	30.7548	0.277351	-1.85022	0.0495066	1	17	27286796	27334379	-	9567	Dsp	GO:0001533;GO:0002934;GO:0003223;GO:0005080;GO:0005515;GO:0005856;GO:0005882;GO:0005886;GO:0005886;GO:0005911;GO:0014704;GO:0014704;GO:0016323;GO:0018149;GO:0030054;GO:0030057;GO:0030216;GO:0034332;GO:0043588;GO:0045104;GO:0045104;GO:0045109;GO:0050839;GO:0086073;GO:0086091;GO:0090136;GO:0097110;GO:0098609;GO:0098609;GO:0098911;GO:0150105;	K10381	-	Z	1BB1A;0V36R;1DGNV;0IQBR;0B6ZC;19782;13D7X;0WJSM;0E9UZ	desmoplakin [Source:RGD Symbol;Acc:1305794]	306871	-
ENSRNOG00000008431	5054.19	7993.47	3584.54	0.448434	-1.15703	0.0497598	1	5	62276100	62621737	-	5475	Gabbr2	GO:0004930;GO:0004930;GO:0004930;GO:0004965;GO:0004965;GO:0004965;GO:0005737;GO:0005886;GO:0005887;GO:0007165;GO:0007186;GO:0007186;GO:0007186;GO:0007214;GO:0016020;GO:0016021;GO:0016021;GO:0016021;GO:0038039;GO:0043005;GO:0046982;GO:1902710;	K04615	-	T	12N42;0V489;09T99;18UY4;KOG1055;1AZZQ;0UP45;0DEKG;1CPAD	gamma-aminobutyric acid type B receptor subunit 2 [Source:RGD Symbol;Acc:619864]	83633	O88871

## Sheet: AvsB Up
id	baseMean	baseMean_A	baseMean_B	foldChange(B/A)(B/A)	log2FoldChange	pval	padj	Chromosome	Start Site	End Site	Direction	Length	Name	GO	KEGG	EC	eggNOG Class	eggNOG	Description	Entrez_geneID	UniProtAC
ENSRNOG00000005457	514.869	71.6946	736.456	10.2721	3.36066	6.5582e-06	0.00226052	3	129018592	129031521	+	2052	Lamp5	GO:0005764;GO:0005770;GO:0005886;GO:0005886;GO:0010008;GO:0016020;GO:0030659;GO:0031901;GO:0032584;GO:0032590;GO:0033116;GO:0055038;	-	-	U	09V5Q;0V65A;1AWQZ;0UIV9;0DGEQ;0IE1D;12RGA;1CR48;18ZQB	lysosomal-associated membrane protein family, member 5 [Source:RGD Symbol;Acc:1306991]	362220	Q5PPI4
ENSRNOG00000004730	575.908	96.5487	815.588	8.44742	3.07851	2.16264e-05	0.00633617	3	107559997	107760589	-	3113	Meis2	GO:0003677;GO:0006355;GO:0000978;GO:0000978;GO:0000978;GO:0000981;GO:0001228;GO:0001228;GO:0001228;GO:0001228;GO:0001654;GO:0001654;GO:0001654;GO:0003674;GO:0003677;GO:0003677;GO:0003677;GO:0003677;GO:0003677;GO:0005575;GO:0005634;GO:0005634;GO:0005634;GO:0006355;GO:0006355;GO:0006357;GO:0007420;GO:0008134;GO:0008134;GO:0008284;GO:0008542;GO:0008542;GO:0009612;GO:0009880;GO:0009887;GO:0031016;GO:…	K16670	-	K	12QXG;KOG0773;0UJ0K;1CSCS;09WD2;0DHNB;0V7BH	Meis homeobox 2 [Source:RGD Symbol;Acc:1305198]	311311	D4A2T5
ENSRNOG00000032002	413.374	75.5183	582.302	7.71073	2.94687	8.13597e-05	0.0194696	2	18354542	18419071	+	5089	Hapln1	GO:0005540;GO:0007155;GO:0005540;GO:0007155;GO:0031012;GO:0045202;	K06848	-	W;T	09WUU;1ATYH;1CSV6;0V7ST;18UZN;0UKHM;0IF28;12Q1T;0DI4S	hyaluronan and proteoglycan link protein 1 [Source:RGD Symbol;Acc:2412]	29331	A1A5N6
ENSRNOG00000000007	3229.77	814.451	4437.42	5.44836	2.44582	0.000156562	0.0316344	3	56861396	56902157	+	3866	Gad1	GO:0003824;GO:0003824;GO:0004351;GO:0004351;GO:0004351;GO:0005737;GO:0005938;GO:0009449;GO:0016595;GO:0016829;GO:0016831;GO:0016831;GO:0016831;GO:0019752;GO:0019752;GO:0030170;GO:0030170;GO:0030170;GO:0030424;GO:0035176;GO:0035641;GO:0042136;GO:0042493;GO:0043679;GO:0044306;GO:0044877;GO:0045202;GO:0047485;GO:0048786;GO:0048786;GO:0060077;GO:0004351;GO:0016829;GO:0016831;GO:0016831;GO:0019752;GO:…	K01580	EC:4.1.1.15	E	0UFHS;09UKQ;KOG0629;0V5K4;12P8B;1CQJR;0DFWD;1AYTA;18USJ	glutamate decarboxylase 1 [Source:RGD Symbol;Acc:2652]	24379	P18088;C9E895
ENSRNOG00000015076	314.114	86.0335	428.154	4.97659	2.31516	0.00196351	0.234806	4	116261796	116278615	-	4550	Cyp26b1	GO:0001709;GO:0001709;GO:0001768;GO:0001768;GO:0001822;GO:0001972;GO:0001972;GO:0004497;GO:0004497;GO:0004497;GO:0004497;GO:0005506;GO:0005506;GO:0005575;GO:0005737;GO:0005737;GO:0005783;GO:0005789;GO:0006805;GO:0006805;GO:0006805;GO:0006954;GO:0006954;GO:0007140;GO:0007140;GO:0007283;GO:0007283;GO:0008401;GO:0008401;GO:0009954;GO:0009954;GO:0010628;GO:0010628;GO:0016020;GO:0016125;GO:0016491;GO:…	K12664	EC:1.14.14.-	Q	0V7QY;09WSP;0DI2D;1CSSY;1AURE;KOG0157;18WVU;12QWJ;0UKEY	cytochrome P450, family 26, subfamily b, polypeptide 1 [Source:RGD Symbol;Acc:631379]	312495	G3V7X8
ENSRNOG00000008943	939.468	331.707	1243.35	3.74833	1.90625	0.00339435	0.355123	5	17056419	17061837	-	1702	Penk	GO:0001662;GO:0001964;GO:0002118;GO:0007218;GO:0007626;GO:0009617;GO:0019233;GO:0007218;	K18832	-	O;T;W	0DMB6;0IJUY;13JXE;0VA4A;18X49;1ASMG;0UP1B;1CW6B;0A412	proenkephalin [Source:RGD Symbol;Acc:68946]	29237	P04094
ENSRNOG00000014118	29.0451	0	43.5676	Inf	Inf	0.00383603	0.372561	16	50152008	50175458	+	2593	Klkb1	GO:0004252;GO:0004252;GO:0005515;GO:0005576;GO:0005576;GO:0005615;GO:0006508;GO:0006508;GO:0006508;GO:0007596;GO:0007599;GO:0008233;GO:0008236;GO:0016787;GO:0031639;GO:0051919;	K01324	EC:3.4.21.34	O;E	1CUAP;0DJI6;KOG3627;18TD6;1AYKX;13JRN;0V92B;0UN92;09Y4V	kallikrein B1 [Source:RGD Symbol;Acc:67382]	25048	Q5FVS2
ENSRNOG00000024904	188.981	52.576	257.183	4.89164	2.29032	0.00546409	0.470849	3	111952348	111994337	-	4572	Pla2g4e	GO:0004620;GO:0004620;GO:0004623;GO:0004623;GO:0004623;GO:0004623;GO:0004623;GO:0005509;GO:0005509;GO:0005509;GO:0005544;GO:0005546;GO:0005546;GO:0005547;GO:0005547;GO:0005737;GO:0005737;GO:0005737;GO:0005765;GO:0005765;GO:0005829;GO:0005829;GO:0005886;GO:0005886;GO:0006629;GO:0009395;GO:0009395;GO:0010314;GO:0010314;GO:0016042;GO:0016410;GO:0016410;GO:0016410;GO:0016787;GO:0031901;GO:0031901;GO:…	K16342	EC:3.1.1.4	T;I;U	191YX;0DH2V;1ARGK;KOG1325;KOG1028;1CRT2;12TZQ;09VUK;0V6TA;0UKR4	phospholipase A2, group IVE [Source:RGD Symbol;Acc:1310595]	296091	-
ENSRNOG00000040153	31.8562	0.955928	47.3063	49.4873	5.62899	0.00718433	0.576682	6	108745895	108756130	+	771	LOC108348062	GO:0003743;GO:0005737;GO:0005852;	-	-	-	-	eukaryotic translation initiation factor 3 subunit H [Source:RGD Symbol;Acc:11498408]	-	-
ENSRNOG00000048169	187.083	56.3998	252.425	4.47564	2.16209	0.0087024	0.665128	4	153774486	153791328	+	1581	Tuba8	GO:0003924;GO:0005200;GO:0005525;GO:0005874;GO:0007017;GO:0015630;	K07374	-	Z	1CY4F;191PT;0A4PT;0DP6G;0VFJQ;0UN21;KOG1376;13NZH;1B3FY	tubulin, alpha 8 [Source:RGD Symbol;Acc:1566041]	500377	Q6AY56
ENSRNOG00000010853	350.389	130.962	460.102	3.51324	1.8128	0.0116652	0.801058	1	123899657	124039196	-	3008	Chrna7	GO:0004888;GO:0005216;GO:0005230;GO:0006811;GO:0016021;GO:0022848;GO:0034220;GO:0045211;GO:0001933;GO:0001934;GO:0001988;GO:0004888;GO:0004888;GO:0005216;GO:0005216;GO:0005230;GO:0005230;GO:0005886;GO:0006811;GO:0006811;GO:0006811;GO:0006811;GO:0006897;GO:0007271;GO:0007611;GO:0007613;GO:0008306;GO:0009409;GO:0009897;GO:0014061;GO:0016020;GO:0016020;GO:0016021;GO:0016021;GO:0016021;GO:0016324;GO:…	K04809	-	W;T;P	1AS42;KOG3645;18WD9;0DN6W;0UIMF;0A0JM;0VBG1;12NBU;1CWF9	cholinergic receptor nicotinic alpha 7 subunit [Source:RGD Symbol;Acc:2348]	25302	Q05941
ENSRNOG00000006324	102.013	24.8541	140.593	5.65673	2.49997	0.011729	0.802274	8	6811543	6917535	+	3432	Trpc6	GO:0003779;GO:0005216;GO:0005216;GO:0005216;GO:0005216;GO:0005261;GO:0005261;GO:0005262;GO:0005262;GO:0005262;GO:0005515;GO:0005515;GO:0005737;GO:0005737;GO:0005886;GO:0005886;GO:0005886;GO:0005887;GO:0006811;GO:0006811;GO:0006811;GO:0006828;GO:0007204;GO:0007204;GO:0007338;GO:0007568;GO:0010800;GO:0015279;GO:0015279;GO:0015279;GO:0016020;GO:0016020;GO:0016020;GO:0016020;GO:0016020;GO:0016021;GO:…	K04969	-	P	18UTU;1B2GQ;0DHTD;130I9;1CSHT;KOG3609;09WI4;0V7GN;0UQV1	transient receptor potential cation channel, subfamily C, member 6 [Source:RGD Symbol;Acc:619788]	89823	Q99N78
ENSRNOG00000001173	511.99	210.304	662.834	3.15179	1.65617	0.0144751	0.923997	12	47179664	47209784	+	1594	Cabp1	GO:0000139;GO:0005509;GO:0005886;GO:0014069;GO:0048306;GO:0000139;GO:0005509;GO:0005509;GO:0005509;GO:0005515;GO:0005515;GO:0005634;GO:0005737;GO:0005737;GO:0005829;GO:0005856;GO:0005856;GO:0005886;GO:0007275;GO:0007601;GO:0007601;GO:0008139;GO:0008139;GO:0009898;GO:0010651;GO:0014069;GO:0014069;GO:0014069;GO:0019904;GO:0030141;GO:0030424;GO:0030425;GO:0030425;GO:0031800;GO:0032991;GO:0042308;GO:…	K23531	-	T	19533;1CWZY;0A0GF;0DN3J;12SFU;KOG0027;0VBCN;0UFKC;1ARG6	calcium binding protein 1 [Source:RGD Symbol;Acc:620385]	171051	O88751
ENSRNOG00000012302	855.387	374.724	1095.72	2.92407	1.54798	0.0163108	0.99558	2	181045703	181102918	-	4587	Gucy1a1	GO:0000166;GO:0004383;GO:0004383;GO:0004383;GO:0004383;GO:0004383;GO:0005525;GO:0005737;GO:0005829;GO:0006182;GO:0006182;GO:0006182;GO:0006182;GO:0008074;GO:0008217;GO:0009190;GO:0009190;GO:0010750;GO:0016829;GO:0016849;GO:0016849;GO:0020037;GO:0020037;GO:0035556;GO:0035556;GO:0060087;GO:0098925;GO:0098978;GO:0098982;	K12318	EC:4.6.1.2	F	1CRZY;12NXE;KOG4171;1AWMH;0UJCG;0DEMR;0A1DS;18ZD8;0V5S9	guanylate cyclase 1 soluble subunit alpha 1 [Source:RGD Symbol;Acc:68436]	497757	Q5U330
ENSRNOG00000013610	127.043	18.1626	181.484	9.99214	3.32079	0.0168504	1	8	59561721	59590172	+	2988	Chrna5	GO:0004888;GO:0005216;GO:0005230;GO:0006811;GO:0016021;GO:0034220;GO:0004888;GO:0004888;GO:0005216;GO:0005216;GO:0005230;GO:0005230;GO:0005886;GO:0005892;GO:0006811;GO:0006811;GO:0006811;GO:0007271;GO:0015464;GO:0016020;GO:0016021;GO:0016021;GO:0016021;GO:0022848;GO:0022848;GO:0030054;GO:0034220;GO:0034220;GO:0035094;GO:0035095;GO:0045202;GO:0045211;GO:0045211;GO:0045211;GO:0060078;GO:0060079;GO:…	K04807	-	T;P	0V516;12NHI;KOG3645;1CP75;0UFFM;0DEHE;18W1W;1ARCE;09U29	cholinergic receptor nicotinic alpha 5 subunit [Source:RGD Symbol;Acc:2347]	25102	-
ENSRNOG00000006911	1253.65	568.777	1596.08	2.80616	1.4886	0.0173413	1	6	99659651	99783047	-	7313	Sptb	GO:0003674;GO:0003779;GO:0003779;GO:0003779;GO:0003779;GO:0005200;GO:0005200;GO:0005200;GO:0005515;GO:0005543;GO:0005543;GO:0005575;GO:0005737;GO:0005829;GO:0005856;GO:0005886;GO:0006779;GO:0007009;GO:0007010;GO:0008091;GO:0008091;GO:0008150;GO:0014731;GO:0014731;GO:0016020;GO:0030097;GO:0030506;GO:0030506;GO:0030863;GO:0032991;GO:0032991;GO:0051015;GO:0051015;GO:0051693;	K06115	-	Z	KOG0517	spectrin, beta, erythrocytic [Source:RGD Symbol;Acc:1303243]	314251	Q6XDA0
ENSRNOG00000007636	1063.12	477.964	1355.7	2.8364	1.50406	0.0174941	1	4	50326442	50860756	-	4507	Cadps2	GO:0005654;GO:0016079;GO:0043231;GO:1990504;	K19933	-	-	-	calcium dependent secretion activator 2 [Source:RGD Symbol;Acc:1559440]	312166	-
ENSRNOG00000009263	537.056	235.158	688.005	2.92571	1.54879	0.0204292	1	6	127327959	127334428	+	798	Ifi27	GO:0000122;GO:0001102;GO:0003674;GO:0005521;GO:0005575;GO:0005635;GO:0005637;GO:0005739;GO:0016020;GO:0016021;GO:0016021;GO:0016021;GO:0032355;GO:0034097;GO:0042802;GO:0043161;GO:0044827;GO:0045087;GO:0046825;GO:0051607;GO:0060135;GO:0060337;GO:0070936;GO:0097190;GO:0097191;GO:0016021;	-	-	T;U	0AAWR;1940R;1D5AE;1B71Q;148CC;0JFVP;0DVXY;0VMWJ;0UWJ3	interferon, alpha-inducible protein 27 [Source:RGD Symbol;Acc:69404]	170512	Q6P9X5
ENSRNOG00000015036	578.279	240.894	746.972	3.10083	1.63266	0.0207892	1	1	21851660	21854773	-	2712	Ccn2	GO:0001502;GO:0001502;GO:0001503;GO:0001503;GO:0001525;GO:0001525;GO:0001894;GO:0001894;GO:0001934;GO:0001968;GO:0005178;GO:0005178;GO:0005178;GO:0005515;GO:0005520;GO:0005520;GO:0005576;GO:0005576;GO:0005576;GO:0005576;GO:0005576;GO:0005615;GO:0005801;GO:0005829;GO:0005938;GO:0007155;GO:0007155;GO:0007155;GO:0007160;GO:0007160;GO:0007165;GO:0007165;GO:0007165;GO:0007229;GO:0007229;GO:0007568;GO:…	K06827	-	W	0DNP6;0VBXZ;0A06A;0IH0W;1B2UG;0UHF5;1CXKC;18ZUN;12TY9	cellular communication network factor 2 [Source:RGD Symbol;Acc:621392]	64032	Q9R1E9
ENSRNOG00000018450	27.7504	0	41.6257	Inf	Inf	0.0219359	1	1	213973489	213981330	-	2527	Slc25a22	GO:0005313;GO:0005313;GO:0005743;GO:0015183;GO:0015810;GO:0015813;GO:0015813;GO:0016020;GO:0016021;GO:0022857;GO:0043490;GO:0070778;GO:0005313;GO:0005313;GO:0005743;GO:0015183;GO:0015810;GO:0015813;GO:0015813;GO:0016020;GO:0016021;GO:0022857;GO:0043490;GO:0055085;GO:0055085;GO:0070778;	-	-	C	KOG0750	solute carrier family 25 member 22 [Source:RGD Symbol;Acc:1307826]	-	-
ENSRNOG00000003073	131.76	43.0168	176.132	4.09449	2.03368	0.0231948	1	13	83531018	83571505	+	2128	Gpr161	GO:0004930;GO:0004930;GO:0005929;GO:0007186;GO:0007189;GO:0016021;GO:0055037;GO:1901621;	K08439	-	T	KOG3656;1CYEV;12R8B;1B3Q0;0VCQ3;0A1UC;18X7B;0US0H;0DG25	G protein-coupled receptor 161 [Source:RGD Symbol;Acc:1563245]	289180	F1M5Q2
ENSRNOG00000017307	179.24	66.915	235.403	3.51793	1.81473	0.0264496	1	1	153732532	153752541	-	2645	Prss23	GO:0004252;GO:0005634;GO:0006508;GO:0004252;GO:0006508;	K09627	EC:3.4.21.-	O	0IF0G;09UBA;1CW4K;0DM9G;0UM9T;191DJ;0VAMY;1AUHV;13JSZ	serine protease 23 [Source:RGD Symbol;Acc:1359545]	308807	Q6AY61
ENSRNOG00000013704	20.4601	0	30.6902	Inf	Inf	0.026717	1	9	74124016	74236274	+	5823	Cps1	GO:0000050;GO:0000050;GO:0000166;GO:0001889;GO:0003824;GO:0004087;GO:0004087;GO:0004087;GO:0004087;GO:0004088;GO:0004088;GO:0004175;GO:0005509;GO:0005524;GO:0005524;GO:0005524;GO:0005524;GO:0005543;GO:0005634;GO:0005730;GO:0005730;GO:0005737;GO:0005737;GO:0005739;GO:0005739;GO:0005739;GO:0005739;GO:0005743;GO:0006207;GO:0006207;GO:0006508;GO:0006541;GO:0006541;GO:0006541;GO:0006807;GO:0006807;GO:…	K01948	EC:6.3.4.16	F;C;G	09U7R;1AVUR;0DFHF;12NKD;0UKX2;18XWJ;KOG0370;0V56U;1CQ77	carbamoyl-phosphate synthase 1 [Source:RGD Symbol;Acc:2395]	497840	P07756
ENSRNOG00000047786	23.6433	0.955928	34.987	36.6	5.19377	0.0278108	1	17	15447716	15467359	-	1497	Ogn	GO:0005515;GO:0007165;GO:0008083;GO:0048662;GO:0005515;GO:0007165;GO:0008083;GO:0048662;	-	-	T	KOG0619;18TRA;135B8;1B0HJ;0DJ5X;0UNVI;1CTXU;0V8RG;09XTV	osteoglycin [Source:RGD Symbol;Acc:1308171]	-	-
ENSRNOG00000009372	106.49	33.4575	143.006	4.27426	2.09568	0.0282314	1	2	240021152	240118971	+	2159	Tacr3	GO:0004930;GO:0004995;GO:0005886;GO:0007186;GO:0016021;GO:0097225;GO:1902093;	K04224	-	T	0V9SD;0URCN;09YUG;1B52T;1CVUE;18V5G;12QF9;0DK98;KOG4219	tachykinin receptor 3 [Source:RGD Symbol;Acc:3810]	24808	P16177
ENSRNOG00000006397	68.6709	17.2067	94.4029	5.4864	2.45586	0.0310319	1	3	103966451	104018861	-	2397	Chrm5	GO:0001696;GO:0001696;GO:0004930;GO:0004930;GO:0004930;GO:0004993;GO:0005575;GO:0005886;GO:0005887;GO:0005887;GO:0005887;GO:0007165;GO:0007186;GO:0007186;GO:0007186;GO:0007187;GO:0007197;GO:0007268;GO:0015872;GO:0015872;GO:0016020;GO:0016021;GO:0016021;GO:0016021;GO:0016907;GO:0016907;GO:0016907;GO:0016907;GO:0019226;GO:0019226;GO:0030054;GO:0030425;GO:0030594;GO:0045202;GO:0045202;GO:0045211;GO:…	K04133	-	T	0DHV8;194B6;KOG4220;0UKTY;1CRKX;09X1S;131UW;0V7ZZ;1AV85	cholinergic receptor, muscarinic 5 [Source:RGD Symbol;Acc:620027]	53949	P08911
ENSRNOG00000005492	1273.99	629.957	1596	2.53351	1.34114	0.031323	1	6	43001948	43109071	+	1670	Hpcal1	GO:0005509;	K23847	-	T	0V4X1;18ZK3;0DF85;1AYMG;KOG0044;1CPXR;0UQI1;13HK6;09TY1	hippocalcin-like 1 [Source:RGD Symbol;Acc:708375]	50871	P62749
ENSRNOG00000013306	981.069	482.744	1230.23	2.54842	1.3496	0.0322696	1	15	71772777	71779033	-	5179	Pcdh20	GO:0005509;GO:0005509;GO:0005509;GO:0005886;GO:0005886;GO:0005887;GO:0007155;GO:0007155;GO:0007155;GO:0007156;GO:0007156;GO:0016020;GO:0016020;GO:0016020;GO:0016021;	K16498	-	U	1CU3R;0V7NA;09XYN;0IFFV;1AYRF;0DJBI;18SGS;12S97;0UHEE	protocadherin 20 [Source:RGD Symbol;Acc:1306297]	306081	D4ADD1
ENSRNOG00000011858	217.435	88.9013	281.702	3.16871	1.66389	0.0325545	1	16	67350539	67595225	+	3017	Unc5d	GO:0005042;GO:0005515;GO:0007165;GO:0016021;GO:0038007;GO:0005042;GO:0005042;GO:0005042;GO:0005515;GO:0005886;GO:0006915;GO:0007165;GO:0007165;GO:0007275;GO:0007411;GO:0009986;GO:0016020;GO:0016021;GO:0016021;GO:0016021;GO:0021859;GO:0038007;GO:0038007;GO:0098742;GO:2001222;	K07521	-	T	0UT0Y;1CQ9K;09YE1;KOG1480;0V9BQ;18W0W;0DFJV;1B0M4;12R4I	unc-5 netrin receptor D [Source:RGD Symbol;Acc:1309245]	306534	F1LW30
ENSRNOG00000049069	53.787	11.4711	74.945	6.53335	2.70782	0.0334277	1	16	68353	70786	-	483	AABR07024441.1	-	-	-	-	-	-	-	-
ENSRNOG00000014882	311.19	138.61	397.48	2.86762	1.51985	0.0345165	1	10	56403256	56409017	-	2925	Fgf11	GO:0005576;GO:0005576;GO:0005634;GO:0005737;GO:0007165;GO:0008083;GO:0008083;GO:0017080;GO:1905150;	K22413	-	T	0UI7Q;0A1BR;12U8A;18ZJS;KOG3885;1CRX2;1B1Z7;0DH6W;0VC79	fibroblast growth factor 11 [Source:RGD Symbol;Acc:620162]	170632	Q8R5L8
ENSRNOG00000057817	2476.41	1279.03	3075.1	2.40424	1.26558	0.035377	1	3	152552822	152619722	+	5819	LOC100911769	GO:0003779;GO:0003779;GO:0005198;GO:0005198;GO:0005856;GO:0005856;GO:0008092;GO:0008092;GO:0030866;GO:0030866;GO:0003779;GO:0003779;GO:0005198;GO:0005198;GO:0005856;GO:0005856;GO:0008092;GO:0008092;GO:0030866;GO:0030866;GO:0003779;GO:0003779;GO:0005198;GO:0005198;GO:0005856;GO:0005856;GO:0008092;GO:0008092;GO:0030866;GO:0030866;GO:0005856;GO:0005856;GO:0008092;GO:0008092;GO:0030866;GO:0030866;	K23961	-	-	-	band 4.1-like protein 1-like [Source:RGD Symbol;Acc:6490915]	59317	Q9WTP0
ENSRNOG00000002188	38.1354	5.73557	54.3354	9.4734	3.24388	0.0354091	1	14	10534423	10575224	+	1608	Hpse	GO:0005634;GO:0005634;GO:0005654;GO:0005764;GO:0007160;GO:0010575;GO:0016020;GO:0016798;GO:0030194;GO:0030200;GO:0030305;GO:0033690;GO:0033690;GO:0042060;GO:0043231;GO:0045121;GO:0045545;GO:0051797;GO:0051798;GO:0051897;GO:0051897;GO:0060055;GO:0061042;	K07964	EC:3.2.1.166	G	12U1W;0IHNV;0DINE;09XAY;0UMDV;0V89C;1ARF9;18SWM;1CTD9	heparanase [Source:RGD Symbol;Acc:61969]	64537	Q71RP1
ENSRNOG00000032208	58.9128	14.3389	81.1997	5.66289	2.50154	0.0395553	1	X	69730242	70220329	+	3639	Eda	GO:0001942;GO:0001942;GO:0003674;GO:0005102;GO:0005102;GO:0005123;GO:0005164;GO:0005164;GO:0005515;GO:0005575;GO:0005615;GO:0005789;GO:0005789;GO:0005811;GO:0005887;GO:0005887;GO:0006955;GO:0006955;GO:0007160;GO:0007160;GO:0007165;GO:0008150;GO:0010467;GO:0010467;GO:0010628;GO:0010628;GO:0016020;GO:0016020;GO:0016020;GO:0016021;GO:0038177;GO:0042475;GO:0042475;GO:0042475;GO:0043123;GO:0043123;GO:…	K05480	-	-	-	ectodysplasin-A [Source:RGD Symbol;Acc:1563178]	302424	-
ENSRNOG00000004109	225.548	97.5047	289.57	2.96981	1.57037	0.0403366	1	7	79638046	79964405	+	4290	Zfpm2	GO:0000122;GO:0000122;GO:0001085;GO:0001085;GO:0001085;GO:0001570;GO:0001570;GO:0001701;GO:0001701;GO:0003148;GO:0003148;GO:0003221;GO:0003221;GO:0003677;GO:0003713;GO:0003713;GO:0003714;GO:0005515;GO:0005634;GO:0005634;GO:0005634;GO:0005634;GO:0005654;GO:0005737;GO:0005737;GO:0006357;GO:0006357;GO:0007507;GO:0007507;GO:0007507;GO:0008134;GO:0008134;GO:0008134;GO:0008150;GO:0030154;GO:0030324;GO:…	-	-	K	0DMV6;1CWQT;0VB4J;0UR2H;13IYW;1AY95;KOG1721;19120;0A08M	zinc finger protein, multitype 2 [Source:RGD Symbol;Acc:1306021]	-	-
ENSRNOG00000019445	16.5032	0	24.7548	Inf	Inf	0.04227	1	10	15119663	15125408	-	2183	Msln	-	K20733	-	S;W	09YMS;1B2ZH;12P05;0V9JI;0DK2C;0IIJH;1CUW4;0UPEK;18YZQ	mesothelin [Source:RGD Symbol;Acc:69333]	60333	Q9ERA7
ENSRNOG00000027582	667.233	334.575	833.562	2.49141	1.31696	0.0433623	1	1	211423022	211438531	+	2626	Dpysl4	GO:0005737;GO:0016787;GO:0016810;GO:0031005;GO:0070997;GO:0097485;	-	-	F	12N8J;18YBH;0UT6N;0DI51;1CVKN;0V4HE;1B37B;09TIF;KOG2584	dihydropyrimidinase-like 4 [Source:RGD Symbol;Acc:2409]	25417	Q62951;F1LNT0
ENSRNOG00000057703	539	129.05	743.975	5.765	2.52732	0.0447251	1	14	84968130	84978255	-	2737	Cabp7	GO:0005509;GO:0005509;GO:0005737;GO:0005794;GO:0005886;GO:0016020;GO:0016021;GO:0032588;GO:0032588;GO:0032588;GO:0046872;GO:0048471;	K23849	-	-	-	calcium binding protein 7 [Source:RGD Symbol;Acc:1359269]	360970	Q66H96
ENSRNOG00000018158	668.469	338.399	833.504	2.46308	1.30047	0.045876	1	1	47162394	47202549	+	1854	Tmem181	GO:0009405;GO:0015643;GO:0015643;GO:0015643;GO:0015643;GO:0016020;GO:0016021;	-	-	S	18Y6Y;0IFUP;09UKP;0V5K3;1CQJQ;0DFWC;1B3HK;0USK1;12S6H	transmembrane protein 181 [Source:RGD Symbol;Acc:1566403]	502228	B4F7D5
ENSRNOG00000010254	87.6966	17.2067	122.942	7.14498	2.83693	0.046589	1	2	36246628	36247896	+	1269	Htr1a	GO:0004930;GO:0004930;GO:0004930;GO:0004993;GO:0004993;GO:0005887;GO:0005887;GO:0007165;GO:0007186;GO:0007186;GO:0007186;GO:0016020;GO:0016021;GO:0016021;GO:0016021;GO:0019229;GO:0019229;GO:0030425;GO:0046883;GO:0046883;GO:0050795;GO:0050795;GO:0098664;	K04153	-	T	KOG3656;0DKBI;18ZPW;0UI6G;12PE6;1CV5B;0VDJX;0A2Q4;1B55C	5-hydroxytryptamine receptor 1A [Source:RGD Symbol;Acc:2845]	24473	P19327
ENSRNOG00000014248	232.788	105.152	296.606	2.82073	1.49607	0.0480894	1	9	75021790	75528644	-	3796	Erbb4	GO:0000976;GO:0001755;GO:0004672;GO:0004713;GO:0004713;GO:0004714;GO:0005154;GO:0005524;GO:0005634;GO:0005739;GO:0006468;GO:0007165;GO:0007169;GO:0007169;GO:0007399;GO:0007416;GO:0007507;GO:0007595;GO:0007595;GO:0008284;GO:0008285;GO:0009880;GO:0014068;GO:0016021;GO:0016323;GO:0016477;GO:0018108;GO:0021551;GO:0021889;GO:0030334;GO:0042531;GO:0042531;GO:0042803;GO:0043235;GO:0043653;GO:0045165;GO:…	K05085	EC:2.7.10.1	T	12QPC;1B2KX;0V6WJ;09VY3;KOG1025;0DH6Q;1CRHP;0UMRH;194DU	erb-b2 receptor tyrosine kinase 4 [Source:RGD Symbol;Acc:620486]	59323	Q62956
ENSRNOG00000033984	49.2989	11.4711	68.2127	5.94647	2.57203	0.0495919	1	5	154037202	154058880	+	3951	Ifnlr1	GO:0002385;GO:0004896;GO:0005515;GO:0005886;GO:0016021;GO:0019221;GO:0032002;GO:0032002;GO:0050691;GO:0050691;GO:0051607;GO:1901857;	K05140	-	T	0A2D2;1CZ0Z;0VD8S;1B3PQ;0DKES;18V8G;0IJDQ;0UTAZ;13KM5	interferon, lambda receptor 1 [Source:RGD Symbol;Acc:1562689]	362628	D3ZB58

## Sheet: BvsC Down
id	baseMean	baseMean_B	baseMean_C	foldChange(C/B)(C/B)	log2FoldChange	pval	padj	Chromosome	Start Site	End Site	Direction	Length	Name	GO	KEGG	EC	eggNOG Class	eggNOG	Description	Entrez_geneID	UniProtAC
ENSRNOG00000007636	830.769	1385.73	275.809	0.199036	-2.3289	7.50363e-07	0.000362608	4	50326442	50860756	-	4507	Cadps2	GO:0005654;GO:0016079;GO:0043231;GO:1990504;	K19933	-	-	-	calcium dependent secretion activator 2 [Source:RGD Symbol;Acc:1559440]	312166	-
ENSRNOG00000014118	22.7333	44.5106	0.956043	0.021479	-5.54093	2.68538e-05	0.00857403	16	50152008	50175458	+	2593	Klkb1	GO:0004252;GO:0004252;GO:0005515;GO:0005576;GO:0005576;GO:0005615;GO:0006508;GO:0006508;GO:0006508;GO:0007596;GO:0007599;GO:0008233;GO:0008236;GO:0016787;GO:0031639;GO:0051919;	K01324	EC:3.4.21.34	O;E	1CUAP;0DJI6;KOG3627;18TD6;1AYKX;13JRN;0V92B;0UN92;09Y4V	kallikrein B1 [Source:RGD Symbol;Acc:67382]	25048	Q5FVS2
ENSRNOG00000013610	99.7654	185.67	13.8606	0.0746515	-3.74369	9.72221e-05	0.0225757	8	59561721	59590172	+	2988	Chrna5	GO:0004888;GO:0005216;GO:0005230;GO:0006811;GO:0016021;GO:0034220;GO:0004888;GO:0004888;GO:0005216;GO:0005216;GO:0005230;GO:0005230;GO:0005886;GO:0005892;GO:0006811;GO:0006811;GO:0006811;GO:0007271;GO:0015464;GO:0016020;GO:0016021;GO:0016021;GO:0016021;GO:0022848;GO:0022848;GO:0030054;GO:0034220;GO:0034220;GO:0035094;GO:0035095;GO:0045202;GO:0045211;GO:0045211;GO:0045211;GO:0060078;GO:0060079;GO:…	K04807	-	T;P	0V516;12NHI;KOG3645;1CP75;0UFFM;0DEHE;18W1W;1ARCE;09U29	cholinergic receptor nicotinic alpha 5 subunit [Source:RGD Symbol;Acc:2347]	25102	-
ENSRNOG00000015076	275.313	437.824	112.802	0.257642	-1.95656	0.00011059	0.0247168	4	116261796	116278615	-	4550	Cyp26b1	GO:0001709;GO:0001709;GO:0001768;GO:0001768;GO:0001822;GO:0001972;GO:0001972;GO:0004497;GO:0004497;GO:0004497;GO:0004497;GO:0005506;GO:0005506;GO:0005575;GO:0005737;GO:0005737;GO:0005783;GO:0005789;GO:0006805;GO:0006805;GO:0006805;GO:0006954;GO:0006954;GO:0007140;GO:0007140;GO:0007283;GO:0007283;GO:0008401;GO:0008401;GO:0009954;GO:0009954;GO:0010628;GO:0010628;GO:0016020;GO:0016125;GO:0016491;GO:…	K12664	EC:1.14.14.-	Q	0V7QY;09WSP;0DI2D;1CSSY;1AURE;KOG0157;18WVU;12QWJ;0UKEY	cytochrome P450, family 26, subfamily b, polypeptide 1 [Source:RGD Symbol;Acc:631379]	312495	G3V7X8
ENSRNOG00000046132	78.2456	133.547	22.9441	0.171806	-2.54115	0.000132649	0.0282354	16	43814	45929	-	480	AABR07024439.1	-	-	-	-	-	-	-	-
ENSRNOG00000032002	379.821	595.215	164.426	0.276247	-1.85597	0.00014575	0.029954	2	18354542	18419071	+	5089	Hapln1	GO:0005540;GO:0007155;GO:0005540;GO:0007155;GO:0031012;GO:0045202;	K06848	-	W;T	09WUU;1ATYH;1CSV6;0V7ST;18UZN;0UKHM;0IF28;12Q1T;0DI4S	hyaluronan and proteoglycan link protein 1 [Source:RGD Symbol;Acc:2412]	29331	A1A5N6
ENSRNOG00000018215	43.1946	77.307	9.08226	0.117483	-3.08948	0.000192779	0.0370634	1	224824799	224833259	+	2237	Slc22a6	GO:0005452;GO:0005887;GO:0005887;GO:0006820;GO:0008514;GO:0008514;GO:0015711;GO:0015711;GO:0015742;GO:0016021;GO:0016323;GO:0022857;GO:0055085;GO:0097254;GO:0097254;	K08203	-	I;P	0UH21;09Y5Y;1CPSX;1ATM7;18UNY;KOG0255;12QRQ;0DF32;0V595	solute carrier family 22 member 6 [Source:RGD Symbol;Acc:69338]	29509	O35956
ENSRNOG00000012302	730.802	1119.83	341.768	0.305195	-1.7122	0.000227439	0.041496	2	181045703	181102918	-	4587	Gucy1a1	GO:0000166;GO:0004383;GO:0004383;GO:0004383;GO:0004383;GO:0004383;GO:0005525;GO:0005737;GO:0005829;GO:0006182;GO:0006182;GO:0006182;GO:0006182;GO:0008074;GO:0008217;GO:0009190;GO:0009190;GO:0010750;GO:0016829;GO:0016849;GO:0016849;GO:0020037;GO:0020037;GO:0035556;GO:0035556;GO:0060087;GO:0098925;GO:0098978;GO:0098982;	K12318	EC:4.6.1.2	F	1CRZY;12NXE;KOG4171;1AWMH;0UJCG;0DEMR;0A1DS;18ZD8;0V5S9	guanylate cyclase 1 soluble subunit alpha 1 [Source:RGD Symbol;Acc:68436]	497757	Q5U330
ENSRNOG00000012876	134.293	216.963	51.6229	0.237934	-2.07137	0.000276255	0.0474945	4	153874852	153912155	+	2436	Slc6a13	GO:0005332;GO:0005368;GO:0005886;GO:0005887;GO:0006836;GO:0008028;GO:0010940;GO:0015171;GO:0015718;GO:0015734;GO:0016020;GO:0016021;GO:0016323;GO:0071705;GO:0089718;GO:0005332;GO:0005332;GO:0005886;GO:0005887;GO:0005887;GO:0006836;GO:0006836;GO:0006836;GO:0015293;GO:0015812;GO:0016020;GO:0016020;GO:0016020;GO:0016021;GO:0016021;GO:0016021;GO:0055085;	K05046	-	P	KOG3659;0UQ5V;12NMW;09U0F;0DHIB;1ARAK;1CQKB;0V4BE;1927T	solute carrier family 6 member 13 [Source:RGD Symbol;Acc:620788]	171163	P31646
ENSRNOG00000015036	497.824	763.344	232.303	0.304324	-1.71632	0.000316447	0.053378	1	21851660	21854773	-	2712	Ccn2	GO:0001502;GO:0001502;GO:0001503;GO:0001503;GO:0001525;GO:0001525;GO:0001894;GO:0001894;GO:0001934;GO:0001968;GO:0005178;GO:0005178;GO:0005178;GO:0005515;GO:0005520;GO:0005520;GO:0005576;GO:0005576;GO:0005576;GO:0005576;GO:0005576;GO:0005615;GO:0005801;GO:0005829;GO:0005938;GO:0007155;GO:0007155;GO:0007155;GO:0007160;GO:0007160;GO:0007165;GO:0007165;GO:0007165;GO:0007229;GO:0007229;GO:0007568;GO:…	K06827	-	W	0DNP6;0VBXZ;0A06A;0IH0W;1B2UG;0UHF5;1CXKC;18ZUN;12TY9	cellular communication network factor 2 [Source:RGD Symbol;Acc:621392]	64032	Q9R1E9
ENSRNOG00000005457	494.34	753.037	235.642	0.312923	-1.67612	0.000400178	0.0633202	3	129018592	129031521	+	2052	Lamp5	GO:0005764;GO:0005770;GO:0005886;GO:0005886;GO:0010008;GO:0016020;GO:0030659;GO:0031901;GO:0032584;GO:0032590;GO:0033116;GO:0055038;	-	-	U	09V5Q;0V65A;1AWQZ;0UIV9;0DGEQ;0IE1D;12RGA;1CR48;18ZQB	lysosomal-associated membrane protein family, member 5 [Source:RGD Symbol;Acc:1306991]	362220	Q5PPI4
ENSRNOG00000004730	548.273	833.645	262.9	0.315363	-1.66492	0.000413673	0.0648814	3	107559997	107760589	-	3113	Meis2	GO:0003677;GO:0006355;GO:0000978;GO:0000978;GO:0000978;GO:0000981;GO:0001228;GO:0001228;GO:0001228;GO:0001228;GO:0001654;GO:0001654;GO:0001654;GO:0003674;GO:0003677;GO:0003677;GO:0003677;GO:0003677;GO:0003677;GO:0005575;GO:0005634;GO:0005634;GO:0005634;GO:0006355;GO:0006355;GO:0006357;GO:0007420;GO:0008134;GO:0008134;GO:0008284;GO:0008542;GO:0008542;GO:0009612;GO:0009880;GO:0009887;GO:0031016;GO:…	K16670	-	K	12QXG;KOG0773;0UJ0K;1CSCS;09WD2;0DHNB;0V7BH	Meis homeobox 2 [Source:RGD Symbol;Acc:1305198]	311311	D4A2T5
ENSRNOG00000002188	30.6499	55.564	5.7358	0.103229	-3.27608	0.000598025	0.0869324	14	10534423	10575224	+	1608	Hpse	GO:0005634;GO:0005634;GO:0005654;GO:0005764;GO:0007160;GO:0010575;GO:0016020;GO:0016798;GO:0030194;GO:0030200;GO:0030305;GO:0033690;GO:0033690;GO:0042060;GO:0043231;GO:0045121;GO:0045545;GO:0051797;GO:0051798;GO:0051897;GO:0051897;GO:0060055;GO:0061042;	K07964	EC:3.2.1.166	G	12U1W;0IHNV;0DINE;09XAY;0UMDV;0V89C;1ARF9;18SWM;1CTD9	heparanase [Source:RGD Symbol;Acc:61969]	64537	Q71RP1
ENSRNOG00000013838	78.1492	128.575	27.7233	0.215619	-2.21344	0.000689208	0.0962738	5	148346031	148355406	-	2449	Hcrtr1	GO:0004930;GO:0005887;GO:0007186;GO:0007218;GO:0007631;GO:0016021;GO:0016499;GO:0016499;GO:0051480;GO:0070374;	K04238	-	T	KOG3656;0DH23;1B46S;1CPK2;0V6SH;192C9;12QK8;09VTR;0UJ2N	hypocretin receptor 1 [Source:RGD Symbol;Acc:2787]	25593	P56718
ENSRNOG00000015518	194.707	299.554	89.8605	0.299981	-1.73706	0.00103906	0.131761	1	256806472	256813711	-	941	Rbp4	GO:0001654;GO:0005501;GO:0005501;GO:0005501;GO:0005576;GO:0005615;GO:0006094;GO:0016918;GO:0019841;GO:0019841;GO:0030277;GO:0032024;GO:0032526;GO:0034632;GO:0034632;GO:0034632;GO:0034633;GO:0042572;GO:0042593;	K18271	-	M	1CYRV;0IJHC;0DPSQ;13MF7;1ARF4;0UFJ9;0VD61;0A2A3;18Z4N	retinol binding protein 4 [Source:RGD Symbol;Acc:3546]	25703	P04916;B2RZC1
ENSRNOG00000024120	77.6902	126.702	28.6789	0.22635	-2.14337	0.00107966	0.134996	2	178399274	178521038	-	6971	Rxfp1	GO:0004930;GO:0004930;GO:0005515;GO:0007165;GO:0007186;GO:0007188;GO:0007567;GO:0016020;GO:0016021;GO:0030154;GO:0030198;GO:0042562;GO:0060427;GO:0060658;	K04306	-	T	KOG0619;0E9KI;0V3XQ;13G8H;0B6HY;0WJ8I;KOG2087;197HC;1DGFF;1BBK1	relaxin family peptide receptor 1 [Source:RGD Symbol;Acc:1302973]	295144	Q6R6I6
ENSRNOG00000022767	262.854	396.651	129.057	0.325367	-1.61986	0.00132392	0.156766	12	16749374	16813838	-	4144	Elfn1	GO:0005515;GO:0005615;GO:0010923;GO:0010923;GO:0016020;GO:0016021;GO:0030425;GO:0030425;GO:0031012;GO:0050808;GO:0050808;GO:0060076;GO:0060076;	K17567	-	S	0VE9V;09UBZ;1D02V;1B458;0UU4N;0DQYN;13K57;0IHCP;19287	extracellular leucine-rich repeat and fibronectin type III domain containing 1 [Source:RGD Symbol;Acc:1308787]	288512	D3ZZ44
ENSRNOG00000005492	1076.86	1631.26	522.462	0.320281	-1.64259	0.00179057	0.196413	6	43001948	43109071	+	1670	Hpcal1	GO:0005509;	K23847	-	T	0V4X1;18ZK3;0DF85;1AYMG;KOG0044;1CPXR;0UQI1;13HK6;09TY1	hippocalcin-like 1 [Source:RGD Symbol;Acc:708375]	50871	P62749
ENSRNOG00000003073	115.335	180.004	50.6669	0.281477	-1.82891	0.00183792	0.199628	13	83531018	83571505	+	2128	Gpr161	GO:0004930;GO:0004930;GO:0005929;GO:0007186;GO:0007189;GO:0016021;GO:0055037;GO:1901621;	K08439	-	T	KOG3656;1CYEV;12R8B;1B3Q0;0VCQ3;0A1UC;18X7B;0US0H;0DG25	G protein-coupled receptor 161 [Source:RGD Symbol;Acc:1563245]	289180	F1M5Q2
ENSRNOG00000047581	140.667	216.326	65.0083	0.300511	-1.73451	0.00191	0.202075	9	12472372	12588253	+	2091	AABR07066700.1	-	-	-	-	-	-	-	-
ENSRNOG00000049069	45.4853	76.6309	14.3397	0.187126	-2.41792	0.00199061	0.207283	16	68353	70786	-	483	AABR07024441.1	-	-	-	-	-	-	-	-
ENSRNOG00000023126	33.4467	58.2895	8.60401	0.147608	-2.76015	0.00199399	0.207283	2	61006337	61007767	-	1431	Rxfp3	GO:0004930;GO:0004930;GO:0005887;GO:0007186;GO:0007186;GO:0007218;GO:0008528;GO:0008528;GO:0008528;GO:0016020;GO:0016021;GO:0016021;GO:0016021;GO:0032467;GO:0051482;GO:0051482;	K08397	-	T	KOG3656;12U1B;1AZY5;1CXA3;0VBMX;190Z1;0A0RJ;0UGDN;0DNCX	relaxin family peptide receptor 3 [Source:RGD Symbol;Acc:1311550]	294807	Q5Y986
ENSRNOG00000019342	230.104	341.185	119.023	0.348852	-1.51931	0.00293994	0.272363	1	198100586	198104109	-	1223	Sult1a1	GO:0008146;	K01014	EC:2.8.2.1	S;J	0UQ9S;1B00G;0DF5W;194BP;KOG1584;09TVG;0V4UQ;12P7D;1CPVI	sulfotransferase family 1A member 1 [Source:RGD Symbol;Acc:3767]	83783	P17988
ENSRNOG00000009372	94.3707	146.198	42.5432	0.290997	-1.78092	0.00364017	0.325431	2	240021152	240118971	+	2159	Tacr3	GO:0004930;GO:0004995;GO:0005886;GO:0007186;GO:0016021;GO:0097225;GO:1902093;	K04224	-	T	0V9SD;0URCN;09YUG;1B52T;1CVUE;18V5G;12QF9;0DK98;KOG4219	tachykinin receptor 3 [Source:RGD Symbol;Acc:3810]	24808	P16177
ENSRNOG00000024923	5311.79	7505.13	3118.45	0.415509	-1.26705	0.003728	0.331422	3	154043873	154046330	+	1260	Nnat	GO:0007420;GO:0007420;	-	-	T	1B68W;193XG;0JDHY;0VJW9;0A8ZT;0DVA4;0UW1F;1467M;1D4KT	neuronatin [Source:RGD Symbol;Acc:620155]	94270	Q62649
ENSRNOG00000003098	268.071	391.31	144.832	0.370122	-1.43393	0.00416666	0.351526	14	71533063	71637417	+	4745	Prom1	GO:0001750;GO:0003674;GO:0005575;GO:0005615;GO:0005783;GO:0005793;GO:0005887;GO:0005887;GO:0005902;GO:0005902;GO:0005903;GO:0005929;GO:0005929;GO:0008150;GO:0009986;GO:0009986;GO:0010842;GO:0015485;GO:0016020;GO:0016021;GO:0016021;GO:0016021;GO:0016324;GO:0016324;GO:0031528;GO:0032420;GO:0042622;GO:0042805;GO:0042995;GO:0045296;GO:0045494;GO:0045494;GO:0060042;GO:0060219;GO:0060219;GO:0070062;GO:…	K06532	-	S;O;W;G	0DGBF;0V61P;1B2ZI;KOG4331;18YAT;1CR0V;12QVG;09V21;0UI1V	prominin 1 [Source:RGD Symbol;Acc:69367]	60357	A0A0G2K044;Q7TSL4
ENSRNOG00000014550	229.662	336.955	122.369	0.363162	-1.46131	0.00423207	0.35525	2	54191538	54360780	+	1882	Plcxd3	GO:0006629;GO:0006629;GO:0008081;GO:0008081;GO:0045202;GO:0098978;	-	-	T	09UTB;KOG4306;0V8J9;0DJSG;1CUJI;12ZF1	phosphatidylinositol-specific phospholipase C, X domain containing 3 [Source:RGD Symbol;Acc:1308448]	310358	D4A1H2
ENSRNOG00000007041	289.542	492.088	86.996	0.176789	-2.4999	0.00428074	0.35525	4	88832178	88890621	+	2744	Abcg2	GO:0000166;GO:0005524;GO:0005524;GO:0005524;GO:0005634;GO:0005739;GO:0005886;GO:0005886;GO:0005886;GO:0007568;GO:0008092;GO:0008514;GO:0008559;GO:0008559;GO:0010039;GO:0015143;GO:0015143;GO:0015225;GO:0015225;GO:0015562;GO:0015562;GO:0015711;GO:0015747;GO:0015878;GO:0015878;GO:0016020;GO:0016020;GO:0016020;GO:0016020;GO:0016021;GO:0016021;GO:0016021;GO:0016324;GO:0016324;GO:0016324;GO:0019389;GO:…	K05681	-	Q	09T5C;18WYW;1AUES;0IN8P;12NWX;0DMX3;1CWSV;KOG0061;0UKIH;0V442	ATP binding cassette subfamily G member 2 [Source:RGD Symbol;Acc:631345]	312382	Q80W57
ENSRNOG00000017198	59.4914	95.5606	23.4222	0.245103	-2.02854	0.0043495	0.358382	1	78976318	78997869	-	2065	Hif3a	GO:0000785;GO:0000978;GO:0000981;GO:0001666;GO:0003677;GO:0003700;GO:0005515;GO:0005654;GO:0005829;GO:0005886;GO:0006355;GO:0006366;GO:0046983;	K09096	-	K	13HTM;0V556;18T22;0UKCG;KOG3558;0DFFV;1CQYZ;09U67;1AYNN	hypoxia inducible factor 3 subunit alpha [Source:RGD Symbol;Acc:70332]	64345	Q9JHS2
ENSRNOG00000024904	177.633	263.011	92.2549	0.350765	-1.51142	0.00438603	0.358648	3	111952348	111994337	-	4572	Pla2g4e	GO:0004620;GO:0004620;GO:0004623;GO:0004623;GO:0004623;GO:0004623;GO:0004623;GO:0005509;GO:0005509;GO:0005509;GO:0005544;GO:0005546;GO:0005546;GO:0005547;GO:0005547;GO:0005737;GO:0005737;GO:0005737;GO:0005765;GO:0005765;GO:0005829;GO:0005829;GO:0005886;GO:0005886;GO:0006629;GO:0009395;GO:0009395;GO:0010314;GO:0010314;GO:0016042;GO:0016410;GO:0016410;GO:0016410;GO:0016787;GO:0031901;GO:0031901;GO:…	K16342	EC:3.1.1.4	T;I;U	191YX;0DH2V;1ARGK;KOG1325;KOG1028;1CRT2;12TZQ;09VUK;0V6TA;0UKR4	phospholipase A2, group IVE [Source:RGD Symbol;Acc:1310595]	296091	-
ENSRNOG00000007581	61.0174	97.1795	24.8552	0.255766	-1.9671	0.00453237	0.358648	7	30216104	30274984	-	3674	Slc17a8	GO:0022857;GO:0055085;GO:0022857;GO:0055085;GO:0098700;	K12302	-	P;G	12PZZ;0DGRR;1CRFS;0UI7G;0V45C;195C8;KOG2532;09T6K;1B0D0	solute carrier family 17 member 8 [Source:RGD Symbol;Acc:628870]	266767	Q7TSF2
ENSRNOG00000032300	16.1244	29.8587	2.39011	0.0800473	-3.643	0.00511576	0.395973	10	5529589	5533695	-	499	Rpl39l	GO:0003735;GO:0003735;GO:0005840;GO:0005840;GO:0005840;GO:0006412;GO:0006412;GO:0007283;GO:0022625;	K02924	-	J	KOG0002	ribosomal protein L39-like [Source:RGD Symbol;Acc:1561345]	497860	Q3ZB89
ENSRNOG00000008176	67.4626	117.24	17.6854	0.150848	-2.72883	0.00565997	0.428815	5	164808323	164809705	+	887	Nppa	GO:0001666;GO:0003085;GO:0003085;GO:0005102;GO:0005102;GO:0005179;GO:0005179;GO:0005179;GO:0005179;GO:0005179;GO:0005184;GO:0005184;GO:0005576;GO:0005576;GO:0005576;GO:0005615;GO:0005615;GO:0005615;GO:0005634;GO:0005634;GO:0005737;GO:0005737;GO:0005737;GO:0005903;GO:0006182;GO:0006182;GO:0006182;GO:0006457;GO:0006457;GO:0007165;GO:0007168;GO:0007168;GO:0007168;GO:0007168;GO:0007168;GO:0007218;GO:…	K12334	-	F	13Q67;0IW5F;0UV10;0DTSS;0VHTR;1D34U;0A6ZK;193GV;1B5IQ	natriuretic peptide A [Source:RGD Symbol;Acc:3193]	24602	P01161;B0BMW5
ENSRNOG00000009563	116.358	198.303	34.4137	0.173541	-2.52665	0.00594241	0.442709	7	143412858	143420027	-	2536	Krt2	GO:0001533;GO:0003334;GO:0008092;GO:0008544;GO:0018149;GO:0030280;GO:0030280;GO:0031424;GO:0032980;GO:0043616;GO:0045095;GO:0045095;GO:0045109;GO:0045684;GO:0051546;	K07605	-	-	-	keratin 2 [Source:RGD Symbol;Acc:1303297]	406228	Q6IG02
ENSRNOG00000033734	32.3399	54.1634	10.5164	0.194161	-2.36468	0.00760903	0.533527	13	52662996	52680990	+	1209	Tnnt2	GO:0005861;GO:0005861;GO:0006937;GO:0006937;GO:0003779;GO:0005523;GO:0005861;GO:0005861;GO:0005865;GO:0006937;GO:0008016;GO:0030049;GO:0030172;GO:0031013;GO:0032780;GO:0032781;GO:0051592;GO:0055010;GO:0060048;GO:0097512;GO:1990584;GO:0005861;GO:0005861;GO:0006937;GO:0006937;	K12045	-	Z	1CRN4;KOG3634;0V6NB;0DGXW;191ZV;0UIWI;1B1YR;09VPF;12PE4	troponin T2, cardiac type [Source:RGD Symbol;Acc:3882]	24837	P50753
ENSRNOG00000015860	71.4637	109.946	32.9817	0.299981	-1.73706	0.00838075	0.572605	1	80063049	80073223	-	2701	Gipr	GO:0002029;GO:0004888;GO:0004888;GO:0004930;GO:0004930;GO:0004930;GO:0005886;GO:0005886;GO:0005886;GO:0007165;GO:0007166;GO:0007166;GO:0007186;GO:0007186;GO:0007186;GO:0007188;GO:0007204;GO:0008528;GO:0009749;GO:0016020;GO:0016020;GO:0016020;GO:0016021;GO:0016021;GO:0016021;GO:0016519;GO:0016519;GO:0016519;GO:0016519;GO:0017046;GO:0017046;GO:0031018;GO:0031018;GO:0032024;GO:0038192;GO:0043950;GO:…	K04580	-	T	1AVD0;09UJY;12NT5;0DFVK;18WEC;KOG4564;0UMR2;0V4SW;1CQIZ	gastric inhibitory polypeptide receptor [Source:RGD Symbol;Acc:2689]	25024	P43219
ENSRNOG00000055765	31.8134	53.1114	10.5155	0.197989	-2.33651	0.00869517	0.586678	KL568414.1	23534	32066	+	2513	Rasl10b	GO:0000166;GO:0003050;GO:0003924;GO:0003924;GO:0005525;GO:0005525;GO:0005525;GO:0007165;GO:0007165;GO:0016020;GO:0016020;GO:0090277;	-	-	-	-	RAS-like, family 10, member B [Source:RGD Symbol;Acc:1310873]	-	-
ENSRNOG00000000699	206.094	295.558	116.63	0.39461	-1.3415	0.00969291	0.639517	12	48577905	48579196	+	1266	Selplg	-	-	-	U	1BBIZ;0WJ52;13G41;197GW;0V3WD;0B6EU;0ITN9;0E9IK;1DGDN	selectin P ligand [Source:RGD Symbol;Acc:1307971]	-	-
ENSRNOG00000047057	119.807	176.521	63.0931	0.357426	-1.48428	0.00984484	0.642429	1	203971152	203988709	+	1172	Gpr26	GO:0004930;GO:0004930;GO:0007186;GO:0007189;GO:0016021;	K08411	-	T	KOG3656;1CQA6;0UGYV;18TIJ;0V5A2;1ASMV;12P8I;0DFKH;09UAW	G protein-coupled receptor 26 [Source:RGD Symbol;Acc:619843]	192153	Q9QXI3
ENSRNOG00000006397	62.3451	96.4882	28.202	0.292284	-1.77456	0.00993009	0.645637	3	103966451	104018861	-	2397	Chrm5	GO:0001696;GO:0001696;GO:0004930;GO:0004930;GO:0004930;GO:0004993;GO:0005575;GO:0005886;GO:0005887;GO:0005887;GO:0005887;GO:0007165;GO:0007186;GO:0007186;GO:0007186;GO:0007187;GO:0007197;GO:0007268;GO:0015872;GO:0015872;GO:0016020;GO:0016021;GO:0016021;GO:0016021;GO:0016907;GO:0016907;GO:0016907;GO:0016907;GO:0019226;GO:0019226;GO:0030054;GO:0030425;GO:0030594;GO:0045202;GO:0045202;GO:0045211;GO:…	K04133	-	T	0DHV8;194B6;KOG4220;0UKTY;1CRKX;09X1S;131UW;0V7ZZ;1AV85	cholinergic receptor, muscarinic 5 [Source:RGD Symbol;Acc:620027]	53949	P08911
ENSRNOG00000047143	251.773	357.761	145.786	0.407494	-1.29515	0.0101365	0.653428	6	29977797	29987451	+	1118	Fkbp1b	GO:0000413;GO:0000413;GO:0000413;GO:0002027;GO:0002027;GO:0003755;GO:0003755;GO:0003755;GO:0003755;GO:0003755;GO:0003755;GO:0003755;GO:0003755;GO:0005102;GO:0005102;GO:0005528;GO:0005528;GO:0005528;GO:0005737;GO:0005737;GO:0005737;GO:0005737;GO:0006939;GO:0006939;GO:0007204;GO:0007204;GO:0009749;GO:0009749;GO:0010033;GO:0010459;GO:0010459;GO:0010880;GO:0010880;GO:0010880;GO:0010881;GO:0010881;GO:…	K09568	EC:5.2.1.8	O;P	1D3JU;1968Q;0VID9;KOG0544;0DUBH;1B5Y7;0A7IN;13SQI;0UVG5	FKBP prolyl isomerase 1B [Source:RGD Symbol;Acc:61835]	58950	P97534
ENSRNOG00000019920	149.739	219.173	80.3044	0.366398	-1.44852	0.0107427	0.669268	1	198284473	198288113	+	1447	Doc2a	GO:0005509;GO:0005544;GO:0005654;GO:0005730;GO:0007268;GO:0016020;GO:0017158;GO:0017158;GO:0017158;GO:0030054;GO:0061669;	K19916	-	U	14UCB;0E6DD;0V1PG;196Y3;1DDC7;0WFT5;0INTM;0B12E;1BAD6	double C2 domain alpha [Source:RGD Symbol;Acc:620518]	65031	P70611
ENSRNOG00000015418	33.2311	54.512	11.9501	0.219219	-2.18955	0.0115795	0.697107	18	12528111	12640716	-	2919	Klhl14	GO:0005515;GO:0005783;GO:0005783;GO:0005783;GO:0005829;GO:0015629;GO:0016235;GO:0043005;GO:0043005;GO:0043005;GO:0043025;GO:0043025;GO:0043025;	K10451	-	T	0UMK4;0V8I0;1ATM8;13KF9;1CTP7;0DIXS;09XK2;18Z8I;KOG4441	kelch-like family member 14 [Source:RGD Symbol;Acc:1566178]	364823	D3ZYQ7;A0A5S6R9P2
ENSRNOG00000047786	20.5125	35.7674	5.2577	0.146997	-2.76614	0.0116913	0.699131	17	15447716	15467359	-	1497	Ogn	GO:0005515;GO:0007165;GO:0008083;GO:0048662;GO:0005515;GO:0007165;GO:0008083;GO:0048662;	-	-	T	KOG0619;18TRA;135B8;1B0HJ;0DJ5X;0UNVI;1CTXU;0V8RG;09XTV	osteoglycin [Source:RGD Symbol;Acc:1308171]	-	-
ENSRNOG00000013017	2397.81	3278.48	1517.14	0.462759	-1.11167	0.011748	0.700182	1	146399217	146556171	-	6220	Arnt2	GO:0000978;GO:0000978;GO:0000978;GO:0000981;GO:0000981;GO:0000981;GO:0000981;GO:0001228;GO:0001228;GO:0001666;GO:0001666;GO:0001701;GO:0001701;GO:0003677;GO:0003700;GO:0003700;GO:0003700;GO:0003700;GO:0005634;GO:0005634;GO:0005634;GO:0005634;GO:0005634;GO:0005634;GO:0005654;GO:0005667;GO:0005667;GO:0005667;GO:0005667;GO:0005737;GO:0005737;GO:0006355;GO:0006355;GO:0006355;GO:0006355;GO:0006357;GO:…	K15589	-	K	1B9YV;0KD32;0WCKH;0V129;14T9A;1DCKF;0B03Y;0E5KH;196S9	aryl hydrocarbon receptor nuclear translocator 2 [Source:RGD Symbol;Acc:2154]	25243	Q78E60
ENSRNOG00000032206	72.9695	110.567	35.3719	0.319913	-1.64425	0.0118588	0.702394	13	21678512	22590586	+	3921	Cntnap5b	GO:0005509;	K24338	-	T	1CST1;1B42I;0DI2H;12Q3Q;0UJCR;KOG3516;0V5DY;18U4F;09VPX	contactin associated protein-like 5B [Source:RGD Symbol;Acc:1565194]	301650	Q0V8T4
ENSRNOG00000029798	648.793	898.461	399.125	0.444232	-1.17061	0.0119505	0.702878	3	85421426	86819375	+	2948	Lrrc4c	GO:0003674;GO:0005515;GO:0005575;GO:0008150;GO:0016020;GO:0016020;GO:0016020;GO:0016021;GO:0050770;GO:0050770;GO:0050804;GO:0050804;GO:0050839;GO:0050839;GO:0098632;GO:0098632;GO:0098685;GO:0098685;GO:0098978;GO:0098978;GO:0099061;GO:0099061;GO:0099560;GO:0099560;GO:0099560;	K07523	-	T	12QDS;KOG0619;18ZQH;0UPSH;09WDM;0DHNT;1ARF5;1CSD7;0V7BZ	leucine rich repeat containing 4C [Source:RGD Symbol;Acc:1311013]	311236	D3ZXT1
ENSRNOG00000010853	336.207	470.226	202.188	0.42998	-1.21766	0.0124274	0.719103	1	123899657	124039196	-	3008	Chrna7	GO:0004888;GO:0005216;GO:0005230;GO:0006811;GO:0016021;GO:0022848;GO:0034220;GO:0045211;GO:0001933;GO:0001934;GO:0001988;GO:0004888;GO:0004888;GO:0005216;GO:0005216;GO:0005230;GO:0005230;GO:0005886;GO:0006811;GO:0006811;GO:0006811;GO:0006811;GO:0006897;GO:0007271;GO:0007611;GO:0007613;GO:0008306;GO:0009409;GO:0009897;GO:0014061;GO:0016020;GO:0016020;GO:0016021;GO:0016021;GO:0016021;GO:0016324;GO:…	K04809	-	W;T;P	1AS42;KOG3645;18WD9;0DN6W;0UIMF;0A0JM;0VBG1;12NBU;1CWF9	cholinergic receptor nicotinic alpha 7 subunit [Source:RGD Symbol;Acc:2348]	25302	Q05941
ENSRNOG00000032208	53.4377	82.9761	23.8994	0.288027	-1.79572	0.0132028	0.742344	X	69730242	70220329	+	3639	Eda	GO:0001942;GO:0001942;GO:0003674;GO:0005102;GO:0005102;GO:0005123;GO:0005164;GO:0005164;GO:0005515;GO:0005575;GO:0005615;GO:0005789;GO:0005789;GO:0005811;GO:0005887;GO:0005887;GO:0006955;GO:0006955;GO:0007160;GO:0007160;GO:0007165;GO:0008150;GO:0010467;GO:0010467;GO:0010628;GO:0010628;GO:0016020;GO:0016020;GO:0016020;GO:0016021;GO:0038177;GO:0042475;GO:0042475;GO:0042475;GO:0043123;GO:0043123;GO:…	K05480	-	-	-	ectodysplasin-A [Source:RGD Symbol;Acc:1563178]	302424	-
ENSRNOG00000003221	11.3839	21.3337	1.43406	0.0672206	-3.89495	0.0135131	0.755044	13	80517536	80527928	+	2047	Myoc	GO:0001649;GO:0001649;GO:0001952;GO:0001952;GO:0001953;GO:0001968;GO:0005109;GO:0005576;GO:0005615;GO:0005615;GO:0005615;GO:0005615;GO:0005741;GO:0005741;GO:0005743;GO:0005758;GO:0005783;GO:0005791;GO:0005794;GO:0005794;GO:0005929;GO:0014068;GO:0014734;GO:0016020;GO:0022011;GO:0030335;GO:0030335;GO:0030335;GO:0030971;GO:0031175;GO:0031410;GO:0032027;GO:0033268;GO:0035024;GO:0038031;GO:0038133;GO:…	K23027	-	W	0WG28;0INPA;13BSQ;0B3NB;0E7TC;1DET7;19731;1BASX;0V2UU	myocilin [Source:RGD Symbol;Acc:620430]	81523	Q9R1J4
ENSRNOG00000003878	167.255	238.909	95.6006	0.400155	-1.32137	0.0136265	0.75901	13	46169963	46930858	+	5165	Thsd7b	GO:0005886;GO:0016020;GO:0016021;GO:0031532;	-	-	O;W	13BI7;0V2SH;0E7PT;1BAR0;1DEPY;19723;0B3HF;0WFWQ;KOG3539;KOG3538	thrombospondin type 1 domain containing 7B [Source:RGD Symbol;Acc:1306938]	289007	F1LPD7
ENSRNOG00000014702	747.433	1023.57	471.29	0.460436	-1.11893	0.0137135	0.76132	17	21382455	21422407	+	3803	Elovl2	GO:0000038;GO:0005783;GO:0005783;GO:0009922;GO:0009922;GO:0009922;GO:0016021;GO:0016747;GO:0019367;GO:0034626;GO:0034626;GO:0042761;GO:0042761;GO:0042761;	K10205	EC:2.3.1.199	I	0DG9Y;12RAT;09V0N;0V60B;0UR5I;KOG3071;1CQZC	ELOVL fatty acid elongase 2 [Source:RGD Symbol;Acc:1308605]	498728	D4A612
ENSRNOG00000013280	20.0276	34.7972	5.25793	0.151102	-2.7264	0.0138479	0.764198	15	62406873	62429449	+	2731	Olfm4	GO:0005198;GO:0005198;GO:0005615;GO:0005615;GO:0005654;GO:0005829;GO:0005886;GO:0032991;GO:0032991;GO:0042581;GO:0043124;GO:0045171;GO:0045296;GO:0045296;GO:0048471;GO:0048471;GO:0050777;GO:1900026;GO:1900026;	-	-	W	196QW;1B9VA;0KCV7;0WCCI;0E5DW;0AZW4;0V0WX;14T0W;1DCDZ	olfactomedin 4 [Source:RGD Symbol;Acc:1311708]	290409	D3ZMI6
ENSRNOG00000032895	40.7748	64.8196	16.73	0.258101	-1.95399	0.0143491	0.782203	7	14891001	14907305	+	2217	Cyp4f4	GO:0004497;GO:0005506;GO:0005506;GO:0005783;GO:0005789;GO:0008391;GO:0008391;GO:0016020;GO:0016021;GO:0016491;GO:0016705;GO:0016705;GO:0019369;GO:0020037;GO:0020037;GO:0020037;GO:0036101;GO:0036101;GO:0042361;GO:0042376;GO:0042377;GO:0043231;GO:0043231;GO:0046872;GO:0050051;GO:0050051;GO:0050051;GO:0055114;GO:0097267;GO:1905344;	K00490	EC:1.14.14.1	Q	0DIWE;1CTMR;09XIZ;KOG0157;12PPT;0UMIJ;0V8GR	cytochrome P450, family 4, subfamily f, polypeptide 4 [Source:RGD Symbol;Acc:708363]	286904	P51869
ENSRNOG00000013991	126.429	182.593	70.2643	0.384814	-1.37777	0.0152477	0.80899	9	46360061	46401911	-	867	Creg2	GO:0005576;GO:0005615;GO:0005615;GO:0005783;GO:0005783;GO:0005794;GO:0005794;	-	-	K	12U97;0DH3C;KOG3374;09VV6;18U5M;1CRTM;0UQU8;0V6TW;1ASCW	cellular repressor of E1A-stimulated genes 2 [Source:RGD Symbol;Acc:1564056]	-	-
ENSRNOG00000018937	1408.69	1911.11	906.275	0.474215	-1.07639	0.0153437	0.81167	2	210720704	210782856	-	1992	Gstm7	GO:0004364;GO:0004364;GO:0004602;GO:0005102;GO:0005504;GO:0005515;GO:0005737;GO:0005829;GO:0006749;GO:0006749;GO:0010880;GO:0016529;GO:0018916;GO:0019899;GO:0042178;GO:0042803;GO:0043295;GO:0043651;GO:0045171;GO:0051122;GO:0060315;GO:0060316;GO:0070458;GO:0071313;GO:0004364;GO:0005515;GO:0006749;GO:0004364;GO:0004364;GO:0004364;GO:0005515;GO:0006749;GO:0006749;GO:0016740;	K00799	EC:2.5.1.18	O	0IN5J;1AUBH;12U5Z;190MM;0UPA5;0VB5V;0A09W;1CWSH;0DIIG;0IN5J;1AUBH;12U5Z;190MM;0UPA5;0VB5V;0A09W;1CWSH;0DIIG	glutathione S-transferase, mu 7 [Source:RGD Symbol;Acc:621287]	24424	P08010;B6DYQ2
ENSRNOG00000034031	552.46	756.46	348.461	0.460647	-1.11827	0.0155566	0.816372	3	154395187	154424625	+	663	Vstm2l	GO:0005576;GO:0005737;GO:0043524;	-	-	T	13IA7;0DIRW;0UMCC;0VEWB;1AWUK;1CTH0;0IIG5;0A41C	V-set and transmembrane domain containing 2 like [Source:RGD Symbol;Acc:1305725]	-	-
ENSRNOG00000010840	72.425	108.524	36.3264	0.334732	-1.57892	0.0162416	0.839305	1	144239020	144561247	+	7405	Adamtsl3	GO:0043231;	K24429	-	O;T	1B9U5;0WCB3;0E5CJ;196QG;14SZB;1DCCM;0V0VJ;0KCTM;0AZUP	ADAMTS-like 3 [Source:RGD Symbol;Acc:1305155]	308787	-
ENSRNOG00000006653	41.0483	70.6251	11.4714	0.162426	-2.62214	0.0164891	0.847201	7	138459504	138512952	-	4014	Slc38a4	-	K14991	-	P;E	1AVDW;KOG1305;1CV3D;0V7U9;12S53;09VXT;18WF5;0DK9G;0UJX1	solute carrier family 38, member 4 [Source:RGD Symbol;Acc:621836]	170573	Q9EQ25
ENSRNOG00000007102	541.586	739.015	344.157	0.465697	-1.10254	0.0178154	0.902379	3	146420346	146470293	-	3595	Acss1	GO:0000166;GO:0003987;GO:0003987;GO:0003987;GO:0003987;GO:0003987;GO:0003987;GO:0003987;GO:0005524;GO:0005739;GO:0005759;GO:0005759;GO:0005759;GO:0006085;GO:0006085;GO:0006085;GO:0016208;GO:0016208;GO:0016874;GO:0019413;GO:0019427;GO:0019427;GO:0019542;GO:0050218;GO:0050218;GO:0050218;GO:0050218;	K01895	EC:6.2.1.1	I	1CPRT;0UG6K;KOG1175;0V4QZ;09TRN;18SZ8;1B23Y;0DF20;12NC2	acyl-CoA synthetase short-chain family member 1 [Source:RGD Symbol;Acc:1306246]	296259	D3ZZN3
ENSRNOG00000023765	126.142	180.586	71.6975	0.397027	-1.33269	0.0181543	0.916947	9	86874685	87120573	+	2910	Nyap2	GO:0014065;GO:0014065;GO:0014065;GO:0048812;GO:0048812;GO:0048812;	-	-	T	0IH9T;1B74Y;1CZBD;13EHD;0A2N0;0VDHW;0US8S;0DQ9I	neuronal tyrosine-phosphorylated phosphoinositide- 3-kinase adaptor 2 [Source:RGD Symbol;Acc:9171458]	103690221	-
ENSRNOG00000028627	94.249	137.352	51.1462	0.372374	-1.42518	0.0187192	0.940168	13	67799791	68360664	-	18417	Hmcn1	GO:0005509;GO:0005509;GO:0005576;GO:0005604;GO:0005938;GO:0009617;GO:0030054;GO:0032589;GO:0050808;GO:0005509;GO:0005509;GO:0005576;GO:0005604;GO:0005938;GO:0009617;GO:0030054;GO:0032589;GO:0050808;GO:0005509;GO:0005509;GO:0005576;GO:0005576;GO:0005576;GO:0005604;GO:0005604;GO:0005938;GO:0005938;GO:0009617;GO:0009617;GO:0030054;GO:0030054;GO:0032589;GO:0050808;GO:0005509;	K17341	-	T	0IUGC	hemicentin 1 [Source:RGD Symbol;Acc:1564772]	289094	-
ENSRNOG00000002365	568.391	772.551	364.231	0.471466	-1.08478	0.0189189	0.942256	X	78490866	78496847	-	1613	Itm2a	GO:0001540;GO:0002317;GO:0002317;GO:0005794;GO:0005886;GO:0005886;GO:0016020;GO:0016021;GO:0042985;	K18241	-	S	1D11D;12NMP;18ZDG;KOG4681;0UPTS;0VFQ0;0DRT8;1B0AC;0A4VB	integral membrane protein 2A [Source:RGD Symbol;Acc:1559423]	317218	Q4KLJ2
ENSRNOG00000017659	125.708	206.964	44.4519	0.214781	-2.21906	0.0191068	0.94897	1	191344979	191474142	+	2279	Hs3st2	GO:0008146;	K07808	EC:2.8.2.29	O	1CTQ8;0UGB4;1AZ77;KOG3704;09XM9;0V8IZ;1900P;0DIYR;12TJT	heparan sulfate-glucosamine 3-sulfotransferase 2 [Source:RGD Symbol;Acc:727787]	293451	Q80W66
ENSRNOG00000001989	1909.37	2566.4	1252.34	0.487978	-1.03511	0.0192679	0.954322	11	50781127	50985083	+	2868	Alcam	GO:0001772;GO:0001772;GO:0001772;GO:0002250;GO:0002376;GO:0005886;GO:0005887;GO:0007155;GO:0007157;GO:0007157;GO:0007157;GO:0007411;GO:0007411;GO:0008045;GO:0008045;GO:0009897;GO:0009897;GO:0016020;GO:0016021;GO:0030424;GO:0030424;GO:0030424;GO:0030425;GO:0031226;GO:0031226;GO:0031226;GO:0031290;GO:0042101;GO:0042101;GO:0042101;GO:0042802;GO:0042802;GO:0042995;GO:0043025;GO:0043025;GO:0048846;GO:…	K06547	-	T	12SIX;0IFQ2;1CY32;0DP51;0A1H5;18U0H;0UGSG;0VCCP;1ASGC	activated leukocyte cell adhesion molecule [Source:RGD Symbol;Acc:619972]	79559	O35112
ENSRNOG00000052173	142.146	201.598	82.6941	0.410192	-1.28563	0.0194085	0.956479	2	58448917	58458517	+	2076	AABR07008439.1	GO:0005096;GO:0005643;GO:0005737;GO:0006611;GO:0043547;GO:0046907;GO:0046907;	-	-	-	-	RAN binding protein 3-like [Source:NCBI gene;Acc:294789]	-	-
ENSRNOG00000010254	81.442	125.601	37.2831	0.296838	-1.75225	0.0194746	0.956612	2	36246628	36247896	+	1269	Htr1a	GO:0004930;GO:0004930;GO:0004930;GO:0004993;GO:0004993;GO:0005887;GO:0005887;GO:0007165;GO:0007186;GO:0007186;GO:0007186;GO:0016020;GO:0016021;GO:0016021;GO:0016021;GO:0019229;GO:0019229;GO:0030425;GO:0046883;GO:0046883;GO:0050795;GO:0050795;GO:0098664;	K04153	-	T	KOG3656;0DKBI;18ZPW;0UI6G;12PE6;1CV5B;0VDJX;0A2Q4;1B55C	5-hydroxytryptamine receptor 1A [Source:RGD Symbol;Acc:2845]	24473	P19327
ENSRNOG00000006470	399.772	545.727	253.818	0.465101	-1.10438	0.0200443	0.97059	13	112075690	112099336	-	2375	Camk1g	GO:0004672;GO:0004683;GO:0005524;GO:0005886;GO:0005954;GO:0006468;GO:0012505;GO:0004672;GO:0005524;GO:0006468;	K08794	EC:2.7.11.17	T	1CUAQ;0V83X;1AU77;190ZX;KOG0032;09X5B;0DH1M;0URXS;12N56	calcium/calmodulin-dependent protein kinase IG [Source:RGD Symbol;Acc:621800]	171358	Q7TNJ7
ENSRNOG00000000840	2743.97	3672.54	1815.4	0.494316	-1.01649	0.020082	0.97059	20	4821285	4823494	-	2014	Atp6v1g2	GO:0006811;GO:0008553;GO:0016471;GO:0016471;GO:0016471;GO:0016471;GO:0016471;GO:0030285;GO:0030285;GO:0042626;GO:0042626;GO:0046961;GO:0046961;GO:1902600;GO:1902600;GO:1902600;GO:0008553;GO:0016471;GO:0016471;GO:0016471;GO:0030285;GO:0042626;GO:0046961;GO:1902600;GO:1902600;GO:0006811;GO:0008553;GO:0016471;GO:0016471;GO:0016471;GO:0016471;GO:0030285;GO:0042626;GO:0042626;GO:0046961;GO:1902600;GO:…	K02152	-	C	0A7FU;KOG1772;1D3KI;0UVDZ;0DU8Q;1B643;1964U;13UE6;0VIAH	ATPase H+ transporting V1 subunit G2 [Source:RGD Symbol;Acc:1303186]	368044	Q8R2H0
ENSRNOG00000016625	7.8863	15.2946	0.477945	0.0312492	-5.00004	0.0203681	0.973786	1	48317995	48360261	-	2228	Slc22a2	GO:0005275;GO:0005326;GO:0005886;GO:0006811;GO:0006812;GO:0006836;GO:0008504;GO:0015101;GO:0015101;GO:0015179;GO:0015214;GO:0015214;GO:0015220;GO:0015562;GO:0015695;GO:0015837;GO:0015871;GO:0016020;GO:0016021;GO:0016021;GO:0016021;GO:0016324;GO:0016324;GO:0019534;GO:0019534;GO:0022857;GO:0022857;GO:0042908;GO:0042908;GO:0042910;GO:0042910;GO:0051610;GO:0051615;GO:0051620;GO:0055085;GO:0055085;GO:…	K08199	-	O;I;P	09TSS;1B0Y4;12NNN;1CQ54;190S9;KOG0255;0DFFB;0UPU2;0V4S3	solute carrier family 22 member 2 [Source:RGD Symbol;Acc:61936]	29503	Q9R0W2;A0A0G2JSP9
ENSRNOG00000007066	111.986	160.877	63.0949	0.392193	-1.35037	0.0203938	0.973786	4	199916	209599	+	1956	Htr5a	GO:0004930;GO:0004930;GO:0004930;GO:0004993;GO:0004993;GO:0004993;GO:0004993;GO:0004993;GO:0005791;GO:0005794;GO:0005886;GO:0005887;GO:0005887;GO:0005887;GO:0007165;GO:0007186;GO:0007186;GO:0007186;GO:0007187;GO:0007187;GO:0007198;GO:0007268;GO:0007420;GO:0016020;GO:0016021;GO:0016021;GO:0016021;GO:0019933;GO:0019933;GO:0021766;GO:0030425;GO:0030425;GO:0030594;GO:0032355;GO:0043204;GO:0051378;GO:…	K04161	-	T	KOG3656;18U23;1CX8I;1AW70;13855;0UKQR;0DPA3;0VCCE;0A1EM	5-hydroxytryptamine receptor 5A [Source:RGD Symbol;Acc:2851]	25689	P35364
ENSRNOG00000052022	460.998	625.638	296.359	0.473691	-1.07798	0.0212223	0.997518	X	153064028	153067500	+	2993	Pnma3	GO:0003676;GO:0003676;GO:0008270;GO:0008270;	-	-	-	-	PNMA family member 3 [Source:RGD Symbol;Acc:1563752]	293840	D3Z8Y9
ENSRNOG00000011268	2228.73	2980.46	1477	0.495561	-1.01286	0.0212384	0.997518	5	169519212	169567107	+	7396	Chd5	GO:0003677;GO:0003678;GO:0005524;GO:0005634;GO:0005654;GO:0005829;GO:0006357;GO:0016607;GO:0061628;GO:0098532;GO:0003677;GO:0003678;GO:0005524;	K14435	EC:3.6.4.12	K;B	0DG51;0UGXR;0V5V9;1B0KD;KOG0383;12PMF;195MR;1CQUN;09UVK	chromodomain helicase DNA binding protein 5 [Source:RGD Symbol;Acc:1582725]	691589	A0A0H2UHP5
ENSRNOG00000019221	298.258	408.669	187.847	0.459657	-1.12137	0.0217678	1	2	210833884	210839295	-	1745	Gstm4	GO:0004364;GO:0004364;GO:0004364;GO:0004364;GO:0004364;GO:0004364;GO:0004364;GO:0004464;GO:0004464;GO:0004464;GO:0004464;GO:0005515;GO:0005737;GO:0005737;GO:0005737;GO:0005829;GO:0006629;GO:0006749;GO:0006749;GO:0006749;GO:0006749;GO:0006749;GO:0016740;GO:0016829;GO:0018916;GO:0018916;GO:0019899;GO:0019899;GO:0042178;GO:0042178;GO:0042178;GO:0042759;GO:0042759;GO:0042759;GO:0042803;GO:0042803;GO:…	K00799	EC:2.5.1.18	O	0IN5J;0B3CZ;1971I;0E7MK;0V2R9;0WFRM;13BBX;1BAQ2;1DEMV	glutathione S-transferase mu 4 [Source:RGD Symbol;Acc:1565825]	499689	Q5BK56
ENSRNOG00000006509	1475.93	1977.72	974.136	0.492556	-1.02164	0.021902	1	4	144638335	144869919	-	5621	Srgap3	GO:0005515;GO:0005737;GO:0007165;GO:0007165;GO:0030336;	K07526	-	T	KOG3565;0V5QS;0DG0Y;1B11M;0UHM1;1CQQK;12NWK;09UR6	SLIT-ROBO Rho GTPase activating protein 3 [Source:RGD Symbol;Acc:1563152]	500287	F1M5M9
ENSRNOG00000024127	192.209	285.951	98.4671	0.344349	-1.53806	0.0224417	1	11	74984613	75124249	+	4464	Atp13a5	GO:0000166;GO:0006812;GO:0016021;GO:0016887;	K14951	EC:7.2.2.-	P	1B3TI;19278;12PU6;0DEPA;0V4B6;09TBZ;KOG0208;1CPD1;0UFP9	ATPase 13A5 [Source:RGD Symbol;Acc:1306792]	303856	F1MA70
ENSRNOG00000026466	508.304	724.072	292.536	0.404015	-1.30752	0.0227536	1	20	25990304	26163656	+	7675	Lrrtm3	GO:0005515;GO:0051965;GO:0098978;GO:0098978;GO:0099054;GO:0099061;GO:1902004;GO:1902004;GO:0005515;GO:0016020;GO:0016021;	-	-	T	0A09C;KOG0619;18VF8;1AX4W;0DM0P;0VB5B;1CWRW;0UHMD;13IFE	leucine rich repeat transmembrane neuronal 3 [Source:RGD Symbol;Acc:1304866]	294380	D3ZAL8
ENSRNOG00000004874	355.05	481.622	228.478	0.474393	-1.07585	0.0254427	1	3	134683065	134696654	-	3670	Flrt3	GO:0003345;GO:0005104;GO:0005515;GO:0005615;GO:0005829;GO:0005886;GO:0005887;GO:0005887;GO:0005911;GO:0005925;GO:0007411;GO:0007416;GO:0007507;GO:0008543;GO:0030054;GO:0031175;GO:0042803;GO:0044295;GO:0045499;GO:0048598;GO:0051965;GO:0060322;GO:0098742;GO:0098742;GO:0098978;GO:0099055;GO:0099560;GO:1990138;	-	-	S;T	1AUU8;0DR0I;09ZEM;0UMKY;12QY9;0IIEA;18TX8;0VEF8;1D04V	fibronectin leucine rich transmembrane protein 3 [Source:RGD Symbol;Acc:1566005]	-	-
ENSRNOG00000001173	503.209	677.564	328.853	0.485347	-1.04291	0.0255258	1	12	47179664	47209784	+	1594	Cabp1	GO:0000139;GO:0005509;GO:0005886;GO:0014069;GO:0048306;GO:0000139;GO:0005509;GO:0005509;GO:0005509;GO:0005515;GO:0005515;GO:0005634;GO:0005737;GO:0005737;GO:0005829;GO:0005856;GO:0005856;GO:0005886;GO:0007275;GO:0007601;GO:0007601;GO:0008139;GO:0008139;GO:0009898;GO:0010651;GO:0014069;GO:0014069;GO:0014069;GO:0019904;GO:0030141;GO:0030424;GO:0030425;GO:0030425;GO:0031800;GO:0032991;GO:0042308;GO:…	K23531	-	T	19533;1CWZY;0A0GF;0DN3J;12SFU;KOG0027;0VBCN;0UFKC;1ARG6	calcium binding protein 1 [Source:RGD Symbol;Acc:620385]	171051	O88751
ENSRNOG00000027489	259.36	353.814	164.905	0.466078	-1.10136	0.0270918	1	12	51214192	51250230	-	3915	Mn1	GO:0001957;GO:0005634;GO:0006355;GO:0033689;GO:0070564;GO:1902806;	K22543	-	U	09WFT;1CSFM;0DHRA;0V7EB;18ZFF;1B45T;0IEWX;12PX2;0USVW	MN1 proto-oncogene, transcriptional regulator [Source:RGD Symbol;Acc:1565571]	498194	D4AAP6
ENSRNOG00000016920	299.312	405.992	192.631	0.47447	-1.07561	0.0272129	1	19	56136904	56175500	+	2268	Spire2	GO:0003779;GO:0003779;GO:0003779;GO:0005737;GO:0005856;GO:0005886;GO:0005938;GO:0005938;GO:0005938;GO:0015031;GO:0016020;GO:0016192;GO:0016192;GO:0016192;GO:0016192;GO:0030036;GO:0030036;GO:0030036;GO:0030041;GO:0030659;GO:0030659;GO:0030659;GO:0030659;GO:0031410;GO:0032154;GO:0032154;GO:0036089;GO:0036089;GO:0036089;GO:0040038;GO:0040038;GO:0040038;GO:0045010;GO:0045010;GO:0045010;GO:0046907;GO:…	K02098	-	U	0V44V;13MGG;1CP70;0IK9H;0UFFG;18XE6;1AS2T;0DEH9;09T62	spire-type actin nucleation factor 2 [Source:RGD Symbol;Acc:1305837]	307925	B2RYF2
ENSRNOG00000021400	65.0935	96.2486	33.9383	0.352611	-1.50385	0.0276051	1	X	75792931	75795055	+	2125	Magee2	-	-	-	S	0UFU5;13MWW;0V943;KOG4562;194RD;1CZ75;0A3NE;0DQ5W;1ARP0	MAGE family member E2 [Source:RGD Symbol;Acc:1564872]	302392	D4A6M8
ENSRNOG00000049939	184.774	254.831	114.718	0.450172	-1.15145	0.0287345	1	9	12346117	12347009	+	225	AABR07066677.1	-	-	-	-	-	-	-	-
ENSRNOG00000047003	143.148	199.779	86.5175	0.433065	-1.20734	0.0289569	1	9	12420368	12421059	+	225	AABR07066693.1	-	-	-	-	-	-	-	-
ENSRNOG00000033575	93.9757	142.542	45.4096	0.31857	-1.65032	0.0293753	1	14	85357222	85398532	-	1601	Emid1	GO:0005515;GO:0005783;GO:0005794;GO:0031012;	-	-	W	0DQXA;0IXT5;1CYNU;0VD9C;0A0BZ;13RPG	EMI domain containing 1 [Source:RGD Symbol;Acc:1593795]	685462	D4A468
ENSRNOG00000029001	31.0275	49.149	12.906	0.262589	-1.92912	0.0295266	1	20	3155652	3157088	+	546	RT1-S2	GO:0002476;GO:0005615;GO:0006955;GO:0006955;GO:0009897;GO:0016020;GO:0016021;GO:0019882;GO:0019882;GO:0002476;GO:0005615;GO:0006955;GO:0006955;GO:0009897;GO:0016020;GO:0016021;GO:0019882;GO:0019882;	-	-	-	-	RT1 class Ib, locus S2 [Source:RGD Symbol;Acc:1595920]	24994	Q6MFZ9
ENSRNOG00000000512	134.523	203.563	65.4841	0.32169	-1.63626	0.0296053	1	20	5881462	5931648	-	3675	Slc26a8	GO:0005254;GO:0005254;GO:0005886;GO:0005886;GO:0005887;GO:0006820;GO:0006820;GO:0006820;GO:0006820;GO:0006821;GO:0006821;GO:0007275;GO:0007283;GO:0008271;GO:0008271;GO:0008271;GO:0008272;GO:0008272;GO:0008272;GO:0008272;GO:0008509;GO:0008509;GO:0015106;GO:0015108;GO:0015116;GO:0015116;GO:0015116;GO:0015116;GO:0015116;GO:0015301;GO:0015701;GO:0016020;GO:0016020;GO:0016020;GO:0016021;GO:0016021;GO:…	K14705	-	P	0DHRW;0V7EZ;1B1X2;09WGF;0UPI6;1CSG6;13JK3;18TST;KOG0236	solute carrier family 26 member 8 [Source:RGD Symbol;Acc:1308898]	309646	-
ENSRNOG00000015155	33.3359	52.3322	14.3396	0.27401	-1.8677	0.0298726	1	3	161243587	161246351	-	752	Tnnc2	GO:0003009;GO:0003009;GO:0003009;GO:0003779;GO:0003779;GO:0005509;GO:0005509;GO:0005509;GO:0005861;GO:0005861;GO:0005861;GO:0006937;GO:0048306;GO:0051015;	K12042	-	Z;T	0DF0C;0V4P5;1B4B6;0UG4E;12NBA;09TQ1;1CPQ3;KOG0027;1946H	troponin C2, fast skeletal type [Source:RGD Symbol;Acc:1311973]	296369	Q304F3
ENSRNOG00000010816	86.247	125.174	47.3202	0.378036	-1.40341	0.0318414	1	3	160231914	160238132	+	2385	Kcnk15	GO:0005267;GO:0016020;GO:0071805;	K04923	-	P	1953E;0UGRI;0V54X;1CQ5A;09U5X;0DFFH;1B324;KOG4404;12NFT	potassium two pore domain channel subfamily K member 15 [Source:RGD Symbol;Acc:619733]	156873	Q8R5I0
ENSRNOG00000021241	74.9994	108.415	41.5843	0.383567	-1.38245	0.0325389	1	3	123578997	123581518	-	1008	Gfra4	GO:0005576;GO:0005615;GO:0005886;GO:0007399;GO:0009897;GO:0016020;GO:0016167;GO:0016167;GO:0030279;GO:0031225;GO:0035860;GO:0038023;GO:0038023;GO:0038023;GO:0043235;	K19895	-	T	1B5R5;1D1RK;0UUQ5;0V84X;0J23G;0A515;13VNY;195FY;0DSFR	GDNF family receptor alpha 4 [Source:RGD Symbol;Acc:620503]	66023	Q9EPI2
ENSRNOG00000010694	199.518	293.397	105.638	0.360053	-1.47372	0.0326124	1	8	93491761	93495130	+	2368	Tpbg	GO:0005515;GO:0005737;GO:0005783;GO:0005886;GO:0008285;GO:0008355;GO:0030425;GO:0043679;GO:0050921;GO:0051897;GO:0051932;GO:0051965;GO:0060326;GO:0070374;GO:0072659;GO:0090497;GO:0140059;GO:0005515;	-	-	T	KOG0619;18S6D;1CWHN;0A02H;0V851;0UK5U;12RCJ;1B0TF;0DMN2	trophoblast glycoprotein [Source:RGD Symbol;Acc:621453]	83684	Q5PQV5
ENSRNOG00000039759	136.349	189.526	83.1715	0.438839	-1.18824	0.032948	1	X	10023489	10031167	-	1299	Gpr34	GO:0004930;GO:0004930;GO:0004930;GO:0007165;GO:0007186;GO:0007186;GO:0007186;GO:0007186;GO:0016020;GO:0016021;GO:0016021;GO:0016021;GO:0035589;GO:0045028;	K08383	-	T	18XF3;09W0W;12V1H;0UJCK;0DHA5;1CS01;1AUVU;0V6Z9;0IH53	G protein-coupled receptor 34 [Source:RGD Symbol;Acc:1563681]	554353	Q6XCE7
ENSRNOG00000017456	403.932	554.054	253.81	0.458097	-1.12628	0.033935	1	1	97632473	97660962	+	2047	Vstm2b	GO:0016021;GO:0016021;	-	-	S	0UPSM;1AZFB;1D0JI;0A3TV;18XQH;13J1K;0VEN9;0IKGK;0DRDS	V-set and transmembrane domain containing 2B [Source:RGD Symbol;Acc:1306235]	361560	D4A3Q0
ENSRNOG00000015421	188.361	257.223	119.5	0.464577	-1.10601	0.034197	1	2	189760747	189765415	-	2274	Slc27a3	GO:0000166;GO:0001676;GO:0001676;GO:0003674;GO:0004321;GO:0004467;GO:0004467;GO:0004467;GO:0004467;GO:0004467;GO:0005324;GO:0005575;GO:0005739;GO:0005739;GO:0005739;GO:0005783;GO:0005783;GO:0008150;GO:0015908;GO:0015908;GO:0015909;GO:0016021;GO:0016021;GO:0031957;GO:0031957;GO:0031957;GO:0031957;	K08772	EC:6.2.1.-	I	18U2F;0UFNH;KOG1179;12N3R;1CPG2;1ARI1;0DESC;09TFA;0V4ED	solute carrier family 27 member 3 [Source:RGD Symbol;Acc:1310605]	295219	D3ZJA9
ENSRNOG00000059362	42.3894	64.2254	20.5535	0.320021	-1.64376	0.0345086	1	19	39063998	39077722	+	6956	Has3	GO:0005634;GO:0005737;GO:0005887;GO:0016020;GO:0016021;GO:0030213;GO:0030213;GO:0036117;GO:0042802;GO:0045226;GO:0045226;GO:0045893;GO:0050501;GO:0050501;GO:0085029;GO:0085029;GO:1900106;GO:0005634;GO:0005634;GO:0005737;GO:0005737;GO:0005887;GO:0016020;GO:0016021;GO:0030213;GO:0030213;GO:0030213;GO:0030213;GO:0036117;GO:0036117;GO:0042802;GO:0042802;GO:0045226;GO:0045226;GO:0045226;GO:0045893;GO:…	K00752	EC:2.4.1.212	-	-	hyaluronan synthase 3 [Source:RGD Symbol;Acc:628656]	266805	Q8CH92
ENSRNOG00000000886	175.351	278.047	72.6555	0.261307	-1.93618	0.0346413	1	12	29308341	29743705	-	786	Caln1	GO:0005509;	K23849	-	T	09VH5;0V6GE;0DGRW;13BJK;1CRFX;0UTII;KOG0027	calneuron 1 [Source:RGD Symbol;Acc:1305843]	363909	Q06BI3
ENSRNOG00000008943	882.054	1270.8	493.307	0.388185	-1.36518	0.0347622	1	5	17056419	17061837	-	1702	Penk	GO:0001662;GO:0001964;GO:0002118;GO:0007218;GO:0007626;GO:0009617;GO:0019233;GO:0007218;	K18832	-	O;T;W	0DMB6;0IJUY;13JXE;0VA4A;18X49;1ASMG;0UP1B;1CW6B;0A412	proenkephalin [Source:RGD Symbol;Acc:68946]	29237	P04094
ENSRNOG00000002793	116.882	163.5	70.2634	0.429747	-1.21844	0.0348528	1	10	102136283	102143434	+	2088	Sstr2	GO:0004930;GO:0004994;GO:0004994;GO:0005829;GO:0005886;GO:0007186;GO:0007186;GO:0007193;GO:0007218;GO:0016020;GO:0016021;GO:0030165;	K04218	-	T	KOG3656;0V655;0DGEK;13JMY;0US2Z;190EI;09V5H;1AZTQ;1CR43	somatostatin receptor 2 [Source:RGD Symbol;Acc:3763]	54305	P30680
ENSRNOG00000048413	8.77763	17.0772	0.478022	0.0279917	-5.15885	0.0350358	1	15	31243097	31243530	+	339	AABR07017809.1	-	-	-	S	13VII;0UVZ2;196FE;0DUW8;0J1GW;0VJC3;1D49T;0A8FY;1B6EW	-	-	-
ENSRNOG00000048145	313.982	515.634	112.331	0.217849	-2.1986	0.0352504	1	6	79254339	79258611	+	3906	Sstr1	GO:0004930;GO:0004994;GO:0004994;GO:0004994;GO:0005886;GO:0005886;GO:0007186;GO:0007186;GO:0007215;GO:0007218;GO:0016020;GO:0016021;GO:1990830;	K04217	-	T	KOG3656;0V655;0UTS3;0DGEK;13JMY;09V5H;1CR43	somatostatin receptor 1 [Source:RGD Symbol;Acc:3762]	25033	P28646
ENSRNOG00000058827	5.20534	10.4107	0	0	-Inf	0.0363387	1	6	8952572	8956276	-	1327	Six2	GO:0000978;GO:0000981;GO:0001228;GO:0001656;GO:0001822;GO:0001822;GO:0002062;GO:0003337;GO:0003677;GO:0003700;GO:0005634;GO:0006355;GO:0006606;GO:0007501;GO:0008134;GO:0008283;GO:0008283;GO:0009948;GO:0016477;GO:0030278;GO:0032330;GO:0042474;GO:0043565;GO:0044877;GO:0045596;GO:0045944;GO:0048557;GO:0048701;GO:0048704;GO:0072006;GO:0072028;GO:0072038;GO:0072137;GO:0072161;GO:0090189;GO:0097168;GO:…	-	-	-	-	SIX homeobox 2 [Source:RGD Symbol;Acc:1310792]	-	-
ENSRNOG00000003374	282.395	379.81	184.98	0.487032	-1.03791	0.0363646	1	14	112719482	112946875	-	2637	Ccdc85a	GO:0005912;GO:0005912;	-	-	S	13N4D;0DHBR;09W2Q;KOG3819;1CS1X;0UJF9;1B2MC;0V70Z;1928U	coiled-coil domain containing 85A [Source:RGD Symbol;Acc:1311700]	-	-
ENSRNOG00000008138	165.738	226.322	105.155	0.464627	-1.10586	0.0365992	1	8	45084320	45137893	-	2319	Jhy	GO:0005576;GO:0007420;GO:0007420;GO:0007420;GO:0030154;GO:0030154;GO:0035082;GO:0035082;GO:0035082;GO:0044458;GO:0044458;GO:0090175;GO:0090175;GO:0090660;GO:0090660;	-	-	S	1CUER;192AV;0IH42;13KNF;0V966;0UH43;1ASDW;09Y8P;0DJMW	junctional cadherin complex regulator [Source:RGD Symbol;Acc:1309108]	-	-
ENSRNOG00000002549	21.619	39.4144	3.82371	0.0970132	-3.36568	0.0370533	1	13	37479758	37492680	-	2218	Htr5b	GO:0004930;GO:0004930;GO:0004930;GO:0004993;GO:0004993;GO:0004993;GO:0005886;GO:0005887;GO:0005887;GO:0005887;GO:0007165;GO:0007186;GO:0007186;GO:0007186;GO:0007187;GO:0007198;GO:0007268;GO:0016020;GO:0016021;GO:0016021;GO:0016021;GO:0030425;GO:0030594;GO:0045202;GO:0051378;	K04161	-	T	KOG3656;1CX8I;13855;0UKQR;0DPA3;0VCCE;0A1EM;1B3WG;18TJ0	5-hydroxytryptamine (serotonin) receptor 5B [Source:RGD Symbol;Acc:62388]	79247	P35365
ENSRNOG00000017890	142.133	244.117	40.1496	0.164469	-2.60411	0.037225	1	2	25141471	25153334	-	1636	Crhbp	GO:0005576;GO:0005615;GO:0006954;GO:0007565;GO:0009755;GO:0030141;GO:0035865;GO:0045055;GO:0048149;GO:0051424;GO:0051424;GO:0051424;GO:0051424;GO:0051459;GO:0051460;GO:0071356;GO:0071391;GO:0071392;GO:0080135;GO:1900011;	-	-	S;W;T	0II3D;0UQ55;18YCM;0A0KD;1AZX8;0VBGM;0DN1B;1CTHW;12S6N	corticotropin releasing hormone binding protein [Source:RGD Symbol;Acc:2403]	29625	O35761
ENSRNOG00000033099	221.148	298.899	143.398	0.479753	-1.05964	0.0375388	1	18	66523120	67224566	-	4537	Dcc	GO:0001764;GO:0005042;GO:0005515;GO:0006915;GO:0007399;GO:0007411;GO:0016021;GO:0021965;GO:0030424;GO:0033563;GO:0033564;GO:0098685;GO:0099061;GO:0099170;GO:1901214;	K06765	-	T	1ARQ7;09TH4;0DETX;KOG4221;0UFVC;18SG3;1CPHP;0V4G4;12PXF	DCC netrin 1 receptor [Source:RGD Symbol;Acc:2492]	25311	Q63155
ENSRNOG00000015159	14.9419	26.06	3.82379	0.14673	-2.76876	0.0379424	1	1	31734327	31777070	-	5158	Slc9a3	GO:0005886;GO:0006811;GO:0006812;GO:0006812;GO:0006814;GO:0006814;GO:0006814;GO:0006885;GO:0006885;GO:0015297;GO:0015299;GO:0015299;GO:0015385;GO:0015385;GO:0015385;GO:0016020;GO:0016021;GO:0016021;GO:0016021;GO:0035725;GO:0055085;GO:0055085;GO:0070062;GO:0098719;GO:1902600;	K12040	-	P	0UHQ3;0V5TC;KOG1966;1CQSR;09UTU;0DG38;12RCT;1AZHU;19181	solute carrier family 9 member A3 [Source:RGD Symbol;Acc:3720]	24784	P26433
ENSRNOG00000004149	129.857	179.41	80.3037	0.4476	-1.15972	0.0390847	1	7	44009069	44024456	+	2512	Mgat4c	-	K13748	-	G	0DJYM;0A2DA;0II76;0VD7S;18WH9;1CUS8;0UNUA;13I7W;1AYBE	MGAT4 family, member C [Source:RGD Symbol;Acc:1307871]	299756	-
ENSRNOG00000049761	23.9545	39.3052	8.60385	0.218898	-2.19167	0.0394905	1	5	157503040	157518631	-	2045	Htr6	GO:0004930;GO:0004930;GO:0004930;GO:0004993;GO:0004993;GO:0004993;GO:0005515;GO:0005886;GO:0005886;GO:0005887;GO:0005929;GO:0007165;GO:0007186;GO:0007186;GO:0007186;GO:0007187;GO:0007187;GO:0007268;GO:0007420;GO:0007612;GO:0014050;GO:0014053;GO:0014054;GO:0014058;GO:0016020;GO:0016021;GO:0016021;GO:0016021;GO:0021795;GO:0021795;GO:0030425;GO:0030425;GO:0030594;GO:0032008;GO:0032008;GO:0032355;GO:…	K04162	-	T	KOG3656;0A4HQ;1D19K;13KZD;0UTBX;0DHJ8;0VFCS	5-hydroxytryptamine receptor 6 [Source:RGD Symbol;Acc:62044]	64354	-
ENSRNOG00000003476	394.277	788.076	0.478022	0.000606568	-10.687	0.0399357	1	10	63153651	63176463	-	3286	Slc6a4	GO:0005326;GO:0005335;GO:0005335;GO:0005886;GO:0005887;GO:0005925;GO:0006836;GO:0006836;GO:0006837;GO:0008504;GO:0008504;GO:0009636;GO:0010628;GO:0012505;GO:0015844;GO:0016021;GO:0035176;GO:0045121;GO:0045202;GO:0045787;GO:0046621;GO:0048854;GO:0050998;GO:0051610;GO:0051610;GO:0071310;GO:0090067;GO:0098810;	K05037	-	P	KOG3659;12NMW;09U0F;0UHJ4;0V4BE;0DIYK;1B3M7;18VAB;1CTQ1	solute carrier family 6 member 4 [Source:RGD Symbol;Acc:3714]	25553	P31652
ENSRNOG00000013704	18.7804	31.3472	6.21359	0.198219	-2.33484	0.0409609	1	9	74124016	74236274	+	5823	Cps1	GO:0000050;GO:0000050;GO:0000166;GO:0001889;GO:0003824;GO:0004087;GO:0004087;GO:0004087;GO:0004087;GO:0004088;GO:0004088;GO:0004175;GO:0005509;GO:0005524;GO:0005524;GO:0005524;GO:0005524;GO:0005543;GO:0005634;GO:0005730;GO:0005730;GO:0005737;GO:0005737;GO:0005739;GO:0005739;GO:0005739;GO:0005739;GO:0005743;GO:0006207;GO:0006207;GO:0006508;GO:0006541;GO:0006541;GO:0006541;GO:0006807;GO:0006807;GO:…	K01948	EC:6.3.4.16	F;C;G	09U7R;1AVUR;0DFHF;12NKD;0UKX2;18XWJ;KOG0370;0V56U;1CQ77	carbamoyl-phosphate synthase 1 [Source:RGD Symbol;Acc:2395]	497840	P07756
ENSRNOG00000013515	708.46	997.241	419.679	0.42084	-1.24866	0.0433984	1	5	149922352	149996334	-	5826	Ptpru	GO:0004725;GO:0005515;GO:0006470;GO:0016020;GO:0016311;GO:0016791;GO:0004725;GO:0004725;GO:0005515;GO:0005911;GO:0006470;GO:0006470;GO:0008013;GO:0008013;GO:0008285;GO:0016020;GO:0016311;GO:0016791;GO:0030336;GO:0034109;GO:0034394;GO:0090090;GO:2000049;	K16662	EC:3.1.3.48	T	1CU3F;0UKKH;1B2RI;KOG4228;0DJB7;13DXY;18Y9V;0V8W3;09V8F	protein tyrosine phosphatase, receptor type, U [Source:RGD Symbol;Acc:620782]	116680	F1MAG7
ENSRNOG00000009802	163.971	222.786	105.155	0.471997	-1.08315	0.0437761	1	15	45712821	45780405	+	4053	Fam124a	-	-	-	S	1CZ0K;0DQ09;1B1C3;0VD8H;1328N;0A2CQ;18ZB6;0IHP2;0USRF	family with sequence similarity 124 member A [Source:RGD Symbol;Acc:1593344]	691938	F1M0D2
ENSRNOG00000014661	121.453	166.904	76.0007	0.455355	-1.13494	0.0439522	1	15	6200829	6587367	-	1733	Zfp385d	GO:0003676;GO:0008270;GO:1990837;	-	-	S	0IHAD;0UGJN;1ASBE;0V509;09U1G;194RC;0DFB4;1CQ0Y;12Y0Y	zinc finger protein 385D [Source:RGD Symbol;Acc:1359606]	305691	Q6AXX3
ENSRNOG00000054989	98.5844	136.943	60.2262	0.439792	-1.18511	0.0459669	1	6	43743702	43794342	+	1575	Grhl1	GO:0000976;GO:0000978;GO:0001228;GO:0005634;GO:0005654;GO:0031490;GO:0042803;GO:0043231;GO:0043565;GO:0045944;GO:1990837;	-	-	-	-	grainyhead-like transcription factor 1 [Source:RGD Symbol;Acc:1305735]	-	-
ENSRNOG00000002811	355.716	475.301	236.131	0.496802	-1.00926	0.046603	1	13	63526486	63959332	+	3039	Brinp3	GO:0003674;GO:0005576;GO:0005739;GO:0005783;GO:0005783;GO:0007049;GO:0007050;GO:0007399;GO:0030425;GO:0030425;GO:0043025;GO:0043025;GO:0045666;GO:0045666;GO:0045666;GO:0045666;GO:0045666;GO:0045666;GO:0045786;GO:0045930;GO:0045930;GO:0045930;GO:0045930;GO:0045930;GO:0045930;GO:0071300;GO:0071300;GO:0071300;GO:0071300;	-	-	O;T	1CT5W;0DMB8;0IF4X;09ZT1;18S37;1AWVS;0UT5X;12S9M;0VAPB	BMP/retinoic acid inducible neural specific 3 [Source:RGD Symbol;Acc:708421]	286901	Q8K1M7
ENSRNOG00000023633	36.8778	55.5913	18.1642	0.326745	-1.61376	0.0475511	1	8	59344083	59352132	+	766	Crabp1	GO:0001972;GO:0005737;GO:0005737;GO:0008289;GO:0034653;	K17337	-	I	0VHTP;19178;KOG4015;1AZ0B;13Q4T;0A6ZI;0DTXK;1D346;0URK5	cellular retinoic acid binding protein 1 [Source:RGD Symbol;Acc:2400]	25061	P62966

## Sheet: BvsC Up
id	baseMean	baseMean_B	baseMean_C	foldChange(C/B)(C/B)	log2FoldChange	pval	padj	Chromosome	Start Site	End Site	Direction	Length	Name	GO	KEGG	EC	eggNOG Class	eggNOG	Description	Entrez_geneID	UniProtAC
ENSRNOG00000000187	414.352	21.8734	806.83	36.8864	5.20502	2.14479e-19	3.83488e-15	7	119554354	119568776	+	3333	Csf2rb	GO:0004896;GO:0005515;GO:0016020;GO:0016021;GO:0019221;	K04738	-	W;T	0UI7U;0IGEX;1B2E2;0VATT;1CWB6;12RW9;09Z09;0DMFV;1955X	colony stimulating factor 2 receptor beta common subunit [Source:RGD Symbol;Acc:620189]	171081	Q78ZF5
ENSRNOG00000004649	162.202	4.15336	320.251	77.1065	6.26878	8.29573e-18	7.41639e-14	3	121876263	121882726	-	1396	Il1b	GO:0000165;GO:0000187;GO:0001660;GO:0001934;GO:0005125;GO:0005125;GO:0005125;GO:0005125;GO:0005125;GO:0005149;GO:0005149;GO:0005149;GO:0005178;GO:0005576;GO:0005576;GO:0005576;GO:0005576;GO:0005615;GO:0005615;GO:0005615;GO:0005615;GO:0005615;GO:0005737;GO:0005764;GO:0005829;GO:0006954;GO:0006954;GO:0006954;GO:0006954;GO:0006955;GO:0006955;GO:0008284;GO:0008285;GO:0009743;GO:0010573;GO:0010575;GO:…	K04519	-	T;V	0DRYM;1CWH6;18TT7;0VFAB;0UPAA;13ME0;0IGSZ;1ASW1;0A43M	interleukin 1 beta [Source:RGD Symbol;Acc:2891]	24494	Q5BKB0
ENSRNOG00000027024	825.116	103.012	1547.22	15.0198	3.90879	1.19429e-14	7.11798e-11	13	71179910	71185216	+	2462	Rgs16	GO:0005096;GO:0005096;GO:0005737;GO:0007186;GO:0031224;GO:0043547;GO:0043547;	K16449	-	T	190MK;09XEE;0UMCM;1AWEY;13MAC;0V8CH;KOG3589;1CTH4;0DIS1	regulator of G-protein signaling 16 [Source:RGD Symbol;Acc:1589741]	360857	Q4L0E9
ENSRNOG00000014867	549.028	68.961	1029.09	14.9229	3.89945	8.15687e-14	3.64612e-10	2	227255902	227411964	-	4147	Synpo2	GO:0001725;GO:0005515;GO:0005654;GO:0005829;GO:0005925;GO:0015629;GO:0030018;GO:0031005;GO:0043231;GO:0051393;	K24066	-	Z;O;T;W	18W28;0DMM7;0IIQE;1AVQF;12RYE;0A2GE;0VDC8;1CWGR;0UTD8	synaptopodin 2 [Source:RGD Symbol;Acc:1564779]	499702	D4A702
ENSRNOG00000002802	71.2545	1.0247	141.484	138.074	7.1093	7.46e-13	2.6677e-09	14	18743685	18745457	-	926	Cxcl1	GO:0005125;GO:0005576;GO:0005576;GO:0005576;GO:0005615;GO:0005615;GO:0006935;GO:0006935;GO:0006935;GO:0006952;GO:0006952;GO:0006955;GO:0006955;GO:0007165;GO:0008009;GO:0008009;GO:0032930;GO:0060326;GO:0070965;GO:1902035;	K05505	-	S;W	0DVJX;1D4WZ;19409;0J3WE;1B6Q4;0VKBQ;13XHT;0A9A4;0UWC6	C-X-C motif chemokine ligand 1 [Source:RGD Symbol;Acc:619869]	81503	P14095
ENSRNOG00000043416	104.31	7.39115	201.23	27.2258	4.7669	2.814e-11	8.38573e-08	1	80730499	80744831	-	1885	Bcl3	GO:0005515;GO:0005634;GO:0005654;GO:0005737;GO:0005829;GO:0005886;GO:0006351;GO:0006974;GO:0007249;GO:0008134;GO:0009615;GO:0010225;GO:0030330;GO:0030496;GO:0032717;GO:0032991;GO:0032996;GO:0033257;GO:0042771;GO:0042981;GO:0043066;GO:0043231;GO:0045727;GO:0045892;GO:0045893;GO:0046426;GO:0051101;GO:1901222;	K09258	-	S;K;E	192I2;13MDS;1CTIZ;KOG0504;0VD0G;1AWHJ;0A24Y;0UT49;0DPT6	BCL3, transcription coactivator [Source:RGD Symbol;Acc:1589465]	680611	-
ENSRNOG00000022256	61.2342	1.53705	120.931	78.6776	6.29788	7.02591e-11	1.79462e-07	14	17210733	17212930	+	1134	Cxcl10	GO:0002690;GO:0005125;GO:0005125;GO:0005576;GO:0005576;GO:0005576;GO:0005576;GO:0005576;GO:0005615;GO:0005615;GO:0005615;GO:0006935;GO:0006935;GO:0006935;GO:0006935;GO:0006935;GO:0006952;GO:0006952;GO:0006954;GO:0006954;GO:0006955;GO:0006955;GO:0006955;GO:0007186;GO:0007186;GO:0007186;GO:0007189;GO:0007189;GO:0007189;GO:0008009;GO:0008009;GO:0008009;GO:0008009;GO:0008009;GO:0008201;GO:0008201;GO:…	K12671	-	W	13VPQ;1B6SH;1D56C;193TZ;0DVW2;0A9VR;0VKR5;0UWIU;0J1VC	C-X-C motif chemokine ligand 10 [Source:RGD Symbol;Acc:620209]	245920	P48973
ENSRNOG00000012779	127.976	13.1361	242.815	18.4845	4.20825	1.26902e-10	2.83626e-07	16	56813791	56900052	-	5876	Msr1	GO:0005044;GO:0006898;GO:0016020;	K06558	-	W	0A0WI;1AYTK;0IK8A;13KR0;1CXF3;0VBT1;0URV4;190AD;0DNHQ	macrophage scavenger receptor 1 [Source:RGD Symbol;Acc:1564316]	498638	-
ENSRNOG00000019728	489.788	97.6918	881.885	9.02721	3.17428	3.70538e-10	7.36136e-07	1	199495298	199623960	+	7433	Itgam	GO:0005615;GO:0005886;GO:0007155;GO:0008305;GO:0009986;GO:0010668;GO:0031072;GO:0032930;GO:0043315;GO:0044853;GO:0001774;GO:0001781;GO:0001846;GO:0001851;GO:0002523;GO:0005615;GO:0005634;GO:0005886;GO:0006898;GO:0006909;GO:0006911;GO:0007155;GO:0007155;GO:0007155;GO:0007155;GO:0007159;GO:0007229;GO:0008201;GO:0008305;GO:0008305;GO:0009897;GO:0009986;GO:0010668;GO:0014005;GO:0016020;GO:0016021;GO:…	K06461	-	W	1DEZI;0WGDS;1974J;0B3YP;0V2Z3;1BAVT;13CB3;0E803;0IPBA	integrin subunit alpha M [Source:RGD Symbol;Acc:2926]	25021	Q9JI30
ENSRNOG00000001607	630.633	136.582	1124.68	8.2345	3.04168	7.74708e-10	1.38518e-06	11	25342126	25350974	-	4400	Adamts1	GO:0001542;GO:0001822;GO:0004222;GO:0004222;GO:0004222;GO:0004222;GO:0005576;GO:0005604;GO:0006508;GO:0006508;GO:0006508;GO:0007229;GO:0008201;GO:0008233;GO:0008237;GO:0008237;GO:0008237;GO:0008270;GO:0008270;GO:0016525;GO:0016787;GO:0031012;GO:0031012;GO:0031012;GO:0031410;GO:0046872;GO:0060347;GO:1900087;GO:1904707;GO:1904754;	K08617	EC:3.4.24.-	O	0V69U;0DHEM;0UK4M;1CSJ9;12PII;09U5N;191QF;1AZAR;KOG3538	ADAM metallopeptidase with thrombospondin type 1 motif, 1 [Source:RGD Symbol;Acc:621241]	79252	Q68EJ2
ENSRNOG00000011406	58.6656	2.61631	114.715	43.846	5.45437	1.62628e-09	2.29983e-06	10	70884531	70886355	+	631	Ccl4	GO:0005125;GO:0005576;GO:0005576;GO:0005576;GO:0005615;GO:0005615;GO:0006935;GO:0006955;GO:0006955;GO:0007165;GO:0008009;GO:0008009;GO:0035690;GO:0060326;	K12964	-	W;T	13X8V;1B6HY;0UVZK;196B4;1D4A0;0DUZ9;0J4I9;0A8E2;0VJA1	C-C motif chemokine ligand 4 [Source:RGD Symbol;Acc:620441]	116637	P50230
ENSRNOG00000016346	2633.01	141.663	5124.36	36.1729	5.17684	1.62873e-09	2.29983e-06	16	6655120	6675746	-	2736	Prkcd	GO:0000166;GO:0004672;GO:0004672;GO:0004672;GO:0004674;GO:0004674;GO:0004674;GO:0004674;GO:0004697;GO:0004697;GO:0004697;GO:0004697;GO:0004698;GO:0005524;GO:0005524;GO:0005524;GO:0005634;GO:0005634;GO:0005634;GO:0005737;GO:0005737;GO:0005737;GO:0005783;GO:0005829;GO:0005886;GO:0005911;GO:0006468;GO:0006468;GO:0006468;GO:0006915;GO:0006915;GO:0007049;GO:0008047;GO:0016020;GO:0016064;GO:0016301;GO:…	K06068	EC:2.7.11.13	T	KOG0694;09V0U;18X08;0DHYR;1CX2D;1B4RT;0UKRR;12NBF;0V6DY	protein kinase C, delta [Source:RGD Symbol;Acc:67383]	170538	P09215
ENSRNOG00000026647	312.968	61.4394	564.496	9.18785	3.19973	1.67214e-09	2.29983e-06	10	57060007	57064600	-	1705	Cxcl16	GO:0005041;GO:0005041;GO:0005041;GO:0005041;GO:0005044;GO:0005044;GO:0005044;GO:0005044;GO:0005125;GO:0005615;GO:0005615;GO:0005615;GO:0006898;GO:0006898;GO:0006935;GO:0006935;GO:0006935;GO:0007165;GO:0008009;GO:0008009;GO:0008009;GO:0008009;GO:0010818;GO:0010818;GO:0016020;GO:0016021;GO:0016021;GO:0030307;GO:0030307;GO:0030307;GO:0030335;GO:0030335;GO:0030335;GO:0030335;GO:0034097;GO:0034097;GO:…	K10035	-	W;T	0A6MB;0UUCY;1D2YN;0VHFG;1B5DC;0J8A5;0DTM6;142Z2;193U1	C-X-C motif chemokine ligand 16 [Source:RGD Symbol;Acc:1562928]	497942	Q6AXU5;A0A6M4C4P9
ENSRNOG00000020679	206.458	36.7375	376.178	10.2396	3.35609	2.95502e-09	3.77398e-06	8	22035256	22047059	+	2643	Icam1	GO:0002291;GO:0002693;GO:0005178;GO:0005615;GO:0007155;GO:0007159;GO:0016020;GO:0022614;GO:0044406;GO:0046813;GO:0050900;GO:0061028;GO:0070062;GO:0070374;GO:0098609;GO:1902042;GO:1904646;GO:2000352;	K06490	-	T;W	1B090;13NCQ;0IPHM;0DMAY;1CR6B;0UIWP;09W69;195US;0VAP3	intercellular adhesion molecule 1 [Source:RGD Symbol;Acc:2857]	25464	Q00238
ENSRNOG00000014644	556.969	135.024	978.915	7.24996	2.85797	7.15285e-09	8.52619e-06	8	98734295	98738446	-	2057	Zic1	GO:0000977;GO:0000977;GO:0000978;GO:0000978;GO:0000978;GO:0000981;GO:0001228;GO:0001228;GO:0003674;GO:0003677;GO:0003700;GO:0003700;GO:0005575;GO:0005634;GO:0005634;GO:0005634;GO:0005634;GO:0005634;GO:0005654;GO:0005737;GO:0005737;GO:0006357;GO:0007389;GO:0007389;GO:0007417;GO:0007417;GO:0007417;GO:0007420;GO:0007420;GO:0007420;GO:0007628;GO:0007628;GO:0008150;GO:0008589;GO:0008589;GO:0021510;GO:…	K09224	-	K	0DF4D;0V4TE;12RV9;1B582;KOG1721;0UQU9;09TU4;1CPU9;19620	Zic family member 1 [Source:RGD Symbol;Acc:620110]	64618	Q9JKY2
ENSRNOG00000056493	134.408	20.7395	248.076	11.9615	3.58033	9.32132e-09	1.00754e-05	7	29086156	29171783	-	3987	Mybpc1	GO:0005515;GO:0006936;GO:0017022;GO:0005515;	K12557	-	-	-	myosin binding protein C, slow type [Source:RGD Symbol;Acc:735102]	362867	Q63518
ENSRNOG00000046699	42.8134	1.0247	84.6021	82.5628	6.36742	9.57951e-09	1.00754e-05	3	160799981	160802433	-	856	Slpi	GO:0003674;GO:0003677;GO:0003729;GO:0004866;GO:0004867;GO:0004867;GO:0005575;GO:0005576;GO:0005576;GO:0005615;GO:0005615;GO:0006955;GO:0010951;GO:0019731;GO:0019731;GO:0019899;GO:0030414;GO:0030414;GO:0032091;GO:0032496;GO:0035821;GO:0045071;GO:0045087;GO:0045087;GO:0050728;GO:0052547;	K23638	-	-	-	secretory leukocyte peptidase inhibitor [Source:RGD Symbol;Acc:621768]	84386	Q9WUQ4
ENSRNOG00000012478	266.309	57.9774	474.64	8.18665	3.03327	1.99069e-08	1.97742e-05	2	164118191	164126783	-	1553	Shox2	GO:0000981;GO:0000981;GO:0003677;GO:0003677;GO:0003677;GO:0005634;GO:0006355;GO:0006355;GO:0006357;	K09331	-	K	12SEV;0DMIA;0VAVH;1CWDH;KOG0490;0UQJ3;09ZYQ	short stature homeobox 2 [Source:RGD Symbol;Acc:3674]	25546	O35750
ENSRNOG00000016011	1059.2	298.238	1820.17	6.10306	2.60953	3.08001e-08	2.87587e-05	1	40389638	40520447	+	6106	Plekhg1	GO:0005085;GO:0005654;	K23859	-	T	1ARXD;12PE9;09VAB;0V69K;18SQG;0DGIP;1CR8G;0UG4C;KOG3518	pleckstrin homology and RhoGEF domain containing G1 [Source:RGD Symbol;Acc:1583676]	679812	-
ENSRNOG00000010121	342.013	83.6734	600.352	7.17494	2.84297	3.21685e-08	2.87587e-05	2	236233239	236345056	+	2578	Lef1	GO:0000122;GO:0000976;GO:0000977;GO:0000978;GO:0000978;GO:0000981;GO:0000987;GO:0001228;GO:0001228;GO:0001569;GO:0001649;GO:0001756;GO:0001837;GO:0001944;GO:0002040;GO:0003677;GO:0003682;GO:0003700;GO:0003700;GO:0005634;GO:0005634;GO:0005667;GO:0005667;GO:0005737;GO:0005737;GO:0006355;GO:0006357;GO:0006357;GO:0006357;GO:0008013;GO:0008013;GO:0008013;GO:0008134;GO:0008284;GO:0008301;GO:0010628;GO:…	K04492	-	K	KOG3248;1ATI8;0UTZD;0DQU5;13BA7;0VF5B;1CZXY;18W5E;0A4AM	lymphoid enhancer binding factor 1 [Source:RGD Symbol;Acc:620241]	161452	Q9QXN1
ENSRNOG00000011205	35.1487	0.51235	69.7851	136.206	7.08965	4.1849e-08	3.56314e-05	10	70869513	70871066	-	757	Ccl3	GO:0000165;GO:0000165;GO:0001649;GO:0001649;GO:0001775;GO:0001775;GO:0002548;GO:0002548;GO:0002548;GO:0004672;GO:0004672;GO:0004698;GO:0004698;GO:0005125;GO:0005576;GO:0005576;GO:0005576;GO:0005576;GO:0005615;GO:0005615;GO:0005615;GO:0005615;GO:0005737;GO:0005737;GO:0005829;GO:0005829;GO:0006468;GO:0006816;GO:0006816;GO:0006874;GO:0006874;GO:0006887;GO:0006887;GO:0006935;GO:0006935;GO:0006954;GO:…	K05408	-	T	196EQ;0UWD3;0DVHK;146RM;1D4YW;1B6KP;0J4I9;0A9HK;0VKER	C-C motif chemokine ligand 3 [Source:RGD Symbol;Acc:3647]	25542	P50229
ENSRNOG00000015992	34.4325	0.51235	68.3526	133.41	7.05972	5.66482e-08	4.60395e-05	9	88918433	88921001	+	787	Ccl20	GO:0002548;GO:0005125;GO:0005125;GO:0005576;GO:0005576;GO:0005576;GO:0005615;GO:0005615;GO:0005615;GO:0006935;GO:0006935;GO:0006954;GO:0006954;GO:0006955;GO:0006955;GO:0007186;GO:0008009;GO:0008009;GO:0008009;GO:0008009;GO:0030593;GO:0031731;GO:0031731;GO:0032730;GO:0035584;GO:0035584;GO:0042060;GO:0043547;GO:0048020;GO:0048247;GO:0051770;GO:0060326;GO:0070098;GO:0070374;GO:0071222;GO:0071223;GO:…	K14625	-	O	13XZQ;0J2BK	C-C motif chemokine ligand 20 [Source:RGD Symbol;Acc:3646]	29538	P97884
ENSRNOG00000057092	268.314	65.811	470.817	7.15408	2.83877	8.92487e-08	6.93812e-05	10	70411738	70435156	+	5269	Slfn4	GO:0009617;GO:0016020;GO:0016021;GO:0048286;GO:0009617;GO:0016020;GO:0016021;GO:0048286;	K24457	-	-	-	schlafen 4 [Source:RGD Symbol;Acc:620455]	114247	Q9TPX1
ENSRNOG00000020300	178.269	38.6778	317.86	8.21815	3.03881	1.0028e-07	7.47086e-05	1	215628785	215662504	+	1234	Lsp1	GO:0003779;GO:0003779;GO:0006935;GO:0006935;GO:0006952;GO:0006952;GO:0007165;GO:0007165;GO:0098761;GO:0098761;	K14957	-	T	KOG3656;0VCRI;0A5RQ;1AZ9B;191HK;1D2A1;13MTQ;0UR8V;0DSFT	lymphocyte-specific protein 1 [Source:RGD Symbol;Acc:1306133]	361680	Q4QQV6
ENSRNOG00000031743	265.368	49.4158	481.321	9.74022	3.28395	1.0685e-07	7.64189e-05	2	248276709	248293784	+	2481	Gbp2	GO:0003924;GO:0003924;GO:0005525;GO:0005525;GO:0005634;GO:0005654;GO:0005737;GO:0005794;GO:0005829;GO:0009617;GO:0020005;GO:0031410;GO:0034504;GO:0035458;GO:0042802;GO:0042803;GO:0042832;GO:0044406;GO:0048471;GO:0050830;GO:0071222;GO:0071346;GO:0071346;GO:0071347;GO:0071356;	K20897	-	S;O;T;D;C;K	1AVYD;0UI2K;0V9BC;134KU;09XSJ;KOG2037;1CUKV;0DJTQ;194H1	guanylate binding protein 2 [Source:RGD Symbol;Acc:621810]	171164	Q63663;Q5PQW8
ENSRNOG00000049232	1088.33	217.43	1959.22	9.01082	3.17166	1.46932e-07	0.000101044	1	276659542	276730514	+	3486	Tcf7l2	GO:0000122;GO:0000785;GO:0000976;GO:0000978;GO:0001103;GO:0001568;GO:0003700;GO:0005634;GO:0005654;GO:0006357;GO:0007050;GO:0008013;GO:0008134;GO:0010909;GO:0016055;GO:0019901;GO:0032024;GO:0032092;GO:0032350;GO:0032993;GO:0035257;GO:0042593;GO:0043433;GO:0043565;GO:0043570;GO:0044334;GO:0045295;GO:0045444;GO:0045892;GO:0045944;GO:0046827;GO:0048625;GO:0048660;GO:0050679;GO:0051897;GO:0070016;GO:…	-	-	K	KOG3248;09WGI;0DHRZ;13P5N;0V7F3	transcription factor 7 like 2 [Source:RGD Symbol;Acc:1583621]	-	-
ENSRNOG00000053766	357.009	100.772	613.246	6.08548	2.60537	2.73753e-07	0.000181285	14	86922223	86939719	+	1222	Ramp3	GO:0001605;GO:0001921;GO:0005764;GO:0005886;GO:0005886;GO:0006816;GO:0006886;GO:0007186;GO:0007189;GO:0008277;GO:0009986;GO:0010628;GO:0010739;GO:0010942;GO:0015026;GO:0015026;GO:0015031;GO:0016021;GO:0031623;GO:0033138;GO:0038041;GO:0043235;GO:0051897;GO:0070374;GO:0071392;GO:0072659;GO:0086103;GO:0097643;GO:0097647;GO:0150058;GO:1903078;GO:1903143;GO:1904645;GO:1905665;GO:1990410;	K08449	-	-	-	receptor activity modifying protein 3 [Source:RGD Symbol;Acc:61873]	56820	Q9JJ73
ENSRNOG00000050697	478.453	141.936	814.97	5.74183	2.52151	2.84059e-07	0.000181392	3	172527107	172537877	-	1355	Ctsz	GO:0004180;GO:0004180;GO:0004197;GO:0004197;GO:0005576;GO:0005615;GO:0005615;GO:0005615;GO:0005615;GO:0005764;GO:0005764;GO:0005764;GO:0005783;GO:0006508;GO:0006508;GO:0006508;GO:0006508;GO:0006508;GO:0008233;GO:0008234;GO:0008234;GO:0008234;GO:0009986;GO:0010757;GO:0010757;GO:0010977;GO:0016787;GO:0030426;GO:0031410;GO:0031410;GO:0032091;GO:0032091;GO:0043525;GO:0051603;GO:0060441;GO:0060441;GO:…	K08568	EC:3.4.18.1	O	0V558;1CQ5N;12NZ5;0UHSF;KOG1543;1ATCR;0DFFX;09U69;18TBS	cathepsin Z [Source:RGD Symbol;Acc:708479]	252929	Q9R1T3
ENSRNOG00000005731	79.3707	12.0023	146.739	12.2259	3.61187	3.74374e-07	0.000230821	8	6048969	6076598	-	2263	Birc3	GO:0004842;GO:0005634;GO:0005634;GO:0005634;GO:0005737;GO:0005737;GO:0005737;GO:0006915;GO:0007283;GO:0016567;GO:0016740;GO:0031398;GO:0031398;GO:0032991;GO:0042326;GO:0042981;GO:0042981;GO:0042981;GO:0043027;GO:0043066;GO:0043066;GO:0043154;GO:0044877;GO:0045121;GO:0046872;GO:0051726;GO:0060544;GO:0060546;GO:0060546;GO:0061630;GO:0070266;GO:0071356;GO:1901222;GO:1902916;GO:2000378;GO:0004842;GO:…	K16060	-	O;T;D	09XU3;13HTW;KOG1101;1AXBT;0DJ69;0UH8Q;0V8RR;1CTY4;194HC	baculoviral IAP repeat-containing 3 [Source:RGD Symbol;Acc:621282]	78971	Q5XIW4;F7FLN8
ENSRNOG00000003807	235.148	13.3544	456.941	34.2166	5.09663	4.13811e-07	0.000246632	10	91785893	91807937	-	4875	Wnt9b	GO:0001658;GO:0001658;GO:0001701;GO:0001701;GO:0001822;GO:0001822;GO:0001932;GO:0001932;GO:0003339;GO:0003339;GO:0003674;GO:0005102;GO:0005102;GO:0005102;GO:0005102;GO:0005109;GO:0005125;GO:0005575;GO:0005576;GO:0005576;GO:0005615;GO:0007275;GO:0007275;GO:0007275;GO:0008150;GO:0009267;GO:0009267;GO:0009786;GO:0009786;GO:0016055;GO:0016055;GO:0016055;GO:0016055;GO:0016055;GO:0030182;GO:0030539;GO:…	K01064	-	T	KOG3913;191IG;0DJ1F;09XPQ;0V8ME;1B15U;0USAZ;1CTSZ;13I1U	Wnt family member 9B [Source:RGD Symbol;Acc:1309574]	303586	D3ZFS0
ENSRNOG00000011796	431.254	107.76	754.748	7.00398	2.80818	4.79623e-07	0.000276634	4	157125998	157136829	+	2770	C1r	GO:0003674;GO:0004252;GO:0004252;GO:0004252;GO:0004252;GO:0004252;GO:0005509;GO:0005509;GO:0005509;GO:0005575;GO:0005615;GO:0005615;GO:0006508;GO:0006508;GO:0006958;GO:0006958;GO:0008150;GO:0008236;GO:0031638;GO:0031638;GO:0042802;GO:0072562;GO:0004252;GO:0005509;GO:0006508;GO:0006958;	K01330	EC:3.4.21.41	O;E	1ASZ3;09UJW;KOG3627;13HY4;0DFVH;0UHBT;18TWB;1CQIW;0V5J3	complement C1r [Source:RGD Symbol;Acc:1309091]	312705	B5DEH7
ENSRNOG00000002919	21027.6	6216.02	35839.1	5.76561	2.52747	5.14966e-07	0.000287737	10	90990762	90999506	-	3661	Gfap	GO:0005178;GO:0005200;GO:0005200;GO:0005515;GO:0005737;GO:0005737;GO:0005737;GO:0005737;GO:0005765;GO:0005856;GO:0005856;GO:0005882;GO:0005882;GO:0005882;GO:0005882;GO:0005882;GO:0006886;GO:0006886;GO:0009611;GO:0010467;GO:0010467;GO:0010625;GO:0010625;GO:0010977;GO:0010977;GO:0014002;GO:0014002;GO:0016020;GO:0016020;GO:0019900;GO:0030198;GO:0030198;GO:0031102;GO:0031102;GO:0042802;GO:0042802;GO:…	K05640	-	Z	1CUE3;0DJMA;0IJXF;18Y3W;1AYZ9;13MAZ;09Y7U;0UGSQ;0V95E	glial fibrillary acidic protein [Source:RGD Symbol;Acc:2679]	24387	P47819
ENSRNOG00000010549	138.133	30.5833	245.684	8.03326	3.00599	5.41932e-07	0.000293629	7	124460358	124470609	+	839	Tspo	GO:0005739;GO:0005739;GO:0005829;GO:0010823;GO:0016021;GO:0031397;GO:0043231;GO:0044325;GO:0072655;GO:0072656;GO:1903147;GO:1903579;GO:2000379;	K05770	-	T	0A546;0UU38;1D1P1;0DSDD;18WAK;1ASWD;KOG3797;13R5P;0VFZI	translocator protein [Source:RGD Symbol;Acc:2228]	24230	P16257
ENSRNOG00000011425	1754.39	605.497	2903.28	4.79486	2.26149	5.89913e-07	0.000310225	5	74248996	74368186	-	7601	Ptpn3	GO:0001784;GO:0003674;GO:0004725;GO:0004725;GO:0005575;GO:0005737;GO:0005737;GO:0005856;GO:0006470;GO:0009898;GO:0009898;GO:0017080;GO:0035335;GO:0045930;GO:0051045;GO:0051117;GO:0097421;GO:0098902;GO:2000649;GO:0004725;GO:0005515;GO:0005856;GO:0006470;GO:0008092;GO:0016311;GO:0016791;GO:0001784;GO:0001784;GO:0003674;GO:0004721;GO:0004725;GO:0004725;GO:0004725;GO:0004725;GO:0004725;GO:0004725;GO:…	K18027	EC:3.1.3.48	T	1DD6M;196X3;0KDUQ;1BAAW;0E67B;14U22;0B0UJ;0WDC5;0V1JF	protein tyrosine phosphatase, non-receptor type 3 [Source:RGD Symbol;Acc:1311363]	362524	F1LQQ5
ENSRNOG00000018505	34.9444	1.53705	68.3517	44.4694	5.47474	7.02512e-07	0.00035861	18	63098144	63108051	+	546	Cidea	GO:0001818;GO:0005811;GO:0005811;GO:0006915;GO:0019915;GO:0032720;GO:0050995;	-	-	S;K	0IVIC;0A3SM;1D0IH;0DRCX;0UUB9;1B1EA;195BC;13NB9;0VEM4	cell death-inducing DFFA-like effector a [Source:RGD Symbol;Acc:1305106]	291541	-
ENSRNOG00000019141	151.831	36.4707	267.19	7.32617	2.87306	7.22034e-07	0.00035861	1	252807065	252808380	-	1316	Ch25h	GO:0000254;GO:0001567;GO:0001567;GO:0001567;GO:0001567;GO:0004497;GO:0005506;GO:0005506;GO:0005783;GO:0005789;GO:0005789;GO:0006629;GO:0006694;GO:0008202;GO:0008203;GO:0008203;GO:0008203;GO:0008395;GO:0008395;GO:0008395;GO:0008610;GO:0008610;GO:0016020;GO:0016020;GO:0016021;GO:0016126;GO:0016126;GO:0016491;GO:0016491;GO:0016491;GO:0016491;GO:0035754;GO:0035754;GO:0035754;GO:0046872;GO:0055114;	K10223	EC:1.14.99.38	I	0VDNC;0A2SV;0DQEU;1ASUG;KOG0873;1CZGS;135H8;0UKEC;18VSA	cholesterol 25-hydroxylase [Source:RGD Symbol;Acc:1310575]	309527	Q4QQV7
ENSRNOG00000011971	344.479	103.901	585.058	5.63094	2.49338	8.42707e-07	0.000396516	4	157143592	157155609	-	3018	C1s	GO:0004252;GO:0004252;GO:0004252;GO:0005509;GO:0005509;GO:0006508;GO:0006508;GO:0006958;GO:0006958;GO:0008236;GO:0042802;GO:0004252;GO:0004252;GO:0006508;GO:0006508;GO:0006958;GO:0006958;	K01331	EC:3.4.21.42	O;E	09UJW;KOG3627;1CPG5;13HY4;0UQTZ;0DFVH;18VM5;1AXUV;0V5J3	complement C1s [Source:RGD Symbol;Acc:619983]	192262	Q6P6T1
ENSRNOG00000022565	56.1516	5.23262	107.07	20.4621	4.35488	9.06444e-07	0.00041557	16	20558222	20562399	-	2346	Lrrc25	GO:0005515;GO:0016020;GO:0016021;	-	-	S	193A4;09XMN;0DIZ9;1AX49;0V8JB;140V3;0UMMP;0J965;1CTQP	leucine rich repeat containing 25 [Source:RGD Symbol;Acc:1564818]	498605	F1M277
ENSRNOG00000046452	184.564	47.9273	321.201	6.70182	2.74455	9.3156e-07	0.000416407	13	89327794	89433815	-	3699	Fcgr2b	GO:0001540;GO:0001811;GO:0002434;GO:0002638;GO:0002862;GO:0002865;GO:0002924;GO:0004888;GO:0005886;GO:0005886;GO:0005887;GO:0005887;GO:0006898;GO:0006911;GO:0006952;GO:0007166;GO:0007166;GO:0009617;GO:0009897;GO:0009986;GO:0016020;GO:0016021;GO:0016021;GO:0016064;GO:0016358;GO:0019772;GO:0019864;GO:0019864;GO:0019865;GO:0019886;GO:0021549;GO:0030889;GO:0032355;GO:0032456;GO:0032693;GO:0033030;GO:…	K12560	-	W;T	0V8DY;1CTIQ;1AUTP;18YEM;140GW;0DITC;0J9AP;0UMEI;09XFS	Fc fragment of IgG receptor IIb [Source:RGD Symbol;Acc:631331]	289211	Q63203;Q5BKD6
ENSRNOG00000006320	77.2473	13.9699	140.525	10.0591	3.33044	2.3335e-06	0.00101763	3	9727408	9738752	-	1254	Ptges	GO:0001516;GO:0001516;GO:0001516;GO:0001516;GO:0001516;GO:0002526;GO:0002544;GO:0004364;GO:0004364;GO:0004364;GO:0004602;GO:0004602;GO:0004602;GO:0004667;GO:0004667;GO:0004667;GO:0005641;GO:0005641;GO:0005737;GO:0005737;GO:0005737;GO:0006629;GO:0006631;GO:0006633;GO:0006693;GO:0006693;GO:0006693;GO:0008285;GO:0008285;GO:0014070;GO:0016020;GO:0016021;GO:0016021;GO:0016021;GO:0016021;GO:0016491;GO:…	K15729	EC:5.3.99.3	I	0DR0J;1D3D6;0IY81;13RWR;0A6VT;0VHPZ;1B5E2;1934B;0UPHP	prostaglandin E synthase [Source:RGD Symbol;Acc:62076]	59103	Q9JHF3
ENSRNOG00000006940	79.1324	15.3492	142.916	9.31094	3.21893	3.09668e-06	0.0013183	7	119482272	119499425	+	1496	Ncf4	GO:0005515;GO:0005737;GO:0005737;GO:0005737;GO:0005829;GO:0006801;GO:0006909;GO:0006909;GO:0010008;GO:0010008;GO:0016020;GO:0016020;GO:0016175;GO:0016175;GO:0016176;GO:0016176;GO:0016176;GO:0016176;GO:0016176;GO:0032266;GO:0032266;GO:0035091;GO:0035091;GO:0042554;GO:0043020;GO:0043020;GO:0043020;GO:0043020;GO:0043020;GO:0045730;GO:0045730;GO:0060090;	K08012	-	C	197B1;0B580;0WHUJ;1DFP4;0E8S1;0V3EH;0IRR2;1BB78;13EBX	neutrophil cytosolic factor 4 [Source:RGD Symbol;Acc:1593157]	500904	B2RZ98
ENSRNOG00000009912	104.307	24.1137	184.501	7.65129	2.9357	3.58384e-06	0.00149021	5	151172206	151199745	+	2628	Fgr	GO:0000166;GO:0001784;GO:0001784;GO:0001784;GO:0001784;GO:0001819;GO:0001819;GO:0001819;GO:0002376;GO:0004672;GO:0004672;GO:0004713;GO:0004713;GO:0004713;GO:0004713;GO:0004713;GO:0004713;GO:0004714;GO:0004715;GO:0004715;GO:0004715;GO:0004715;GO:0004715;GO:0005102;GO:0005515;GO:0005515;GO:0005524;GO:0005524;GO:0005524;GO:0005737;GO:0005739;GO:0005743;GO:0005758;GO:0005829;GO:0005829;GO:0005856;GO:…	K08891	EC:2.7.10.2	T	09UFI;1CY48;1B3P8;190WU;0DFI9;12R0Y;0UHW7;KOG0197;0V649	FGR proto-oncogene, Src family tyrosine kinase [Source:RGD Symbol;Acc:621319]	79113	Q6P6U0
ENSRNOG00000002794	26.5899	1.07926	52.1006	48.2743	5.59318	7.19205e-06	0.00292259	13	82429063	82464628	+	3182	Selp	GO:0001530;GO:0002687;GO:0005509;GO:0005615;GO:0005886;GO:0005887;GO:0006954;GO:0007155;GO:0007155;GO:0007155;GO:0007157;GO:0007159;GO:0007159;GO:0008201;GO:0009897;GO:0009897;GO:0010572;GO:0014068;GO:0016020;GO:0016020;GO:0016020;GO:0016020;GO:0016021;GO:0016339;GO:0030246;GO:0031092;GO:0033623;GO:0033691;GO:0033691;GO:0035584;GO:0042806;GO:0046872;GO:0048306;GO:0050900;GO:0050901;GO:0050901;GO:…	K06496	-	T;V	0E9VB;1BB8S;0WJTD;0IS44;1DGP4;0V428;197BT;13EQ3;0B700	selectin P [Source:RGD Symbol;Acc:3656]	25651	P98106
ENSRNOG00000033153	42.7535	5.20534	80.3016	15.4268	3.94736	9.57893e-06	0.00380603	5	151823887	151824633	-	747	Sfn	GO:0000079;GO:0001836;GO:0003334;GO:0003674;GO:0005575;GO:0005634;GO:0005737;GO:0005737;GO:0008150;GO:0008630;GO:0010482;GO:0010839;GO:0019901;GO:0030216;GO:0030307;GO:0031424;GO:0042802;GO:0043154;GO:0043588;GO:0045606;GO:0046827;GO:0051219;GO:0051726;GO:0061436;	-	-	O	0UNW5;1CUTR;KOG0841;1AYDP;18TYH;09YJE;0DJZU;13HCJ;0V9H4	stratifin [Source:RGD Symbol;Acc:1304729]	-	-
ENSRNOG00000029682	277.316	90.0399	464.592	5.15985	2.36733	1.04203e-05	0.00405032	20	5040337	5049166	+	1172	Clic1	GO:0005244;GO:0005247;GO:0005254;GO:0005254;GO:0005254;GO:0005254;GO:0005254;GO:0005254;GO:0005515;GO:0005634;GO:0005634;GO:0005634;GO:0005634;GO:0005635;GO:0005635;GO:0005737;GO:0005737;GO:0005737;GO:0005739;GO:0005739;GO:0005886;GO:0006749;GO:0006749;GO:0006811;GO:0006821;GO:0006821;GO:0006821;GO:0006821;GO:0006821;GO:0016020;GO:0016021;GO:0031965;GO:0034220;GO:0034707;GO:0034765;GO:0045669;GO:…	K05021	-	P	13BMJ;0E7RC;1DERC;0WFZ7;0B3JN;1BARU;0V2TF;1972E;0INGZ	chloride intracellular channel 1 [Source:RGD Symbol;Acc:1303043]	406864	Q6MG61
ENSRNOG00000003895	38.4027	4.15336	72.6519	17.4923	4.12865	1.18007e-05	0.00445521	13	61066153	61070599	-	1366	Rgs1	GO:0001965;GO:0005096;GO:0005096;GO:0005829;GO:0007165;GO:0007186;GO:0008277;GO:0009617;GO:0031234;GO:0043547;GO:0061737;	K16449	-	T	KOG3589	regulator of G-protein signaling 1 [Source:RGD Symbol;Acc:3561]	54289	P97844
ENSRNOG00000027811	81.1003	8.76451	153.436	17.5065	4.12982	1.19603e-05	0.00445521	1	73393850	73399579	-	1696	Lilrb4	GO:0002507;GO:0002669;GO:0002725;GO:0002774;GO:0009986;GO:0019903;GO:0030293;GO:0030547;GO:0031623;GO:0032682;GO:0032689;GO:0032691;GO:0032693;GO:0032703;GO:0032714;GO:0032715;GO:0042130;GO:0043124;GO:0043378;GO:0043409;GO:0045584;GO:0045591;GO:0045671;GO:0046007;GO:0050860;GO:0061099;GO:0071659;GO:0140105;GO:0150102;GO:1900016;GO:1900181;GO:1902894;GO:2000272;GO:2000524;	K06512	-	T	13KS9;0DIAQ;1AW7X;1CRSY;0IKJD;0UIPQ;0A2BJ;0VB6S	leukocyte immunoglobulin like receptor B4 [Source:RGD Symbol;Acc:1359090]	292594	Q67EV2
ENSRNOG00000031163	98.197	25.2748	171.119	6.77034	2.75923	1.41132e-05	0.00514989	11	47243342	47271487	+	4052	Nfkbiz	GO:0005515;GO:0005634;GO:0005634;GO:0006954;GO:0010468;GO:0050729;GO:0050852;GO:2000321;GO:0005515;GO:0005634;GO:0005634;GO:0005634;GO:0006954;GO:0006954;GO:0010468;GO:0016607;GO:0036464;GO:0050729;GO:0050729;GO:0050852;GO:0050852;GO:2000321;GO:2000321;	K14242	-	K;E	0DKBA;KOG0504;13JN0;09YW3;0V9TX	NFKB inhibitor zeta [Source:RGD Symbol;Acc:1310834]	304005	D4A1S9
ENSRNOG00000059900	114.327	31.7231	196.931	6.2078	2.63408	1.45415e-05	0.00520004	16	19938784	19942353	-	837	Bst2	GO:0051607;GO:0051607;	-	-	-	-	bone marrow stromal cell antigen 2 [Source:RGD Symbol;Acc:727849]	-	-
ENSRNOG00000019495	31.6329	2.56175	60.7041	23.6963	4.56659	1.59975e-05	0.00560854	9	97063728	97065817	-	1047	Gbx2	GO:0000977;GO:0000977;GO:0000977;GO:0000979;GO:0000979;GO:0000981;GO:0000981;GO:0000981;GO:0001085;GO:0001085;GO:0001228;GO:0001228;GO:0001569;GO:0001569;GO:0001755;GO:0001755;GO:0003677;GO:0003677;GO:0003677;GO:0005634;GO:0005634;GO:0005634;GO:0005634;GO:0006355;GO:0006355;GO:0006357;GO:0007411;GO:0007411;GO:0021549;GO:0021549;GO:0021555;GO:0021555;GO:0021568;GO:0021568;GO:0021794;GO:0021794;GO:…	K09321	-	K	1AZVT;0UQ5D;KOG0489;0DJ15;1CTSK;0VBAB;0A3TM;190B9;13T5R	gastrulation brain homeobox 2 [Source:RGD Symbol;Acc:621866]	114500	G3V8J6
ENSRNOG00000024382	76.0948	17.3986	134.791	7.74723	2.95368	1.73396e-05	0.00596214	13	89385859	89396051	+	1342	Fcgr3a	GO:0003674;GO:0004888;GO:0005887;GO:0007166;GO:0009897;GO:0009986;GO:0009986;GO:0016020;GO:0016021;GO:0019767;GO:0019767;GO:0019770;GO:0019770;GO:0038094;GO:0038095;GO:0042060;GO:0042119;GO:0042119;GO:0045780;GO:0045780;GO:0050776;GO:0051930;GO:0071222;	K06463	-	T	1CT5P;0DIF5;0UH33;0V4JJ;18UCB;13I65;0IKYD;09X44;1AV4J	Fc fragment of IgG receptor IIIa [Source:RGD Symbol;Acc:1303067]	304966	Q6XPU4
ENSRNOG00000012543	75.2691	17.1804	133.358	7.76223	2.95647	1.99899e-05	0.00674376	9	26914057	26932201	-	2932	Mcm3	GO:0000166;GO:0000727;GO:0003677;GO:0003677;GO:0003677;GO:0003678;GO:0003688;GO:0003697;GO:0004386;GO:0005524;GO:0005524;GO:0005524;GO:0005634;GO:0005634;GO:0005634;GO:0005634;GO:0005634;GO:0005654;GO:0005694;GO:0005737;GO:0005737;GO:0005813;GO:0006260;GO:0006260;GO:0006260;GO:0006267;GO:0006270;GO:0006270;GO:0006271;GO:0007049;GO:0016787;GO:0016887;GO:0032508;GO:0032508;GO:0042555;GO:0042555;GO:…	K02541	EC:3.6.4.12	L	0VCN0;0USCQ;0A1SA;12RDA;KOG0479;1CYCE;1B1UP;191K9;0DNS5	minichromosome maintenance complex component 3 [Source:RGD Symbol;Acc:1305168]	316273	D3ZFP4
ENSRNOG00000039152	71.7587	16.3739	127.144	7.76501	2.95699	2.32139e-05	0.00768637	19	30973329	31031817	-	6595	Frem3	GO:0005604;GO:0005604;GO:0005604;GO:0007154;GO:0007154;GO:0016021;GO:0016021;	K23383	-	O;T;P	KOG1306;0UN4M;1956R;1B10E;1CX9D;0V6W8;0DHYE;KOG3597;09XG2;143HK	FRAS1 related extracellular matrix 3 [Source:RGD Symbol;Acc:1562701]	307767	D3ZYN7
ENSRNOG00000032240	76.5795	18.3687	134.79	7.33802	2.87539	2.64801e-05	0.00857403	2	248178389	248197160	+	3108	Gbp5	GO:0003924;GO:0005525;GO:0005737;GO:0005794;GO:0009617;GO:0031410;GO:0032731;GO:0032731;GO:0032741;GO:0034067;GO:0042802;GO:0042803;GO:0045089;GO:0048471;GO:0051289;GO:0071346;GO:0071346;GO:1900017;GO:1900227;	K20898	-	S;K	0V5RR;0DG1U;09US8;18XUQ;1ASMB;KOG2037;1CQRC;0UHMY;13NFW	guanylate binding protein 5 [Source:RGD Symbol;Acc:1311040]	362050	B5DF73;F1M9F6
ENSRNOG00000000991	496.993	197.657	796.328	4.02883	2.01036	2.87918e-05	0.00903153	12	11252296	11265865	-	1516	Arpc1b	GO:0003779;GO:0005200;GO:0005200;GO:0005515;GO:0005634;GO:0005737;GO:0005856;GO:0005885;GO:0005885;GO:0005885;GO:0005885;GO:0005885;GO:0015629;GO:0015629;GO:0030833;GO:0030833;GO:0032355;GO:0034314;GO:0034314;GO:0034314;GO:0034314;GO:0034314;GO:0036284;GO:0043627;GO:0044877;GO:0051015;GO:0051015;GO:0051015;	K05757	-	Z	1CREG;0V6EZ;12PA7;1923K;0DGQK;0UPIE;09VFT;1B2HZ;KOG1523	actin related protein 2/3 complex, subunit 1B [Source:RGD Symbol;Acc:2155]	54227	O88656
ENSRNOG00000003845	130.695	30.5287	230.862	7.56211	2.91879	3.23152e-05	0.00996198	10	91830654	91874793	+	2951	Wnt3	GO:0000902;GO:0001558;GO:0001707;GO:0001707;GO:0003674;GO:0005102;GO:0005102;GO:0005109;GO:0005109;GO:0005125;GO:0005576;GO:0005576;GO:0005615;GO:0005737;GO:0007275;GO:0007275;GO:0007275;GO:0007276;GO:0007276;GO:0007411;GO:0007411;GO:0009948;GO:0009948;GO:0009950;GO:0009950;GO:0009952;GO:0009952;GO:0010628;GO:0010628;GO:0010628;GO:0016055;GO:0016055;GO:0016055;GO:0019904;GO:0019904;GO:0030177;GO:…	K00312	-	T	KOG3913;09V80;0UQS1;12R4V;1CS9V;0DHJJ;0V67H;1B3E3;191KV	Wnt family member 3 [Source:RGD Symbol;Acc:3972]	24882	D3ZCR1
ENSRNOG00000028801	52.0846	10.0075	94.1617	9.40915	3.23406	4.01649e-05	0.012172	4	10423139	10517848	-	3771	Gsap	GO:0001540;GO:0001540;GO:0005802;GO:0005802;GO:0005802;GO:0030162;GO:0030162;GO:1902004;GO:1902004;GO:1902004;GO:1902004;GO:0001540;GO:0005802;GO:0005802;GO:0030162;GO:1902004;GO:1902004;	-	-	S	09TMX;0IG5Q;12RXV;0V4KZ	gamma-secretase activating protein [Source:RGD Symbol;Acc:1563271]	311984	D3ZPQ9
ENSRNOG00000001224	245.209	91.3041	399.114	4.37126	2.12805	4.18221e-05	0.012463	20	11777783	11815647	-	3151	Itgb2	GO:0001540;GO:0001540;GO:0001851;GO:0002523;GO:0005178;GO:0005886;GO:0005925;GO:0006898;GO:0006909;GO:0006911;GO:0007155;GO:0007155;GO:0007155;GO:0007155;GO:0007159;GO:0007160;GO:0007160;GO:0007160;GO:0007160;GO:0007229;GO:0007229;GO:0007229;GO:0007229;GO:0007229;GO:0007568;GO:0008305;GO:0008305;GO:0009897;GO:0009986;GO:0016020;GO:0016020;GO:0016021;GO:0016477;GO:0019901;GO:0030101;GO:0030369;GO:…	K06464	-	W	0DG9T;1CUIS;0V602;18TZE;09V0A;1AVA6;12SZY;KOG1226;0UJTE	integrin subunit beta 2 [Source:RGD Symbol;Acc:1305581]	309684	B2RYB8
ENSRNOG00000007539	115.481	28.7794	202.183	7.02526	2.81255	5.29564e-05	0.0155223	6	45655954	45669148	-	3666	Rsad2	GO:0001650;GO:0003824;GO:0003824;GO:0005739;GO:0005741;GO:0005743;GO:0005783;GO:0005783;GO:0005789;GO:0005811;GO:0009615;GO:0009615;GO:0034157;GO:0034165;GO:0035710;GO:0043367;GO:0043621;GO:0045071;GO:0045071;GO:0046872;GO:0050709;GO:0051536;GO:0051536;GO:0051536;GO:0051539;GO:0051607;GO:0051607;GO:2000553;	K15045	-	T	12T31;0V8TS;18XI7;0IGZE;09XW8;1CU0T;0DJ8V;0UKZM;1AT32	radical S-adenosyl methionine domain containing 2 [Source:RGD Symbol;Acc:620495]	65190	O70600
ENSRNOG00000024501	1247.31	548.774	1945.85	3.54582	1.82612	6.57451e-05	0.0187866	5	78428669	78567288	+	5587	Rgs3	GO:0005515;GO:0005886;GO:0005515;GO:0005737;GO:0005515;GO:0005634;GO:0005634;GO:0005634;GO:0005737;GO:0005886;GO:0007165;GO:0007165;GO:0009968;GO:0016020;	K07524	-	T	0B1US;0E6XJ;14FII;1DDUJ;0W1Y1;KOG3589;0V20F;13HAR;0DFH1;0UJCV;09W11;1CQ6S;KOG3589;0V6ZD	regulator of G-protein signaling 3 [Source:RGD Symbol;Acc:3566]	54293	P49797
ENSRNOG00000029768	16.7289	0	33.4578	Inf	Inf	6.61944e-05	0.0187866	10	69476775	69478462	+	677	Ccl12	GO:0001525;GO:0002548;GO:0002548;GO:0002687;GO:0003674;GO:0004672;GO:0005125;GO:0005575;GO:0005576;GO:0005576;GO:0005576;GO:0005615;GO:0005615;GO:0006468;GO:0006816;GO:0006874;GO:0006887;GO:0006935;GO:0006954;GO:0006954;GO:0006955;GO:0006955;GO:0007010;GO:0007186;GO:0007267;GO:0008009;GO:0008009;GO:0008009;GO:0008009;GO:0008360;GO:0016004;GO:0030593;GO:0031640;GO:0031727;GO:0043547;GO:0044828;GO:…	K14624	-	W	0A9MF;0J1ST;0VKCZ;13VZX;1D54A;0DVIR;0UW9M;1B6T0	chemokine (C-C motif) ligand 12 [Source:RGD Symbol;Acc:1309255]	287562	D4ABS1
ENSRNOG00000002723	134.087	10.5471	257.626	24.4263	4.61036	6.8056e-05	0.0190131	13	82355471	82365341	+	3514	Sele	GO:0007155;GO:0016020;GO:0002092;GO:0004888;GO:0005615;GO:0005886;GO:0005887;GO:0005901;GO:0005905;GO:0007155;GO:0007155;GO:0007155;GO:0007157;GO:0007159;GO:0007202;GO:0016020;GO:0016020;GO:0016020;GO:0016021;GO:0030029;GO:0030246;GO:0030863;GO:0033691;GO:0043274;GO:0045121;GO:0046872;GO:0048471;GO:0050901;GO:0070492;GO:0070555;	K06494	-	W;T;V	0DGZB;0UIZN;1ASJK;KOG4297;1CRPH;13KIC;18XTT;09VQR;0V6PT	selectin E [Source:RGD Symbol;Acc:3654]	25544	P98105
ENSRNOG00000012865	181.365	66.3839	296.347	4.46413	2.15838	7.05636e-05	0.0192796	8	115173453	115179191	-	2092	Parp3	GO:0000723;GO:0000723;GO:0003950;GO:0003950;GO:0003950;GO:0003950;GO:0003950;GO:0003950;GO:0005634;GO:0005654;GO:0005730;GO:0006281;GO:0006302;GO:0006302;GO:0006302;GO:0006302;GO:0006302;GO:0006302;GO:0006471;GO:0006471;GO:0006471;GO:0006471;GO:0006974;GO:0016604;GO:0016740;GO:0016757;GO:0030592;GO:0030592;GO:0035861;GO:0035861;GO:0035861;GO:0035861;GO:0045171;GO:0045829;GO:0045829;GO:0051106;GO:…	K10798	EC:2.4.2.30	O;K;L	09WU5;1925M;0V7S4;13JVN;1B22F;0UJYN;1CSUC;KOG1037;0DI3Z	poly (ADP-ribose) polymerase family, member 3 [Source:RGD Symbol;Acc:1305189]	300985	Q5U2U3
ENSRNOG00000014336	72.3574	18.5264	126.188	6.81125	2.76792	7.20077e-05	0.0192796	19	14523554	14561278	+	3163	Mcm5	GO:0003677;GO:0003688;GO:0005524;GO:0005634;GO:0005654;GO:0006260;GO:0006270;GO:0032508;GO:0042555;GO:0042555;GO:0000166;GO:0000727;GO:0003677;GO:0003677;GO:0003677;GO:0003678;GO:0003688;GO:0003688;GO:0003688;GO:0003697;GO:0004386;GO:0005524;GO:0005524;GO:0005524;GO:0005634;GO:0005634;GO:0005634;GO:0006260;GO:0006260;GO:0006267;GO:0006270;GO:0006270;GO:0006270;GO:0007049;GO:0016887;GO:0017116;GO:…	K02209	EC:3.6.4.12	L	KOG0481	minichromosome maintenance complex component 5 [Source:RGD Symbol;Acc:1306616]	291885	E9PTS4
ENSRNOG00000031136	1140.4	509.38	1771.42	3.47761	1.7981	7.22447e-05	0.0192796	2	212696624	212852870	-	4038	Ntng1	GO:0005886;GO:0005886;GO:0005886;GO:0007409;GO:0007409;GO:0009887;GO:0009888;GO:0010975;GO:0010975;GO:0016477;GO:0034446;GO:0043256;GO:0046658;GO:0046658;GO:0050804;GO:0050804;GO:0050839;GO:0050839;GO:0070831;GO:0098632;GO:0098632;GO:0098632;GO:0098685;GO:0098685;GO:0098978;GO:0098978;GO:0099029;GO:0099029;GO:0099560;GO:0099560;GO:0099560;GO:0150011;GO:0150011;GO:2001222;GO:2001222;	K07522	-	W	KOG3512	netrin G1 [Source:RGD Symbol;Acc:1563465]	295382	-
ENSRNOG00000058047	61.498	14.9733	108.023	7.21437	2.85087	8.18969e-05	0.0215272	1	24854907	24858316	-	576	AABR07000733.1	-	-	-	-	-	-	-	-
ENSRNOG00000009822	111.023	35.631	186.416	5.23185	2.38732	8.35649e-05	0.0215272	2	182840727	182846061	-	2593	Tlr2	GO:0001530;GO:0001530;GO:0001540;GO:0001540;GO:0001666;GO:0001774;GO:0001775;GO:0001775;GO:0001817;GO:0001819;GO:0002224;GO:0002224;GO:0002224;GO:0002224;GO:0002237;GO:0002237;GO:0002238;GO:0002376;GO:0002687;GO:0002730;GO:0002752;GO:0002755;GO:0002755;GO:0002755;GO:0004888;GO:0004888;GO:0005515;GO:0005515;GO:0005737;GO:0005737;GO:0005794;GO:0005794;GO:0005886;GO:0005886;GO:0005887;GO:0005887;GO:…	K10159	-	T	0DII2;1ARAQ;12R4X;09U4Y;0V85A;0UM2G;1CT8N;KOG4641;191N5	toll-like receptor 2 [Source:RGD Symbol;Acc:735138]	310553	Q6YGU2
ENSRNOG00000030927	115.864	38.1441	193.585	5.07508	2.34343	8.46169e-05	0.0215272	12	13221513	13251112	-	3450	Grid2ip	GO:0005515;GO:0045202;GO:0060292;	-	-	T	0V2IK;0KDHT;0B0I6;14TQU;0WD1A;0E5YE;1DCXV	Grid2 interacting protein [Source:RGD Symbol;Acc:1310492]	288484	-
ENSRNOG00000001628	2791.85	1275.17	4308.54	3.37881	1.75652	8.54827e-05	0.0215272	11	36851038	36912229	+	652	Pcp4	GO:0005516;GO:0005516;GO:0005516;	-	-	D	13XNR;0UWTY;0AATK;1D5NA;0DWCY;0VMSZ;0J2B1	Purkinje cell protein 4 [Source:RGD Symbol;Acc:3271]	25510	P63055
ENSRNOG00000057451	119.96	39.6479	200.273	5.05128	2.33665	8.93102e-05	0.0221787	7	144970444	144993652	-	4395	Itga5	GO:0005154;GO:0005178;GO:0005178;GO:0005615;GO:0005737;GO:0005783;GO:0005783;GO:0005794;GO:0005794;GO:0005886;GO:0005886;GO:0005911;GO:0005925;GO:0007044;GO:0007044;GO:0007155;GO:0007155;GO:0007155;GO:0007155;GO:0007157;GO:0007157;GO:0007159;GO:0007159;GO:0007229;GO:0007229;GO:0007565;GO:0007613;GO:0007613;GO:0008305;GO:0008305;GO:0008305;GO:0009897;GO:0009897;GO:0009986;GO:0009986;GO:0010811;GO:…	K06484	-	-	-	integrin subunit alpha 5 [Source:RGD Symbol;Acc:2925]	315346	A0A0G2K1E2
ENSRNOG00000000457	148.03	52.7627	243.297	4.61116	2.20513	9.24957e-05	0.0225757	20	3979035	3989669	+	4137	Tap1	GO:0000166;GO:0002250;GO:0002376;GO:0002479;GO:0002479;GO:0005524;GO:0005524;GO:0005524;GO:0005524;GO:0005783;GO:0006952;GO:0015433;GO:0015433;GO:0015433;GO:0015833;GO:0015833;GO:0015833;GO:0016020;GO:0016020;GO:0016020;GO:0016021;GO:0016021;GO:0016021;GO:0016021;GO:0016887;GO:0019885;GO:0023029;GO:0030176;GO:0030176;GO:0030176;GO:0034451;GO:0042287;GO:0042287;GO:0042288;GO:0042605;GO:0042626;GO:…	K05653	EC:7.4.2.14	Q;U	KOG0058;09UWX;0UKTV;0V5WR;18U06;1AVK0;1CU6J;12RBY;0DG6C	transporter 1, ATP binding cassette subfamily B member [Source:RGD Symbol;Acc:3817]	24811	P97561;P97949
ENSRNOG00000038881	123.196	41.8124	204.58	4.8928	2.29066	9.51096e-05	0.0225757	11	66736966	66759402	-	1950	Hcls1	GO:0000122;GO:0000122;GO:0001085;GO:0001085;GO:0003779;GO:0003779;GO:0005515;GO:0005634;GO:0005634;GO:0005634;GO:0005634;GO:0005667;GO:0005667;GO:0005737;GO:0005737;GO:0005737;GO:0005737;GO:0005829;GO:0005884;GO:0005886;GO:0005886;GO:0008284;GO:0008284;GO:0008284;GO:0009725;GO:0009725;GO:0009725;GO:0014068;GO:0014068;GO:0017124;GO:0017124;GO:0019901;GO:0019901;GO:0030041;GO:0030041;GO:0030218;GO:…	K06106	-	Z;B	0IFV2;12STU;0DIR8;09VCP;0V8BW;1CTGA;190QM;0UP8V;1B3BZ	hematopoietic cell specific Lyn substrate 1 [Source:RGD Symbol;Acc:1304754]	288077	Q68FX4
ENSRNOG00000003283	184.549	69.4035	299.695	4.31816	2.11042	9.60557e-05	0.0225757	13	83854664	83917021	-	2708	Rcsd1	GO:0003009;GO:0051015;GO:0071474;GO:0051015;GO:0051015;GO:0071474;GO:0071474;	K18615	-	S;T	1CXEF;0IKAV;191HI;0DHBZ;0V7G3;0URUS;13P19;1AVX2;09TAM	RCSD domain containing 1 [Source:RGD Symbol;Acc:1304715]	360872	F1M4V3
ENSRNOG00000052647	20.84	1.05198	40.6281	38.6205	5.2713	9.64283e-05	0.0225757	12	45319501	45321120	+	695	AABR07036505.1	GO:0005085;GO:0050790;GO:0005085;GO:0050790;	-	-	-	-	-	-	-
ENSRNOG00000012956	599.741	263.605	935.878	3.55031	1.82794	0.000105719	0.0242342	3	154597168	154627257	-	3506	Tgm2	GO:0000166;GO:0000785;GO:0000785;GO:0001974;GO:0003810;GO:0003810;GO:0003810;GO:0003810;GO:0003810;GO:0003810;GO:0003810;GO:0003810;GO:0005509;GO:0005509;GO:0005515;GO:0005525;GO:0005525;GO:0005525;GO:0005576;GO:0005634;GO:0005634;GO:0005694;GO:0005737;GO:0005737;GO:0005739;GO:0005739;GO:0005739;GO:0005739;GO:0005783;GO:0005829;GO:0005829;GO:0005886;GO:0005886;GO:0005886;GO:0006508;GO:0007200;GO:…	K05625	EC:2.3.2.13	O;T	18UI9;0V54T;12WTW;0IFMV;0UGRC;09U5T;1CQ55;0DFFC;1AXCB	transglutaminase 2 [Source:RGD Symbol;Acc:621081]	56083	Q9WVJ6
ENSRNOG00000022839	95.8385	29.6404	162.037	5.46674	2.45068	0.000108434	0.0245418	1	252906234	252911382	+	2045	Ifit3	GO:0003723;GO:0005515;GO:0005737;GO:0005737;GO:0005739;GO:0005829;GO:0005829;GO:0008285;GO:0008285;GO:0009615;GO:0009615;GO:0009617;GO:0035457;GO:0035457;GO:0035458;GO:0035634;GO:0042802;GO:0042802;GO:0043066;GO:0043066;GO:0051607;	K24849	-	T;P	1AVY2;0UPM4;18T62;1CVFR;12U68;0DKMA;KOG1124;09Z5A;0VA2H	interferon-induced protein with tetratricopeptide repeats 3 [Source:RGD Symbol;Acc:1359681]	309526	Q6AYE7
ENSRNOG00000054860	45.0789	8.90092	81.2568	9.12903	3.19046	0.000114983	0.0253814	4	163112301	163126864	+	642	Clec12a	GO:0016020;GO:0016021;	K17516	-	-	-	C-type lectin domain family 12, member A [Source:RGD Symbol;Acc:1592991]	680338	B4F798
ENSRNOG00000016385	530.056	167.731	892.381	5.32029	2.41151	0.000118621	0.0258653	5	172797450	172809353	-	1793	Gabrd	GO:0004888;GO:0004888;GO:0004890;GO:0004890;GO:0004890;GO:0005216;GO:0005216;GO:0005230;GO:0005230;GO:0005254;GO:0005254;GO:0005886;GO:0005887;GO:0006811;GO:0006811;GO:0006811;GO:0006821;GO:0007165;GO:0007268;GO:0007268;GO:0016020;GO:0016020;GO:0016020;GO:0016021;GO:0016021;GO:0016021;GO:0030054;GO:0030424;GO:0030424;GO:0030425;GO:0030425;GO:0030594;GO:0034220;GO:0034220;GO:0034220;GO:0034707;GO:…	K05184	-	T	131ZU;18TVZ;0UFWN;0VC1M;0DNT8;1CXQI;0A15E;KOG3643;1B13E	gamma-aminobutyric acid type A receptor delta subunit [Source:RGD Symbol;Acc:61901]	29689	P18506
ENSRNOG00000004273	64.2725	16.6953	111.85	6.69948	2.74405	0.000129735	0.0279478	1	213766758	213767815	+	568	Ifitm1	GO:0016021;	K19831	-	S	13XNX;0VJSA;1D4IR;0A8GR;0DV1U;0J2DU	interferon induced transmembrane protein 1 [Source:RGD Symbol;Acc:1307601]	293618	-
ENSRNOG00000047606	51.2344	11.6536	90.8152	7.79286	2.96215	0.000136098	0.0286286	8	96551245	96559483	+	834	Bcl2a1	GO:0005575;GO:0005739;GO:0005741;GO:0006915;GO:0006915;GO:0007568;GO:0008630;GO:0021987;GO:0042803;GO:0042981;GO:0042981;GO:0043066;GO:0043066;GO:0044877;GO:0046982;GO:0051400;GO:0097192;	K02162	-	T	192MA;1CPFD;0A0GW;0DERK;0UFS5;KOG4728;1ARKX;0V569;13S3B	BCL2-related protein A1 [Source:RGD Symbol;Acc:620621]	170929	Q925A9
ENSRNOG00000030012	14.5787	0	29.1574	Inf	Inf	0.000142244	0.0295735	4	155792761	155867708	-	1284	Clec4a2	GO:0030246;	K10057	-	T;V	1953C;0DMIX;13Q9N;1AWSU;0UUEM;KOG4297;0VFYN;1D1TH;0A53A	C-type lectin domain family 4, member A2 [Source:RGD Symbol;Acc:1359163]	297584	Q5YIS1
ENSRNOG00000017819	275.183	24.5988	525.767	21.3737	4.41776	0.000153661	0.0310954	18	29560365	29562153	-	1698	Cd14	GO:0001530;GO:0001530;GO:0001530;GO:0001819;GO:0002237;GO:0002237;GO:0002376;GO:0005515;GO:0005515;GO:0005576;GO:0005615;GO:0005794;GO:0005794;GO:0005794;GO:0005886;GO:0005886;GO:0006898;GO:0006898;GO:0006954;GO:0006954;GO:0006954;GO:0009408;GO:0009617;GO:0009617;GO:0009617;GO:0009897;GO:0009897;GO:0009897;GO:0009897;GO:0009986;GO:0016020;GO:0031225;GO:0031362;GO:0031362;GO:0031362;GO:0031663;GO:…	K04391	-	T;W	18TM4;13RSN;0UIW7;09VP7;0V6N2;0DGXI;1B430;0IXG9;1CRMT	CD14 molecule [Source:RGD Symbol;Acc:620588]	60350	Q63691
ENSRNOG00000020485	629.231	284.317	974.145	3.42626	1.77664	0.000154781	0.0310954	2	212247451	212585818	+	4946	Vav3	GO:0001772;GO:0005085;GO:0005085;GO:0005154;GO:0005515;GO:0005737;GO:0005886;GO:0006906;GO:0006974;GO:0007229;GO:0007264;GO:0016477;GO:0030031;GO:0030032;GO:0030593;GO:0030890;GO:0035556;GO:0042493;GO:0043087;GO:0043087;GO:0043552;GO:0045785;GO:0050853;GO:0001772;GO:0005085;GO:0005085;GO:0005085;GO:0005085;GO:0005154;GO:0005515;GO:0005737;GO:0005886;GO:0006906;GO:0006974;GO:0007229;GO:0007264;GO:…	K05730	-	T	KOG2996;0DI9B;1AW66;12QKG;190T2;09WMR;0V7KF;0UGXY;1CSZT	vav guanine nucleotide exchange factor 3 [Source:RGD Symbol;Acc:1565941]	295378	F1LWB1
ENSRNOG00000014871	101.339	33.4724	169.205	5.05507	2.33773	0.000160033	0.0317932	8	98745310	98761840	+	3774	Zic4	GO:0000977;GO:0000977;GO:0000978;GO:0000981;GO:0003677;GO:0003677;GO:0003677;GO:0005634;GO:0005634;GO:0005634;GO:0005634;GO:0006357;GO:0007417;GO:0046872;GO:1990837;GO:1990837;GO:0000977;GO:0000978;GO:0000981;GO:0003677;GO:0005634;GO:0005634;GO:0006357;GO:0007417;GO:1990837;	-	-	K	KOG1721	Zic family member 4 [Source:RGD Symbol;Acc:1307298]	315882	D3ZMJ5
ENSRNOG00000050869	355.784	58.1803	653.387	11.2304	3.48933	0.000169897	0.033382	11	89008008	89009146	+	1139	Cebpd	GO:0000976;GO:0000976;GO:0000978;GO:0000978;GO:0000978;GO:0000978;GO:0000981;GO:0001228;GO:0001228;GO:0001228;GO:0002244;GO:0002244;GO:0003677;GO:0003677;GO:0003677;GO:0003700;GO:0003700;GO:0005634;GO:0005634;GO:0005634;GO:0006355;GO:0006355;GO:0006357;GO:0006357;GO:0006357;GO:0042802;GO:0042802;GO:0043565;GO:0045444;GO:0045444;GO:0045595;GO:0045669;GO:0045669;GO:0045892;GO:0045892;GO:0045944;GO:…	K10050	-	K	1DG2D;0WIKP;13FF6;0E96M;0ISXQ;0B5XT;0V3NH	CCAAT/enhancer binding protein delta [Source:RGD Symbol;Acc:2328]	25695	Q03484
ENSRNOG00000038722	31.7159	4.63843	58.7933	12.6753	3.66394	0.000190614	0.0370454	14	45062662	45081991	+	2349	Tlr1	GO:0001775;GO:0002224;GO:0002755;GO:0004888;GO:0005515;GO:0005794;GO:0006952;GO:0006954;GO:0006955;GO:0007165;GO:0016021;GO:0032755;GO:0032757;GO:0032760;GO:0034130;GO:0034137;GO:0035354;GO:0035663;GO:0042116;GO:0042495;GO:0042495;GO:0042802;GO:0045121;GO:0071727;	-	-	T	0UGQQ;1CT9T;09X7S;195KZ;1B3AP;13HS3;0DIJ8;0V86D;KOG4641	toll-like receptor 1 [Source:RGD Symbol;Acc:1309975]	-	-
ENSRNOG00000004317	182.29	72.5321	292.048	4.02647	2.00951	0.000198786	0.0378116	6	143938040	144008072	+	4325	Vipr2	GO:0004888;GO:0004930;GO:0004999;GO:0007166;GO:0007186;GO:0016020;GO:0016021;	K04590	-	T	1CVQ8;1B53S;0DKV8;194N2;0UU8R;KOG4564;09ZCX;0VA9Z;13KZH	vasoactive intestinal peptide receptor 2 [Source:RGD Symbol;Acc:3962]	29555	P35000
ENSRNOG00000006388	190.931	77.3888	304.473	3.93433	1.97612	0.000219268	0.0409118	6	92597706	92643847	-	2878	Pygl	GO:0002060;GO:0005524;GO:0005536;GO:0005975;GO:0005977;GO:0008184;GO:0008184;GO:0009617;GO:0016208;GO:0019842;GO:0032052;GO:0042593;GO:0042802;GO:0070266;	K00688	EC:2.4.1.1	G	0UFQB;0DEQ1;KOG2099;18S8I;09TCR;12N63;1CPDR;0V4BV;1AT74	glycogen phosphorylase L [Source:RGD Symbol;Acc:620687]	64035	P09811
ENSRNOG00000014956	109.089	37.9744	180.203	4.74537	2.24652	0.000219661	0.0409118	9	81655629	81666706	+	2955	Slc11a1	GO:0001818;GO:0001819;GO:0002309;GO:0002606;GO:0002827;GO:0005384;GO:0005764;GO:0005770;GO:0005886;GO:0006826;GO:0006826;GO:0006828;GO:0006876;GO:0006879;GO:0006879;GO:0006909;GO:0006954;GO:0007035;GO:0009617;GO:0009617;GO:0010008;GO:0010628;GO:0015707;GO:0016020;GO:0016020;GO:0016020;GO:0016021;GO:0030001;GO:0030001;GO:0030670;GO:0030670;GO:0032147;GO:0032496;GO:0032729;GO:0034341;GO:0042060;GO:…	K12347	-	P	KOG1291	solute carrier family 11 member 1 [Source:RGD Symbol;Acc:1601463]	316519	P70553
ENSRNOG00000018524	1174.24	567.511	1780.97	3.13821	1.64994	0.000224242	0.0413346	1	47287874	47331412	-	2954	Ezr	GO:0000122;GO:0001650;GO:0001726;GO:0001772;GO:0001931;GO:0001951;GO:0003376;GO:0003779;GO:0003779;GO:0005737;GO:0005768;GO:0005829;GO:0005856;GO:0005884;GO:0005886;GO:0005886;GO:0005902;GO:0005902;GO:0005903;GO:0005925;GO:0007159;GO:0008017;GO:0008022;GO:0008092;GO:0008360;GO:0010628;GO:0010737;GO:0015629;GO:0016324;GO:0016324;GO:0019898;GO:0019904;GO:0022614;GO:0030175;GO:0030953;GO:0031532;GO:…	K08007	-	Z;S;T	0DIN7;KOG3529;1AWPD;0UIIU;0V7TS;18XKD;1CTD4;12RFB;09W3R	ezrin [Source:RGD Symbol;Acc:621161]	54319	P31977
ENSRNOG00000012881	391.916	114.19	669.641	5.86427	2.55195	0.000239604	0.0432739	4	10323607	10329241	-	3686	Fgl2	GO:0002291;GO:0002291;GO:0002605;GO:0002605;GO:0002617;GO:0002617;GO:0005102;GO:0005615;GO:0006508;GO:0007567;GO:0008233;GO:0008233;GO:0008233;GO:0043381;GO:0043381;GO:0050687;GO:0050687;GO:0062023;	-	-	S;E	1CST4;09WSV;0DI2K;12Q3T;0UPWT;1AZK0;KOG2579;0V7R2;1914D	fibrinogen-like 2 [Source:RGD Symbol;Acc:620170]	84586	G3V7P2;Q6IN12
ENSRNOG00000061394	27.8435	3.58645	52.1005	14.5271	3.86067	0.000246736	0.0437588	4	156270920	156276304	-	952	Clec4e	GO:0001819;GO:0002221;GO:0002292;GO:0005509;GO:0006955;GO:0016020;GO:0016020;GO:0016021;GO:0030246;GO:0038023;GO:0038094;GO:0038187;GO:0042742;GO:0045087;	K10059	-	-	-	C-type lectin domain family 4, member E [Source:RGD Symbol;Acc:1359298]	450223	Q67EQ1
ENSRNOG00000012512	212.676	87.8966	337.456	3.83924	1.94082	0.000247183	0.0437588	2	257453347	257484587	-	2317	Nexn	GO:0005515;GO:0005886;GO:0005886;GO:0007155;GO:0007411;GO:0008307;GO:0015629;GO:0030334;GO:0051015;GO:0051493;GO:0005515;GO:0005886;GO:0007155;GO:0007411;GO:0005515;GO:0005886;GO:0007155;GO:0007411;	K23918	-	Z	0UMBJ;191AP;0DIRI;1AZ0S;09XDZ;1CTGK;0IF6R;0V8C2;135KZ	nexilin (F actin binding protein) [Source:RGD Symbol;Acc:708354]	246172	Q9Z2J4
ENSRNOG00000000459	62.2207	17.3713	107.07	6.16361	2.62378	0.000250301	0.0438762	20	3973420	3978845	-	1520	Psmb9	GO:0000502;GO:0002376;GO:0002376;GO:0002376;GO:0004175;GO:0004175;GO:0004298;GO:0004298;GO:0005634;GO:0005737;GO:0005829;GO:0005839;GO:0005839;GO:0051603;GO:0051603;GO:2000116;	K02741	EC:3.4.25.1	O	KOG0174;1CRNE;0DGY5;12QEH;0UQ7J;1ARJE;18U8E;0VA28;09Z52	proteasome 20S subunit beta 9 [Source:RGD Symbol;Acc:3427]	24967	P28077;Q6MGA6
ENSRNOG00000059793	176.742	61.9185	291.566	4.70886	2.23538	0.000270185	0.046902	10	103703404	103710527	+	1242	Rab37	GO:0003924;GO:0003924;GO:0005525;GO:0005525;GO:0005768;GO:0005793;GO:0005793;GO:0005794;GO:0030141;	K07914	-	-	-	RAB37, member RAS oncogene family [Source:RGD Symbol;Acc:2319982]	100364984	-
ENSRNOG00000022298	13.3835	0	26.767	Inf	Inf	0.000281684	0.0479667	14	17195014	17198291	+	1556	Cxcl11	GO:0005125;GO:0005576;GO:0005576;GO:0005576;GO:0005615;GO:0005615;GO:0006935;GO:0006935;GO:0006935;GO:0006935;GO:0006935;GO:0006952;GO:0006952;GO:0006954;GO:0006954;GO:0006954;GO:0006955;GO:0006955;GO:0006955;GO:0007189;GO:0007189;GO:0008009;GO:0008009;GO:0008009;GO:0008009;GO:0008009;GO:0008201;GO:0008201;GO:0010818;GO:0010818;GO:0016020;GO:0016021;GO:0030593;GO:0042127;GO:0042127;GO:0042379;GO:…	K12672	-	U	1465R;0A8DT;1B6H2;1D4ZF;196B6;0VJK9;0DVP6;0JDG9;0UW33	C-X-C motif chemokine ligand 11 [Source:RGD Symbol;Acc:727827]	305236	Q7TNL0
ENSRNOG00000015078	329.107	105.677	552.538	5.22854	2.38641	0.000346766	0.0579457	1	213810696	213811901	-	700	Ifitm3	GO:0016021;	K06566	-	S;T	13XNX;0VJSA;1D4IR;0A8GR;0UVYW;0DV1U;0J2DU;1B6FV	interferon induced transmembrane protein 3 [Source:RGD Symbol;Acc:1595844]	361673	P26376
ENSRNOG00000021199	72.8008	22.7616	122.84	5.3968	2.4321	0.00036872	0.060758	2	198430530	198458041	-	1510	Fcgr1a	GO:0001788;GO:0001798;GO:0001805;GO:0004888;GO:0005515;GO:0005886;GO:0005887;GO:0006898;GO:0006910;GO:0006911;GO:0007166;GO:0007166;GO:0009617;GO:0009897;GO:0016020;GO:0016021;GO:0019770;GO:0019864;GO:0019884;GO:0031774;GO:0032355;GO:0038094;GO:0042590;GO:0042742;GO:0045121;GO:0050766;GO:0050776;GO:0050776;GO:0060100;GO:0061098;GO:0071871;	K06498	-	T	18WH1;0DN3A;1B39X;0IVK2;0A21R;12QRN;0VCX0;0UT0S;1CYNS	Fc fragment of IgG receptor Ia [Source:RGD Symbol;Acc:1309912]	295279	A0A0B4J2J0
ENSRNOG00000015948	118.951	44.7987	193.104	4.31048	2.10785	0.000372393	0.060758	1	78710539	78724794	+	2753	Slc1a5	GO:0005886;GO:0006868;GO:0009925;GO:0010585;GO:0015175;GO:0015183;GO:0015183;GO:0015186;GO:0015194;GO:0015293;GO:0015293;GO:0015293;GO:0015825;GO:0016020;GO:0016021;GO:0016021;GO:0016021;GO:0016021;GO:0070207;GO:0140009;GO:0140009;GO:0150104;GO:1903803;GO:0005886;GO:0006868;GO:0015186;GO:0015293;GO:0016021;GO:0016021;GO:0070207;	K05616	-	E	KOG3787;09YDS;18WXF;0VDFD;1CZ8A;12QNC;1AUDN;0UTHS;0DQ6Y	solute carrier family 1 member 5 [Source:RGD Symbol;Acc:708512]	292657	Q9Z1J7
ENSRNOG00000013887	39.282	5.90866	72.6553	12.2964	3.62016	0.000375472	0.060758	3	119805941	119809987	+	4047	Adra2b	GO:0000165;GO:0000187;GO:0001525;GO:0003056;GO:0004930;GO:0004930;GO:0004930;GO:0004930;GO:0004935;GO:0004935;GO:0004935;GO:0004938;GO:0004938;GO:0004938;GO:0004938;GO:0004938;GO:0005515;GO:0005829;GO:0005886;GO:0005887;GO:0006940;GO:0006940;GO:0007165;GO:0007186;GO:0007186;GO:0007186;GO:0007186;GO:0007186;GO:0007565;GO:0009986;GO:0009986;GO:0009986;GO:0016020;GO:0016021;GO:0016021;GO:0016021;GO:…	K04139	-	T	KOG3656;0A1J3;12RVE;0DIY9;190Y1;0VCKX;1B0IQ;0UTTM;1CZHF	adrenoceptor alpha 2B [Source:RGD Symbol;Acc:2057]	24174	P19328
ENSRNOG00000042690	737.429	357.34	1117.52	3.12732	1.64493	0.000377189	0.060758	16	72762562	73152921	-	4098	Zmat4	GO:0003676;GO:0003676;GO:0005634;GO:0008270;GO:0008270;	-	-	-	-	zinc finger, matrin type 4 [Source:RGD Symbol;Acc:1584398]	-	-
ENSRNOG00000016180	1324.43	662.387	1986.47	2.99896	1.58446	0.000397952	0.0633202	5	25577451	25584288	-	2772	Pdp1	GO:0004721;GO:0004722;GO:0004722;GO:0004722;GO:0006470;GO:0006470;GO:0016787;GO:0016791;GO:0016791;GO:0035970;GO:0043169;GO:0043169;GO:0046872;GO:0004721;GO:0004722;GO:0004722;GO:0006470;GO:0006470;GO:0016787;GO:0016791;GO:0016791;GO:0043169;GO:0043169;GO:0046872;GO:0004721;GO:0004722;GO:0004722;GO:0006470;GO:0006470;GO:0016787;GO:0016791;GO:0016791;GO:0043169;GO:0043169;GO:0046872;	K01102	EC:3.1.3.43	T	13A7V;0UU66;1CWAY;KOG0700;09YR5;0VATK;0DMFM	pyruvate dehyrogenase phosphatase catalytic subunit 1 [Source:RGD Symbol;Acc:620393]	54705	A0A0G2QC17
ENSRNOG00000001251	74.2284	23.7045	124.752	5.26281	2.39583	0.000421065	0.0650595	12	16170162	16172129	+	568	Grifin	GO:0030246;GO:0030246;GO:0030246;	-	-	W	0DTVI;0A6X0;0UV3R;0VHPW;1B5M2;KOG3587;1D37M;192YW;13SDC	galectin-related inter-fiber protein [Source:RGD Symbol;Acc:71055]	117130	O88644
ENSRNOG00000019440	29.3528	4.69299	54.0126	11.5092	3.52472	0.000422086	0.0650595	1	81230612	81245996	+	2186	Kcnn4	GO:0005267;GO:0005516;GO:0005516;GO:0005886;GO:0006811;GO:0006813;GO:0006813;GO:0006816;GO:0006884;GO:0015269;GO:0015269;GO:0015269;GO:0015269;GO:0016020;GO:0016021;GO:0016021;GO:0016021;GO:0016286;GO:0016286;GO:0019903;GO:0030322;GO:0031982;GO:0045332;GO:0046541;GO:0050714;GO:0050862;GO:0071805;GO:0005516;GO:0006813;GO:0015269;GO:0016021;GO:0016286;	K04945	-	P	1AU4E;134EP;0A2RA;18YQ2;0UPIH;1CVDQ;0VDM0;KOG3684;0DKJF	potassium calcium-activated channel subfamily N member 4 [Source:RGD Symbol;Acc:621476]	65206	A1A5N3
ENSRNOG00000033192	141.291	40.7272	241.854	5.9384	2.57008	0.000453753	0.0693427	2	56110777	56151531	-	2894	Osmr	GO:0004896;GO:0004924;GO:0005515;GO:0005900;GO:0008284;GO:0016020;GO:0016324;GO:0019838;GO:0034097;GO:0038165;GO:0004896;GO:0005515;GO:0016020;	K05057	-	W;T	0V9S1;09YU5;0UMMA;18ZNE;13IDN;1AUIC;1CV2Q;0DK8V;0IFCQ	oncostatin M receptor [Source:RGD Symbol;Acc:1302983]	310132	Q65Z14
ENSRNOG00000018669	187.248	80.0537	294.443	3.67806	1.87895	0.000464494	0.0703826	16	20109200	20120668	+	3959	Jak3	GO:0004672;GO:0004713;GO:0004715;GO:0005524;GO:0005856;GO:0006468;GO:0016020;GO:0035556;GO:0004672;GO:0004713;GO:0004715;GO:0005524;GO:0005856;GO:0006468;GO:0016020;GO:0035556;GO:0000166;GO:0004672;GO:0004672;GO:0004713;GO:0004713;GO:0004713;GO:0004714;GO:0004715;GO:0004715;GO:0004715;GO:0005524;GO:0005524;GO:0005524;GO:0005856;GO:0005856;GO:0005856;GO:0006468;GO:0006468;GO:0016020;GO:0016020;GO:…	K11218	EC:2.7.10.2	T	12TI0;190VX;1B535;0UM1R;0V7H4;KOG0197;09WIK;1CT85;0DG6K	Janus kinase 3 [Source:RGD Symbol;Acc:2940]	25326	Q63272
ENSRNOG00000002820	12.4277	0	24.8554	Inf	Inf	0.000490535	0.0737039	10	43871613	43880055	+	1877	LOC24906	GO:0005576;GO:0046849;	-	-	S	1D43G;13T8M;0VJWE;0DV8A;0A988;1B606;0UVI3;0IYUX	RoBo-1 [Source:RGD Symbol;Acc:3683]	24906	O55006
ENSRNOG00000023428	83.1362	28.6157	137.657	4.81052	2.26619	0.0005011	0.0746639	10	55013703	55080421	+	4719	Pik3r5	GO:0005829;GO:0005944;GO:0034451;GO:0046935;	K21290	-	T	1CXP9;0UI6K;13JT6;18XEU;0VC07;0A13Y;0DKXE;1AZQY;0IES2	phosphoinositide-3-kinase, regulatory subunit 5 [Source:RGD Symbol;Acc:1563261]	497931	D4A4I3
ENSRNOG00000004972	204.717	90.143	319.291	3.54205	1.82458	0.000543228	0.0802721	14	89314176	89334276	+	2038	Upp1	GO:0003824;GO:0003824;GO:0004850;GO:0004850;GO:0004850;GO:0004850;GO:0004850;GO:0004850;GO:0004850;GO:0005654;GO:0005737;GO:0005737;GO:0005829;GO:0005829;GO:0006218;GO:0006218;GO:0006218;GO:0006220;GO:0006220;GO:0006248;GO:0006248;GO:0006249;GO:0006249;GO:0009032;GO:0009032;GO:0009116;GO:0009116;GO:0009166;GO:0009166;GO:0016740;GO:0016757;GO:0016763;GO:0016763;GO:0042149;GO:0042802;GO:0042802;GO:…	K00757	EC:2.4.2.3	F	09UGA;18V8D;0UI8B;KOG3728;12PTT;0DFS2;1CQFK;0V5FN;1ATT2	uridine phosphorylase 1 [Source:RGD Symbol;Acc:1305566]	289801	Q499V1
ENSRNOG00000009919	12.189	0	24.378	Inf	Inf	0.000564111	0.0826746	15	93612971	93622358	+	3526	Acod1	GO:0002760;GO:0002760;GO:0005739;GO:0005739;GO:0006952;GO:0006952;GO:0006952;GO:0007566;GO:0009617;GO:0016829;GO:0016829;GO:0032088;GO:0032480;GO:0032496;GO:0034136;GO:0034144;GO:0035458;GO:0045824;GO:0047613;GO:0047613;GO:0047613;GO:0050728;GO:0051607;GO:0071219;GO:0071222;GO:0071222;GO:0071346;GO:0071347;GO:0071356;GO:0071393;GO:0072573;GO:0072573;GO:2000379;	K17724	EC:4.1.1.6	S;T;K	12NUR;0V5MT;0UQK2;09UN7;18X5T;0DFY0;0IEAF;1AW9Z;1CQMH	aconitate decarboxylase 1 [Source:RGD Symbol;Acc:1563454]	306127	D3ZWM1
ENSRNOG00000007457	366.858	174.944	558.771	3.194	1.67536	0.000603522	0.087024	3	72161189	72171078	-	1889	Serping1	GO:0001869;GO:0004867;GO:0004867;GO:0005615;GO:0030193;GO:0045916;	K04001	-	V	18WYZ;1CP7E;0V7T9;KOG2392;0DI5D;13K9G;1AW12;0UKIJ;09WV9	serpin family G member 1 [Source:RGD Symbol;Acc:735225]	295703	Q6P734
ENSRNOG00000010181	28.8158	4.0988	53.5328	13.0606	3.70715	0.00061376	0.0877923	4	156253079	156264769	+	3352	Clec4d	GO:0002250;GO:0002292;GO:0005886;GO:0016020;GO:0016021;GO:0030887;GO:0034987;GO:0038094;GO:0042742;GO:0045087;	K10058	-	T;V	0UJ1X;1CW80;13PCP;1B09X;KOG4297;0VAQR;0DMCT;1930B;09ZUB	C-type lectin domain family 4, member D [Source:RGD Symbol;Acc:1303339]	362432	Q69FH1
ENSRNOG00000019556	1573.74	807.292	2340.19	2.89881	1.53546	0.000661297	0.0938412	4	157977162	158010166	-	1221	Cd9	GO:0005178;GO:0005178;GO:0005178;GO:0005515;GO:0005576;GO:0005886;GO:0005886;GO:0005886;GO:0005887;GO:0007155;GO:0007155;GO:0007155;GO:0007338;GO:0007338;GO:0007338;GO:0007342;GO:0007342;GO:0007342;GO:0007342;GO:0007420;GO:0008285;GO:0008285;GO:0008347;GO:0008347;GO:0009414;GO:0009897;GO:0009897;GO:0009986;GO:0014003;GO:0014905;GO:0014905;GO:0014905;GO:0016020;GO:0016020;GO:0016020;GO:0016021;GO:…	K06460	-	S;T;G	1CRZV;0DH9X;12PMD;09W0P;1B2C7;0V6Z3;0UJC9;KOG3882;191JP	CD9 molecule [Source:RGD Symbol;Acc:2318]	24936	P40241;B1WBM0
ENSRNOG00000002336	2267.35	1153.46	3381.24	2.93139	1.55159	0.000677146	0.0953337	14	39154529	39231695	+	4419	Gabra4	GO:0004888;GO:0004888;GO:0004890;GO:0004890;GO:0004890;GO:0004890;GO:0005216;GO:0005216;GO:0005230;GO:0005230;GO:0005237;GO:0005254;GO:0005254;GO:0005886;GO:0005887;GO:0006811;GO:0006811;GO:0006811;GO:0006821;GO:0006821;GO:0006821;GO:0007165;GO:0007214;GO:0007214;GO:0007214;GO:0007268;GO:0007417;GO:0008503;GO:0016020;GO:0016020;GO:0016020;GO:0016021;GO:0016021;GO:0016021;GO:0022851;GO:0030054;GO:…	K05175	-	T	1CWAK;0DH6J;1B2CU;18W30;09U8T;0UQTV;0V57Y;KOG3642;12RN9	gamma-aminobutyric acid type A receptor alpha4 subunit [Source:RGD Symbol;Acc:621670]	140675	P28471
ENSRNOG00000019311	143.089	60.0933	226.085	3.76223	1.91159	0.000708812	0.0982446	1	266053002	266059256	+	3070	Nfkb2	GO:0000978;GO:0000978;GO:0000978;GO:0000981;GO:0001228;GO:0001228;GO:0002268;GO:0002268;GO:0002467;GO:0002467;GO:0003677;GO:0003677;GO:0003677;GO:0003700;GO:0003700;GO:0005515;GO:0005515;GO:0005634;GO:0005634;GO:0005634;GO:0005634;GO:0005737;GO:0005737;GO:0005737;GO:0005737;GO:0005737;GO:0005829;GO:0005829;GO:0006355;GO:0006355;GO:0006355;GO:0006355;GO:0006357;GO:0007165;GO:0007165;GO:0007568;GO:…	K04469	-	K;E	0VD3P;KOG0504;0A3C4;18TUE;1B0KB;0UJGQ;1CTIN;0DITA;13GBI	nuclear factor kappa B subunit 2 [Source:RGD Symbol;Acc:1307189]	309452	Q5U2Z4
ENSRNOG00000017980	140.126	25.002	255.25	10.2092	3.35179	0.000717705	0.098712	1	198744050	198781750	+	4511	Itgal	GO:0001772;GO:0002291;GO:0002291;GO:0005911;GO:0007155;GO:0007155;GO:0007155;GO:0007157;GO:0007157;GO:0007159;GO:0007159;GO:0007160;GO:0007160;GO:0007166;GO:0007229;GO:0008305;GO:0008305;GO:0009897;GO:0009986;GO:0009986;GO:0016020;GO:0016021;GO:0022407;GO:0022409;GO:0030369;GO:0030369;GO:0034687;GO:0034687;GO:0035683;GO:0035683;GO:0042102;GO:0043113;GO:0043113;GO:0044877;GO:0046872;GO:0050798;GO:…	K05718	-	W	1CREA;0UGYZ;0V6ET;12R4T;KOG3637;0DGQF;09VFM;191BA;1B0IN	integrin subunit alpha L [Source:RGD Symbol;Acc:631424]	308995	Q3T1L6
ENSRNOG00000034164	20.171	2.10396	38.238	18.1743	4.18383	0.000733031	0.10005	13	113890272	113927877	-	7048	Cr2	-	K04012	-	W;T;V	1B1PE;0A2VX;12QB8;0V4ZJ;KOG4297;1CXSK;0UJYW;0DNV3;18YFU	complement C3d receptor 2 [Source:RGD Symbol;Acc:1310065]	289395	D3Z9F7
ENSRNOG00000010105	79.3225	28.158	130.487	4.63411	2.21229	0.000760798	0.103053	2	193866951	193868502	+	297	S100a11	GO:0005509;GO:0042127;GO:0048306;	K23765	-	S;T	0VJIZ;1D4FF;0DV4Z;1B62M;0A8N8;193NU;13UIY;0UW37;0J1U7	S100 calcium binding protein A11 [Source:RGD Symbol;Acc:1303295]	445415	Q6B345
ENSRNOG00000023077	572.901	284.957	860.846	3.02097	1.59501	0.000772751	0.103886	4	145238947	145262442	+	1960	Cpne9	GO:1903861;GO:0005544;GO:0005886;GO:0030154;GO:0046872;GO:0071277;GO:1903861;	K24523	-	T	0V43Q;1AVQB;09T4Y;KOG1327;0DH8P;18U8N;12Q7Z;0UJAY;1CRIQ	copine family member 9 [Source:RGD Symbol;Acc:1309212]	297516	Q5BJS7
ENSRNOG00000011250	28.8783	5.17806	52.5786	10.1541	3.34399	0.000782853	0.104458	4	85381889	85386231	-	1108	Inmt	GO:0004790;GO:0004790;GO:0004790;GO:0005829;GO:0005829;GO:0005829;GO:0008168;GO:0008168;GO:0008168;GO:0008170;GO:0009308;GO:0016740;GO:0030748;GO:0030748;GO:0032259;GO:0032259;	K00562	-	S;E	195T5;1CV0E;1B2K7;0DK6F;0IFTZ;09YS0;13VIK;0V9PT;0UFKF	indolethylamine N-methyltransferase [Source:RGD Symbol;Acc:1597087]	368066	D3ZNJ5
ENSRNOG00000030253	27.2022	4.69299	49.7113	10.5927	3.40499	0.000871318	0.115401	2	207252196	207255824	-	544	Tafa3	GO:0005615;GO:0005615;GO:0005615;GO:0005615;GO:0007165;GO:0014016;GO:0048018;GO:1902692;GO:1903979;GO:1903979;GO:1903979;GO:1903980;GO:1903980;GO:1903980;	-	-	S	13S60;1B64U;0A723;0UVQ2;0VHW1;0IXED;1D3W7;0DUIJ;1939K	TAFA chemokine like family member 3 [Source:RGD Symbol;Acc:1587462]	691123	-
ENSRNOG00000031312	337.502	164.042	510.961	3.11481	1.63914	0.00088781	0.116721	4	157864969	157877633	+	2136	Tnfrsf1a	GO:0000139;GO:0000139;GO:0003176;GO:0003177;GO:0003332;GO:0005031;GO:0005031;GO:0005031;GO:0005515;GO:0005615;GO:0005794;GO:0005886;GO:0006693;GO:0006693;GO:0006915;GO:0006952;GO:0006954;GO:0006954;GO:0006954;GO:0007165;GO:0007165;GO:0007166;GO:0008630;GO:0009986;GO:0010614;GO:0016020;GO:0016021;GO:0019221;GO:0033209;GO:0033209;GO:0033209;GO:0042531;GO:0042742;GO:0043120;GO:0043123;GO:0043235;GO:…	K03158	-	T;V	0A4Q9;0IXBX;1AXB0;18Y8M;0URHP;0DS6I;0VFJC;1D1FM;13RJQ	TNF receptor superfamily member 1A [Source:RGD Symbol;Acc:621237]	25625	P22934
ENSRNOG00000016496	253.667	121.12	386.214	3.18868	1.67296	0.00093079	0.121478	1	151918571	151949983	+	1874	Ctsc	GO:0001913;GO:0001913;GO:0004197;GO:0004197;GO:0004252;GO:0004252;GO:0005615;GO:0005654;GO:0005737;GO:0005737;GO:0005764;GO:0005764;GO:0005764;GO:0005764;GO:0005783;GO:0005794;GO:0005813;GO:0006508;GO:0006508;GO:0006508;GO:0006508;GO:0006508;GO:0006508;GO:0006915;GO:0007568;GO:0008233;GO:0008234;GO:0008234;GO:0008234;GO:0008234;GO:0008234;GO:0008234;GO:0008239;GO:0010033;GO:0016505;GO:0016505;GO:…	K01275	EC:3.4.14.1	O	0DGZK;0UIZ9;12PF9;18SFA;KOG1543;1AVFG;1CRPV;09VR1;0V6Q1	cathepsin C [Source:RGD Symbol;Acc:2445]	25423	P80067
ENSRNOG00000011913	913.106	289.462	1536.75	5.30899	2.40844	0.000941991	0.122049	2	104744461	104799853	+	3792	Cp	GO:0005507;GO:0005507;GO:0006811;GO:0016491;GO:0016491;GO:0016491;GO:0046872;GO:0055114;GO:0005507;GO:0005507;GO:0005615;GO:0006811;GO:0016491;GO:0016491;GO:0016491;GO:0046872;GO:0051087;GO:0055114;	K13624	EC:1.16.3.1	Q	09WF8;192EK;0UPN2;KOG1263;12Q6R;1AZC8;1CSYR;0DI8B;0V7VZ	ceruloplasmin [Source:RGD Symbol;Acc:2387]	24268	A0A0G2K9I6
ENSRNOG00000014385	47.597	13.4575	81.7366	6.07368	2.60257	0.00095022	0.12223	2	207440886	207455258	-	1774	Wnt2b	GO:0002062;GO:0002062;GO:0003674;GO:0005102;GO:0005102;GO:0005109;GO:0005125;GO:0005575;GO:0005576;GO:0005576;GO:0005615;GO:0007275;GO:0007275;GO:0007275;GO:0008150;GO:0008584;GO:0008584;GO:0009267;GO:0009267;GO:0016055;GO:0016055;GO:0016055;GO:0021871;GO:0021871;GO:0021871;GO:0030182;GO:0043231;GO:0045165;GO:0060070;GO:0060070;GO:0060070;GO:0060070;GO:0060492;GO:0060492;GO:0060638;GO:0060638;GO:…	K00182	-	T	KOG3913;1B384;09V80;1CR69;18Z6G;12R4V;0V67H;0UMAA;0DGGN	Wnt family member 2B [Source:RGD Symbol;Acc:69346]	116466	G3V7U3
ENSRNOG00000053787	199.947	92.5471	307.347	3.32098	1.73161	0.00100458	0.128299	4	42202838	42282496	+	3401	Mdfic	GO:0005634;GO:0005634;GO:0005730;GO:0005737;GO:0005737;GO:0007257;GO:0007257;GO:0008134;GO:0008134;GO:0008134;GO:0030111;GO:0030111;GO:0030332;GO:0030332;GO:0030957;GO:0030957;GO:0042308;GO:0045892;GO:0045892;GO:0045893;GO:0045893;GO:0050434;GO:0050434;GO:0050434;	-	-	-	-	MyoD family inhibitor domain containing [Source:RGD Symbol;Acc:1309532]	362325	D3ZVM7
ENSRNOG00000037113	151.978	67.3541	236.603	3.51282	1.81263	0.00105042	0.132264	10	70370300	70376331	+	1772	Slfn2	GO:0008285;GO:0009617;	K24457	-	S	1D111;1423J;19473;0A069;1B7CR;0VDXK;0JAUV;0DRSW;0UUIB	schlafen 2 [Source:RGD Symbol;Acc:1308645]	303380	D4A2D6
ENSRNOG00000005935	117.578	49.2249	185.932	3.7772	1.91732	0.00109703	0.135712	5	146933592	146945880	+	1909	A3galt2	GO:0001962;GO:0001962;GO:0005794;GO:0005794;GO:0005975;GO:0005975;GO:0006688;GO:0006688;GO:0006688;GO:0006688;GO:0016020;GO:0016020;GO:0016020;GO:0016021;GO:0016740;GO:0016757;GO:0016757;GO:0016757;GO:0016758;GO:0016758;GO:0030259;GO:0030259;GO:0031982;GO:0031982;GO:0032580;GO:0046872;GO:0047276;GO:0047276;GO:0071287;	K20736	EC:2.4.1.87	G	12TQU;0V7AU;09WCE;1B4CJ;192DQ;0DHMS;1CSC7;0UJV3;0IHE7	alpha 1,3-galactosyltransferase 2 [Source:RGD Symbol;Acc:727913]	171553	A0A4Z3
ENSRNOG00000017421	50.2502	14.94	85.5604	5.72694	2.51776	0.00110057	0.135712	18	60960662	61057365	-	6120	Alpk2	GO:0003007;GO:0003308;GO:0004674;GO:0005524;GO:0006468;GO:0010468;GO:0016323;GO:0030010;GO:0042981;GO:0055013;GO:1905223;	K08868	-	T	0IHFU;1B1XY;0DEIP;18YH4;0URMN;1CP8I;09T7G;0V46F;13K50	alpha-kinase 2 [Source:RGD Symbol;Acc:1564431]	498875	-
ENSRNOG00000011363	225.294	106.92	343.668	3.21425	1.68448	0.00113812	0.139381	4	9966891	10002247	+	1559	Napepld	GO:0005635;GO:0008270;GO:0008270;GO:0009395;GO:0070290;GO:0070290;GO:0102200;GO:0001659;GO:0005794;GO:0008270;GO:0008270;GO:0032052;GO:0042802;GO:0048874;GO:0050729;GO:0070290;GO:0070290;GO:0070290;GO:0070291;GO:0070292;GO:0070292;GO:0090336;	K13985	EC:3.1.4.54	S;I;L	1ASZD;09Z7F;0DKPG;0VA4P;12U25;18XAT;KOG3798;1CVI1;0UPPQ	N-acyl phosphatidylethanolamine phospholipase D [Source:RGD Symbol;Acc:735197]	296757	Q769K2
ENSRNOG00000020182	497.224	254.049	740.398	2.91439	1.54319	0.00115306	0.14025	1	198420806	198450047	-	3674	Mvp	GO:0005634;GO:0005634;GO:0005737;GO:0005737;GO:0005829;GO:0005856;GO:0019901;GO:0019903;GO:0031953;GO:0038127;GO:0042059;GO:0042802;GO:0048471;GO:0061099;	K17266	-	Z	0DN21;1CWYE;0UIB6;1ATVH;0A0F8;18UVY;0VBBH;0IF6T;13JAZ	major vault protein [Source:RGD Symbol;Acc:70932]	64681	Q62667
ENSRNOG00000020991	61.8486	20.9305	102.767	4.90991	2.2957	0.00118259	0.14287	1	227919301	227932603	-	2452	Ms4a6a	GO:0016021;	K22191	-	S	0UUPF;1D2N7;0DS71;0VGZN;193JN;1B37A;0A64Y;13W8M;0J2FM	membrane spanning 4-domains A6A [Source:RGD Symbol;Acc:1305800]	361735	F1LZT4
ENSRNOG00000014465	33.7713	7.79437	59.7483	7.66556	2.93839	0.00123036	0.147643	1	114679537	114987433	+	2649	Oca2	GO:0003674;GO:0005575;GO:0005765;GO:0005765;GO:0005789;GO:0005789;GO:0007286;GO:0007286;GO:0008150;GO:0008283;GO:0008283;GO:0010008;GO:0010008;GO:0016020;GO:0016021;GO:0016021;GO:0016021;GO:0030318;GO:0030318;GO:0033162;GO:0033162;GO:0042438;GO:0042438;GO:0043473;GO:0043473;GO:0048066;GO:0048066;GO:0055085;GO:0055085;	K24200	-	P	KOG2639;0URST;0VAVE;0DNFB;12QRX;1CQF6;1AWK0;18YJW;09ZU0	OCA2 melanosomal transmembrane protein [Source:RGD Symbol;Acc:2318412]	100365773	Q4LEV3
ENSRNOG00000002217	60.0935	13.5939	106.593	7.84123	2.97108	0.00128929	0.153683	14	10692764	10714524	+	733	Plac8	GO:0003682;GO:0003682;GO:0008284;GO:0008284;GO:0009409;GO:0009409;GO:0040015;GO:0040015;GO:0042742;GO:0042742;GO:0043066;GO:0043066;GO:0045944;GO:0045944;GO:0045944;GO:0050873;GO:0050873;GO:0120162;GO:0120162;GO:0120162;	-	-	S;K	0IZNB;0UVCD;0VI95;0DU7J;1B5UQ;1D3JG;1934F;13T9I;0A7EN	placenta associated 8 [Source:RGD Symbol;Acc:1308102]	360914	B5DF36
ENSRNOG00000013948	270.448	126.013	414.882	3.29236	1.71912	0.00137316	0.161527	4	66011915	66062089	-	5081	Zc3hav1	GO:0003950;GO:0003950;GO:0005829;GO:0009615;GO:0045071;GO:0046872;GO:0046872;GO:0046872;GO:0061014;	K15259	EC:2.4.2.30	S;K	1CRAF;09VC4;0V6BA;0IEI4;12P7S;0DGKK;18YWN;1AXY2;0UN5G	zinc finger CCCH-type containing, antiviral 1 [Source:RGD Symbol;Acc:628694]	252832	A2RRT6
ENSRNOG00000030155	21.6673	3.18322	40.1514	12.6134	3.65689	0.0014046	0.163365	5	141007462	141033511	-	1919	Bmp8a	GO:0001649;GO:0001649;GO:0002024;GO:0005125;GO:0005576;GO:0005615;GO:0007281;GO:0007281;GO:0007283;GO:0007283;GO:0008083;GO:0008083;GO:0008083;GO:0010862;GO:0030509;GO:0046676;GO:0060395;GO:0070700;GO:0097009;	K16622	-	T	0UMF1;KOG3900;195JJ;0DET9;0V4FE;09TGD;1AV69;1CPH2;12RHZ	bone morphogenetic protein 8a [Source:RGD Symbol;Acc:1585858]	680931	D3ZTI5
ENSRNOG00000007650	1450.75	784.551	2116.95	2.6983	1.43205	0.00140706	0.163365	7	3320103	3335582	+	1121	Cd63	GO:0005764;GO:0005770;GO:0016021;GO:0043473;GO:0050931;GO:1900746;GO:0002092;GO:0002092;GO:0005515;GO:0005515;GO:0005576;GO:0005615;GO:0005737;GO:0005764;GO:0005764;GO:0005765;GO:0005765;GO:0005768;GO:0005770;GO:0005771;GO:0005886;GO:0005886;GO:0005887;GO:0007160;GO:0007160;GO:0009986;GO:0009986;GO:0010008;GO:0010633;GO:0015031;GO:0016020;GO:0016021;GO:0016021;GO:0016021;GO:0016021;GO:0016477;GO:…	K06497	-	S;G;U	13Q5J;1AXJ9;KOG3882;0A5MA;0VDHX;0UN2P;1CU4Y;18YW3;0DJCS	Cd63 molecule [Source:RGD Symbol;Acc:62080]	29186	P28648
ENSRNOG00000010362	464.271	240.734	687.808	2.85713	1.51457	0.00144703	0.166922	8	75687100	75723594	+	1376	Anxa2	GO:0001525;GO:0001525;GO:0001525;GO:0001726;GO:0001765;GO:0001765;GO:0001786;GO:0001921;GO:0001921;GO:0001921;GO:0001934;GO:0002020;GO:0002020;GO:0002020;GO:0004859;GO:0004859;GO:0004867;GO:0004867;GO:0005262;GO:0005509;GO:0005509;GO:0005509;GO:0005509;GO:0005544;GO:0005544;GO:0005544;GO:0005544;GO:0005544;GO:0005544;GO:0005546;GO:0005546;GO:0005546;GO:0005576;GO:0005604;GO:0005615;GO:0005634;GO:…	K17092	-	U	18SMC;12TQA;1CY0Z;0VCB3;1AYM9;0A1FF;0UP2I;0DP2Z;KOG0819	annexin A2 [Source:RGD Symbol;Acc:621170]	56611	Q07936
ENSRNOG00000011459	101.076	42.0247	160.127	3.81031	1.92991	0.00148122	0.16977	10	105573752	105600913	-	3515	Rhbdf2	GO:0004252;GO:0005789;GO:0016021;GO:0050709;	-	-	T	09XQS;12QPF;0V8NH;KOG2290	rhomboid 5 homolog 2 [Source:RGD Symbol;Acc:1309699]	303690	F1LWZ3
ENSRNOG00000007350	135.334	35.4945	235.174	6.62563	2.72806	0.00152407	0.17357	7	119783849	119797098	-	1362	Rac2	GO:0003924;GO:0003924;GO:0003924;GO:0003924;GO:0003924;GO:0005525;GO:0005525;GO:0005525;GO:0005525;GO:0005525;GO:0005635;GO:0005635;GO:0005737;GO:0005737;GO:0005829;GO:0005829;GO:0005856;GO:0005884;GO:0005884;GO:0005886;GO:0005938;GO:0006935;GO:0006935;GO:0007015;GO:0007015;GO:0007015;GO:0007163;GO:0007186;GO:0007186;GO:0007264;GO:0007264;GO:0008045;GO:0008284;GO:0008284;GO:0008360;GO:0010592;GO:…	K07860	-	Z;S;T	0V62F;1CTM0;0DIVP;09V2T;18Z63;0UNQQ;1AY79;KOG0393;12N5X	Rac family small GTPase 2 [Source:RGD Symbol;Acc:1307568]	366957	Q5U1Y2
ENSRNOG00000012481	72.624	27.1878	118.06	4.34239	2.11849	0.00156071	0.176617	2	207262934	207268609	+	2144	Ppm1j	GO:0004722;GO:0004722;GO:0006470;GO:0006470;GO:0016791;	K17504	EC:3.1.3.16	T	0USGN;09XQ6;0DJ21;0V8CS;KOG1323;1CTTM;13HDW;18TWW;1AWC4	protein phosphatase, Mg2+/Mn2+ dependent, 1J [Source:RGD Symbol;Acc:1359104]	295341	Q641Y6
ENSRNOG00000042426	169.892	74.0239	265.759	3.59018	1.84406	0.00164483	0.184965	16	50111306	50136727	+	3675	Cyp4v3	GO:0004497;GO:0005506;GO:0005506;GO:0005783;GO:0005789;GO:0005789;GO:0005789;GO:0006629;GO:0006631;GO:0010430;GO:0010430;GO:0010430;GO:0010430;GO:0016020;GO:0016021;GO:0016491;GO:0016705;GO:0016705;GO:0020037;GO:0020037;GO:0046872;GO:0055114;GO:0102033;	K07427	EC:1.14.14.79	Q	1AWQM;0DGV2;09XIZ;KOG0157;12PPT;18XMT;1CZQG;0V8GR;0UTKA	cytochrome P450, family 4, subfamily v, polypeptide 3 [Source:RGD Symbol;Acc:708530]	266761	A2RRT9
ENSRNOG00000009144	22.586	3.58645	41.5856	11.5952	3.53546	0.00166981	0.186601	13	52645257	52659619	+	2210	Lad1	GO:0005198;GO:0005198;GO:0005576;GO:0005604;GO:0015629;	-	-	S	0A27U;0VD3Q;0UNZN;0DPVZ;1CYVF;1AYHZ;0IIRJ;18WMH;13R1N	ladinin 1 [Source:RGD Symbol;Acc:1310652]	313325	G3V779;B2RZ67
ENSRNOG00000008180	326.717	167.32	486.115	2.90531	1.53869	0.00170006	0.188802	5	16526058	16642648	+	3430	Lyn	GO:0001782;GO:0001817;GO:0001933;GO:0001934;GO:0002431;GO:0002513;GO:0002576;GO:0002762;GO:0002768;GO:0002774;GO:0002902;GO:0004672;GO:0004672;GO:0004713;GO:0004713;GO:0004713;GO:0004715;GO:0005515;GO:0005524;GO:0005634;GO:0005634;GO:0005737;GO:0005794;GO:0005886;GO:0005886;GO:0006468;GO:0006468;GO:0006974;GO:0007169;GO:0008284;GO:0008285;GO:0008285;GO:0009725;GO:0010976;GO:0017124;GO:0018108;GO:…	K05854	EC:2.7.10.2	T	0UNKM;195ZK;KOG0197;0DJSM;1AWSY;09YCT;12R3M;1CUJR;0V5FJ	LYN proto-oncogene, Src family tyrosine kinase [Source:RGD Symbol;Acc:621017]	81515	Q07014
ENSRNOG00000057153	150.012	69.1579	230.867	3.33825	1.73909	0.00172598	0.190497	11	64882288	64919579	+	1728	Pla1a	GO:0002080;GO:0004806;GO:0006629;GO:0008970;GO:0052689;	K13618	EC:3.1.1.111	-	-	phospholipase A1 member A [Source:RGD Symbol;Acc:621261]	85311	P97535
ENSRNOG00000054251	39.2405	11.0867	67.3942	6.07882	2.60379	0.0018422	0.199628	4	163216163	163227334	-	2518	Clec7a	GO:0001872;GO:0001872;GO:0001872;GO:0001872;GO:0001872;GO:0002366;GO:0002720;GO:0002732;GO:0005737;GO:0005737;GO:0006910;GO:0006910;GO:0006910;GO:0008037;GO:0008037;GO:0008284;GO:0008284;GO:0008284;GO:0009986;GO:0009986;GO:0009986;GO:0010628;GO:0010628;GO:0016020;GO:0016021;GO:0016046;GO:0016046;GO:0016046;GO:0030246;GO:0030246;GO:0030246;GO:0030335;GO:0030335;GO:0030335;GO:0031334;GO:0031334;GO:…	K10074	-	-	-	C-type lectin domain containing 7A [Source:RGD Symbol;Acc:1565140]	502902	B5BUZ1;B2RYG9
ENSRNOG00000004660	193.196	91.9589	294.432	3.20178	1.67888	0.00187083	0.201066	7	77899322	77931029	+	4202	Fzd6	GO:0001736;GO:0001736;GO:0001843;GO:0001843;GO:0001942;GO:0001942;GO:0003674;GO:0004888;GO:0004888;GO:0005515;GO:0005575;GO:0005789;GO:0005789;GO:0005886;GO:0005886;GO:0005886;GO:0005886;GO:0005886;GO:0007166;GO:0007166;GO:0007275;GO:0008150;GO:0009986;GO:0016020;GO:0016020;GO:0016020;GO:0016021;GO:0016021;GO:0016021;GO:0016021;GO:0016055;GO:0016055;GO:0016324;GO:0016324;GO:0016327;GO:0016327;GO:…	K02376	-	T	1AUBZ;0UIV3;18VN0;0V4SV;12NRT;1D00P;0DNG2;KOG3577;09TTI	frizzled class receptor 6 [Source:RGD Symbol;Acc:628816]	282581	G3V6L1
ENSRNOG00000006767	16.3442	1.61889	31.0695	19.1918	4.26242	0.00187965	0.201066	3	146365092	146373365	+	1140	Cst7	GO:0004869;GO:0004869;GO:0004869;GO:0004869;GO:0004869;GO:0005615;GO:0005615;GO:0005615;GO:0005615;GO:0005737;GO:0005737;GO:0005764;GO:0005764;GO:0005764;GO:0005764;GO:0005768;GO:0005768;GO:0005770;GO:0005770;GO:0005770;GO:0005771;GO:0005771;GO:0005783;GO:0005783;GO:0005783;GO:0005783;GO:0005794;GO:0005794;GO:0005794;GO:0005794;GO:0006955;GO:0006955;GO:0010466;GO:0010466;GO:0010466;GO:0030414;GO:…	K13903	-	O	13U6Y;0A7N3;0J26J;0VIGK;193KU;0DUAH;1B62X;1D3S4;0UVC4	cystatin F [Source:RGD Symbol;Acc:1309154]	296257	D3ZCV2
ENSRNOG00000004873	136.548	62.3064	210.79	3.38312	1.75836	0.00188921	0.201066	6	96479430	96676225	+	2052	Prkch	GO:0004672;GO:0004674;GO:0004697;GO:0005524;GO:0005829;GO:0005886;GO:0005911;GO:0006468;GO:0010744;GO:0031267;GO:0035556;GO:0045618;	K18051	EC:2.7.11.13	T	KOG0694	protein kinase C, eta [Source:RGD Symbol;Acc:621888]	81749	Q64617
ENSRNOG00000012172	124.131	56.1097	192.152	3.42458	1.77593	0.00193102	0.203098	3	79918969	79938301	+	1978	Spi1	GO:0000122;GO:0000122;GO:0000785;GO:0000785;GO:0000976;GO:0000978;GO:0000978;GO:0000981;GO:0000987;GO:0000987;GO:0001085;GO:0001085;GO:0001216;GO:0001217;GO:0001227;GO:0001228;GO:0001944;GO:0002314;GO:0002316;GO:0002320;GO:0002327;GO:0002357;GO:0002572;GO:0002573;GO:0002573;GO:0003677;GO:0003682;GO:0003700;GO:0003700;GO:0003700;GO:0005634;GO:0005634;GO:0005654;GO:0005667;GO:0006355;GO:0006355;GO:…	K09438	-	K;B	09VH2;0UHQJ;0DGRT;KOG3805;1CRFU;1ATAY;12SKS;0V6GB;1908K	Spi-1 proto-oncogene [Source:RGD Symbol;Acc:1359607]	366126	Q6BDS1
ENSRNOG00000039048	31.5198	5.20534	57.8343	11.1106	3.47386	0.00200905	0.20764	11	60848131	60882379	-	2526	Cd200r1	GO:0038023;GO:0150077;	K21668	-	T	0IUJX;09UBR;13MZY;0VCDX;0DHSW;0USYY;1930G;1CWFP;1B5B2	CD200 receptor 1 [Source:RGD Symbol;Acc:61837]	64357	Q9ES58
ENSRNOG00000005214	225.102	53.9451	396.259	7.34559	2.87688	0.0020301	0.20861	14	100151210	100217913	-	2155	Plek	GO:0035556;GO:0035556;GO:0002244;GO:0002576;GO:0005080;GO:0005737;GO:0006904;GO:0007229;GO:0010572;GO:0010920;GO:0010925;GO:0030030;GO:0030836;GO:0030836;GO:0030845;GO:0030866;GO:0031529;GO:0031532;GO:0032233;GO:0032587;GO:0033625;GO:0035556;GO:0042803;GO:0043325;GO:0045744;GO:0046488;GO:0060305;GO:0070493;GO:0070493;GO:0070527;GO:0070528;GO:0070560;	K19993	-	T	0IFJ7;09XEV;13HUJ;1CTS2;1AS31;18SWX;0V8KH;0DJ0K;0UG9Y	pleckstrin [Source:RGD Symbol;Acc:1308269]	364206	Q4KM33
ENSRNOG00000021802	73.6057	28.6703	118.541	4.13463	2.04776	0.00212275	0.214809	5	173624310	173626248	-	1314	Isg15	GO:0005178;GO:0005178;GO:0005515;GO:0005576;GO:0005576;GO:0005634;GO:0005737;GO:0007229;GO:0007229;GO:0009615;GO:0009617;GO:0019941;GO:0019941;GO:0022627;GO:0030501;GO:0031386;GO:0031386;GO:0031397;GO:0031397;GO:0031625;GO:0032020;GO:0032020;GO:0032020;GO:0032649;GO:0032649;GO:0032729;GO:0032733;GO:0034340;GO:0034340;GO:0042742;GO:0042742;GO:0045071;GO:0045071;GO:0045648;GO:0051607;GO:0051607;GO:…	K12159	-	O	0DTRB;193EP;0UUZS;KOG0001;13VQF;1B5MQ;0VI08;1D338;0A6PP	ISG15 ubiquitin-like modifier [Source:RGD Symbol;Acc:1310312]	298693	D4A3X3
ENSRNOG00000056786	269.507	105.492	433.522	4.10951	2.03897	0.0021377	0.214809	19	55305496	55367353	-	8203	Piezo1	GO:0005783;GO:0008381;GO:0010831;GO:0016021;GO:0033625;GO:0033634;	K22128	-	-	-	piezo-type mechanosensitive ion channel component 1 [Source:RGD Symbol;Acc:1308822]	361430	Q0KL00
ENSRNOG00000053272	1455.56	658.813	2252.3	3.41873	1.77346	0.00213971	0.214809	13	51022681	51030802	+	1829	Chi3l1	GO:0003674;GO:0005576;GO:0005576;GO:0005615;GO:0005615;GO:0005615;GO:0005615;GO:0005615;GO:0005737;GO:0005737;GO:0005783;GO:0005783;GO:0005975;GO:0005975;GO:0006032;GO:0006915;GO:0006954;GO:0006954;GO:0006954;GO:0007250;GO:0007250;GO:0008061;GO:0008061;GO:0008061;GO:0008061;GO:0008061;GO:0008061;GO:0009612;GO:0009612;GO:0009612;GO:0010800;GO:0010800;GO:0030246;GO:0030324;GO:0030324;GO:0030324;GO:…	K17523	-	-	-	chitinase 3 like 1 [Source:RGD Symbol;Acc:620874]	89824	Q9WTV1
ENSRNOG00000001976	21.937	3.72286	40.1511	10.785	3.43096	0.00214674	0.214809	11	38063915	38103290	-	3103	Tmprss2	GO:0004252;GO:0004252;GO:0005044;GO:0005044;GO:0005515;GO:0005654;GO:0005886;GO:0006508;GO:0006508;GO:0006508;GO:0006508;GO:0006508;GO:0006508;GO:0006897;GO:0008233;GO:0008236;GO:0016020;GO:0016020;GO:0016020;GO:0016021;GO:0016540;GO:0016540;GO:0016540;GO:0016787;GO:0046598;GO:0046598;GO:0004252;GO:0005044;GO:0005515;GO:0006508;GO:0016020;	K09633	EC:3.4.21.-	O	1B56G;0UIZ2;KOG3627;19160;0DFET;0V5E5;12SGR;1CQ4J;09UET	transmembrane serine protease 2 [Source:RGD Symbol;Acc:620766]	156435	Q6P7D7
ENSRNOG00000020845	166.429	80.0051	252.853	3.16046	1.66013	0.00215049	0.214809	1	88875375	88879303	+	603	Tyrobp	GO:0002222;GO:0002223;GO:0002274;GO:0005102;GO:0005886;GO:0005887;GO:0009986;GO:0030316;GO:0030889;GO:0034241;GO:0042802;GO:0042803;GO:0050821;GO:2000010;	K07992	-	T	0J1XS;0VJG3;13YCU;1B6GG;1D4DW;0DUU9;0A8IP;0UW2M;193Q5	Tyro protein tyrosine kinase binding protein [Source:RGD Symbol;Acc:1303081]	361537	Q6X9T7
ENSRNOG00000013993	40.6415	11.975	69.308	5.78772	2.53299	0.00220653	0.219182	1	276011416	276012351	-	465	AABR07007000.1	GO:0000978;GO:0000981;GO:0006357;GO:0016055;GO:0016055;GO:0060070;GO:0071664;GO:1990907;	-	-	K	0VNYH;KOG3248;0ABW3;1D884;0DZQX;13YJE;0UYDZ	transcription factor 7 like 2 [Source:NCBI gene;Acc:679869]	-	-
ENSRNOG00000020465	61.2102	22.5221	99.8983	4.43557	2.14912	0.00229849	0.226995	15	34470796	34479741	-	2002	Ripk3	GO:0004672;GO:0004672;GO:0005524;GO:0005829;GO:0006468;GO:0010922;GO:0032147;GO:0032991;GO:0042802;GO:0044877;GO:0046777;GO:0051092;GO:0060545;GO:0070266;GO:0097527;GO:1990000;	K08847	EC:2.7.11.1	T	0V6A7;18SA7;13399;0UIDC;KOG0192;1CR97;1ATXG;09VAW;0DGJD	receptor-interacting serine-threonine kinase 3 [Source:RGD Symbol;Acc:628899]	246240	Q9Z2P5
ENSRNOG00000000034	94.3796	40.1057	148.654	3.70654	1.89007	0.00231058	0.226995	13	49092306	49109050	+	2875	Nuak2	GO:0000287;GO:0004672;GO:0004674;GO:0005524;GO:0005524;GO:0006468;GO:0006468;GO:0030036;GO:0042149;GO:0043066;	K08800	EC:2.7.11.1	T	1AZMH;0DQQ9;KOG0611;1CZTF;0VDF9;0UQ9Z;18XBY;0A2JD;1311I	NUAK family kinase 2 [Source:RGD Symbol;Acc:1359167]	289419	Q66HE5
ENSRNOG00000016477	320.046	167.368	472.723	2.82445	1.49797	0.00233495	0.228136	2	204575466	204625743	-	5336	Vangl1	GO:0005886;GO:0005886;GO:0007275;GO:0007275;GO:0016020;GO:0016021;GO:0016021;GO:0016021;GO:0016328;GO:0016328;GO:0043473;GO:0043473;	K04510	-	T	09W7T;13CDM;1CS77;1AXC9;KOG3814;0V765;18X8U;0UNAA;0DHGV	VANGL planar cell polarity protein 1 [Source:RGD Symbol;Acc:1597324]	690366	D3ZKC8
ENSRNOG00000033747	110.973	49.8736	172.073	3.45018	1.78667	0.0025038	0.243304	9	92593910	92616165	-	1761	Sp110	GO:0003677;GO:0005634;	K24503	-	O;K	KOG2177;0UM76;0DIN3;09XAP;193WH;1CTCZ;0V891;13QZ7;1AVSY	SP110 nuclear body protein [Source:RGD Symbol;Acc:1310173]	301570	Q3KRF1
ENSRNOG00000010347	45.5	15.0005	75.9995	5.06645	2.34098	0.00252558	0.244094	4	165529294	165541314	-	1290	Styk1	GO:0004672;GO:0004672;GO:0004713;GO:0004715;GO:0005102;GO:0005524;GO:0005524;GO:0005886;GO:0006468;GO:0006468;GO:0007169;GO:0016020;GO:0016021;GO:0016301;GO:0016310;GO:0018108;GO:0030154;GO:0031234;GO:0045087;	K17510	EC:2.7.10.2	T	0DPDV;0VCM6;KOG0200;18U1K;1B2XV;0UFVD;1CYBN;12U03;0A1RK	serine/threonine/tyrosine kinase 1 [Source:RGD Symbol;Acc:1564211]	500340	D3ZHY0
ENSRNOG00000001963	335.111	177.894	492.329	2.76754	1.46861	0.00260831	0.250734	11	38035450	38059950	+	2928	Mx2	GO:0000166;GO:0003924;GO:0003924;GO:0005525;GO:0005525;GO:0005525;GO:0000166;GO:0003924;GO:0003924;GO:0005525;GO:0005525;GO:0005525;GO:0000166;GO:0003924;GO:0003924;GO:0005525;GO:0005525;GO:0005525;GO:0009615;GO:0034340;GO:0045071;	K14754	-	F;U	0USCK;1CSAC;13HEC;KOG0446;1B3RA;0DKH1;0VBYB;192A2;0A045	MX dynamin like GTPase 2 [Source:RGD Symbol;Acc:628821]	286918	Q499Q3
ENSRNOG00000014269	9.55936	0	19.1187	Inf	Inf	0.00271226	0.259333	9	81427730	81434102	+	1319	Cxcr2	GO:0002438;GO:0002690;GO:0003674;GO:0004918;GO:0004918;GO:0004930;GO:0004930;GO:0004930;GO:0004930;GO:0004930;GO:0004950;GO:0004950;GO:0005575;GO:0005654;GO:0005886;GO:0005886;GO:0006935;GO:0006935;GO:0006935;GO:0006935;GO:0006935;GO:0006955;GO:0006968;GO:0006968;GO:0007165;GO:0007166;GO:0007166;GO:0007186;GO:0007186;GO:0007186;GO:0007200;GO:0007200;GO:0007204;GO:0007204;GO:0008284;GO:0008284;GO:…	K05050	-	T	1B0SH;0DFYU;0IEHI;0V5HB;09UP3;18S7S;1CQNA;12RGV;0UHHS	C-X-C motif chemokine receptor 2 [Source:RGD Symbol;Acc:2906]	29385	P35407
ENSRNOG00000002792	39.8017	3.12866	76.4747	24.4432	4.61136	0.00283283	0.26942	14	18731378	18733391	-	1072	Cxcl2	GO:0001975;GO:0002237;GO:0002237;GO:0005125;GO:0005576;GO:0005576;GO:0005576;GO:0005615;GO:0005615;GO:0005615;GO:0005615;GO:0006935;GO:0006935;GO:0006935;GO:0006952;GO:0006952;GO:0006954;GO:0006954;GO:0006955;GO:0006955;GO:0007204;GO:0008009;GO:0008009;GO:0008009;GO:0008009;GO:0009408;GO:0010332;GO:0030593;GO:0030593;GO:0030595;GO:0032355;GO:0042060;GO:0045236;GO:0051384;GO:0061844;GO:0070098;GO:…	K05505	-	S;W	0DVJX;1D4WZ;0J3WE;1B6Q4;0VKBQ;13XHT;0A9A4;0UWC6	C-X-C motif chemokine ligand 2 [Source:RGD Symbol;Acc:70069]	114105	P30348
ENSRNOG00000024159	248.963	129.394	368.532	2.84814	1.51002	0.00285734	0.270313	13	89601896	89606326	-	631	Fcer1g	GO:0001798;GO:0001805;GO:0001812;GO:0002283;GO:0002283;GO:0002292;GO:0002292;GO:0002376;GO:0002431;GO:0002431;GO:0002554;GO:0004888;GO:0004888;GO:0005515;GO:0005886;GO:0005886;GO:0005887;GO:0005887;GO:0006911;GO:0007165;GO:0007166;GO:0007166;GO:0007166;GO:0007229;GO:0009897;GO:0009897;GO:0009986;GO:0009986;GO:0010543;GO:0010543;GO:0016020;GO:0016020;GO:0016020;GO:0016021;GO:0016064;GO:0016064;GO:…	K07983	-	W	0J5TQ;0VMEP;193ZN;13YQF;1B6YF;1D4XA;0DVM0;0UWCJ;0AAGG	Fc fragment of IgE receptor Ig [Source:RGD Symbol;Acc:2599]	25441	P20411;B1H251
ENSRNOG00000024040	618.325	342.831	893.819	2.60717	1.38249	0.0028756	0.270609	11	75434197	75533520	+	3117	Mb21d2	GO:0044877;GO:0044877;	-	-	T	0A1JV;0UNWM;0VCFH;12T2S;1CY5U;KOG3963;0DP7X;190QI;1B05Q	Mab-21 domain containing 2 [Source:RGD Symbol;Acc:1559643]	498100	D4ACS3
ENSRNOG00000059140	26.1091	5.8541	46.3641	7.91994	2.98549	0.00292261	0.272363	14	86781202	86796378	-	3336	Myo1g	GO:0000146;GO:0000166;GO:0001891;GO:0001891;GO:0002456;GO:0002456;GO:0003774;GO:0003774;GO:0003774;GO:0003779;GO:0005516;GO:0005524;GO:0005524;GO:0005524;GO:0005546;GO:0005546;GO:0005547;GO:0005547;GO:0005654;GO:0005737;GO:0005886;GO:0005886;GO:0005886;GO:0005886;GO:0005902;GO:0005902;GO:0005902;GO:0006887;GO:0006887;GO:0006909;GO:0006909;GO:0007015;GO:0015629;GO:0016459;GO:0016459;GO:0016459;GO:…	K10356	-	-	-	myosin IG [Source:RGD Symbol;Acc:1306016]	289785	-
ENSRNOG00000001227	4699.87	2698.91	6700.83	2.48279	1.31196	0.00293667	0.272363	20	11972381	12101047	+	6680	Adarb1	GO:0003723;GO:0003723;GO:0003723;GO:0004000;GO:0004000;GO:0006396;GO:0006396;GO:0003723;GO:0003726;GO:0004000;GO:0005634;GO:0005634;GO:0005654;GO:0005730;GO:0005829;GO:0006382;GO:0006382;GO:0006396;GO:0006396;GO:0007274;GO:0008285;GO:0016553;GO:0021610;GO:0021618;GO:0021965;GO:0030336;GO:0035264;GO:0044387;GO:0045070;GO:0050884;GO:0051726;GO:0060384;GO:0060415;GO:0061744;GO:0097049;	K13194	EC:3.5.-.-	A	12U90;1CWEV;0VAB8;KOG2777;0UJKJ;1B0J9;0A000;18XA7;0DMJI	adenosine deaminase, RNA-specific, B1 [Source:RGD Symbol;Acc:2033]	25367	P51400
ENSRNOG00000008816	537.756	127.22	948.293	7.45397	2.89801	0.00298323	0.274949	4	78694447	78715683	+	2306	Gpnmb	GO:0001818;GO:0001934;GO:0001934;GO:0005178;GO:0005887;GO:0007155;GO:0007165;GO:0007267;GO:0008201;GO:0008201;GO:0016021;GO:0030335;GO:0031410;GO:0031954;GO:0032720;GO:0034103;GO:0034103;GO:0042130;GO:0045545;GO:0048018;GO:0050868;GO:0070374;GO:1901215;GO:2000134;	K20732	-	S;W	0VESI;0A3XQ;0UHCK;0IE9P;0DPKX;1AYZQ;12T0E;1CYK0;18UDN	glycoprotein nmb [Source:RGD Symbol;Acc:71008]	113955	Q9QZF6
ENSRNOG00000016831	1144.09	611.926	1676.26	2.73932	1.45382	0.00304927	0.279594	1	164301010	164308317	-	2093	Serpinh1	GO:0003433;GO:0004867;GO:0004867;GO:0005518;GO:0005518;GO:0005615;GO:0005615;GO:0005737;GO:0005783;GO:0005783;GO:0005783;GO:0005793;GO:0010951;GO:0030199;GO:0032964;GO:0045121;GO:0051082;GO:0051604;GO:0004867;GO:0004867;GO:0005518;GO:0005518;GO:0005615;GO:0005615;GO:0005783;GO:0010951;	K09501	-	V	1CR23;18WD6;0V62T;KOG2392;09V38;12TWY;0UG8R;0DGCK;1ATP0	serpin family H member 1 [Source:RGD Symbol;Acc:69302]	29345	P29457
ENSRNOG00000033119	1938.47	982.75	2894.19	2.94499	1.55826	0.00321781	0.293543	3	128756799	128971746	+	5391	Plcb4	GO:0004435;GO:0004435;GO:0004435;GO:0004435;GO:0005509;GO:0005509;GO:0005509;GO:0006629;GO:0006629;GO:0006629;GO:0007165;GO:0007165;GO:0007165;GO:0008081;GO:0008081;GO:0016042;GO:0016787;GO:0035556;GO:0035556;GO:0004435;GO:0004435;GO:0004435;GO:0004435;GO:0005509;GO:0005509;GO:0006629;GO:0006629;GO:0006629;GO:0007165;GO:0007165;GO:0007165;GO:0008081;GO:0008081;GO:0016042;GO:0016787;GO:0035556;GO:…	K05858	EC:3.1.4.11	I	09VSB;12NH2;0V5XZ;0DHSF;1CT43;KOG0169;0UKVQ;1ATTV	phospholipase C, beta 4 [Source:RGD Symbol;Acc:3345]	25031	Q9QW07
ENSRNOG00000053260	21.9133	4.15336	39.6733	9.55209	3.25582	0.00343044	0.311352	1	63759638	64013289	+	5097	Lilrb3a	GO:0016020;GO:0016021;	K06512	-	-	-	leukocyte immunoglobulin-like receptor, subfamily B (with TM and ITIM domains), member 3A [Source:RGD Symbol;Acc:1586827]	683463	C0HJX2;C0HJX3
ENSRNOG00000017869	183.736	94.0628	273.409	2.90666	1.53936	0.00354556	0.319809	19	54314865	54336640	+	2853	Irf8	GO:0000122;GO:0000122;GO:0000122;GO:0000976;GO:0000976;GO:0000977;GO:0000977;GO:0000978;GO:0000978;GO:0000978;GO:0000981;GO:0000981;GO:0001227;GO:0001227;GO:0002273;GO:0002273;GO:0002314;GO:0002316;GO:0002376;GO:0003677;GO:0003677;GO:0003677;GO:0003700;GO:0003700;GO:0005515;GO:0005515;GO:0005634;GO:0005634;GO:0005634;GO:0005634;GO:0005634;GO:0005654;GO:0005737;GO:0005737;GO:0006355;GO:0006355;GO:…	K10155	-	K	0IED8;1CQWX;0UH9B;09UXV;12P0C;0V5XS;0DG7D;18WNW;1B0TA	interferon regulatory factor 8 [Source:RGD Symbol;Acc:1312024]	292060	Q5NUI4
ENSRNOG00000000239	117.848	0.539631	235.156	435.771	8.76743	0.00355939	0.319809	10	69423086	69424979	+	850	Ccl7	GO:0002548;GO:0005125;GO:0005576;GO:0005576;GO:0005576;GO:0005615;GO:0005615;GO:0005615;GO:0005615;GO:0006935;GO:0006954;GO:0006954;GO:0006955;GO:0006955;GO:0007010;GO:0007010;GO:0007186;GO:0008009;GO:0008009;GO:0008009;GO:0008009;GO:0008009;GO:0008201;GO:0008360;GO:0008360;GO:0010332;GO:0030335;GO:0030335;GO:0030593;GO:0031726;GO:0031726;GO:0031727;GO:0031727;GO:0043547;GO:0048020;GO:0048245;GO:…	K05509	-	W	0DW80;0A9MF;0UWUA;0J1ST;1B71A;0VKCZ;1D5FR;13VZX;196I9	C-C motif chemokine ligand 7 [Source:RGD Symbol;Acc:1359152]	287561	Q9QXY8
ENSRNOG00000022800	62.317	24.7352	99.8987	4.03873	2.0139	0.00374676	0.331422	9	92618352	92665430	+	2708	Sp140	GO:0003677;GO:0005515;GO:0005634;GO:0000981;GO:0003677;GO:0003677;GO:0005515;GO:0005634;GO:0005634;GO:0005634;GO:0005634;GO:0006357;GO:0046872;	K24504	-	O;K	KOG2177;1D0GQ;18SA3;13UYR;0A4TK;1B35S;0UUA4;0DRB8;0VFNG	SP140 nuclear body protein [Source:RGD Symbol;Acc:1306355]	316580	Q66H87
ENSRNOG00000009043	24.0707	5.1235	43.0179	8.39619	3.06974	0.00376279	0.331422	8	13208774	13251812	-	3173	Piwil4	GO:0003676;GO:0003676;GO:0003723;GO:0005515;GO:0006417;GO:0031047;GO:0003676;GO:0005515;GO:0005634;GO:0005737;GO:0010669;GO:0034584;	K02156	-	D;B	KOG1042;12NEA;09UPN;0DFZC;0V4V1;1CQNX;1B1AQ;0UHIR;19078	piwi-like RNA-mediated gene silencing 4 [Source:RGD Symbol;Acc:1311015]	689972	F1LQ32
ENSRNOG00000033235	90.4932	40.4604	140.526	3.47318	1.79626	0.00380618	0.3336	1	80517411	80544825	-	1950	Relb	GO:0000785;GO:0000785;GO:0000978;GO:0000978;GO:0000978;GO:0000978;GO:0000981;GO:0003677;GO:0003677;GO:0003677;GO:0003677;GO:0003700;GO:0003700;GO:0005634;GO:0005634;GO:0005634;GO:0005634;GO:0005634;GO:0005634;GO:0005654;GO:0005737;GO:0005737;GO:0005813;GO:0005813;GO:0005829;GO:0005829;GO:0005829;GO:0006355;GO:0006355;GO:0006357;GO:0006357;GO:0006357;GO:0006954;GO:0007249;GO:0010628;GO:0010628;GO:…	K09253	-	K	0DJYW;1AWYK;0A0WR;0IFBK;13IH3;0UNAN;18TJS;1CYNR;0VD2C	RELB proto-oncogene, NF-kB subunit [Source:RGD Symbol;Acc:2321078]	100360982	-
ENSRNOG00000010319	683.889	391.246	976.531	2.49595	1.31959	0.00392139	0.340531	15	57221292	57277811	+	3637	Lcp1	GO:0001725;GO:0001726;GO:0001891;GO:0002102;GO:0002286;GO:0003674;GO:0003779;GO:0005178;GO:0005509;GO:0005509;GO:0005515;GO:0005575;GO:0005737;GO:0005737;GO:0005884;GO:0005884;GO:0005925;GO:0010737;GO:0015629;GO:0016477;GO:0022617;GO:0030175;GO:0031100;GO:0032432;GO:0032432;GO:0033157;GO:0042802;GO:0048471;GO:0051015;GO:0051015;GO:0051015;GO:0051015;GO:0051017;GO:0051017;GO:0051017;GO:0051017;GO:…	K17276	-	Z	0V55N;12U9H;1CRV4;09VWS;KOG0046;1AX42;0DH4W;18VE7;0UMME	lymphocyte cytosolic protein 1 [Source:RGD Symbol;Acc:1308288]	306071	Q5XI38
ENSRNOG00000019179	152.201	75.9276	228.475	3.00911	1.58934	0.00392411	0.340531	3	14614122	14644951	-	3090	Ggta1	GO:0005975;GO:0016020;GO:0016758;GO:0005794;GO:0005794;GO:0005975;GO:0005975;GO:0006486;GO:0016020;GO:0016020;GO:0016020;GO:0016021;GO:0016740;GO:0016757;GO:0016757;GO:0016758;GO:0016758;GO:0031982;GO:0031985;GO:0032580;GO:0033580;GO:0033580;GO:0046872;GO:0047276;GO:0047276;GO:0005794;GO:0005794;GO:0005975;GO:0005975;GO:0006486;GO:0016020;GO:0016020;GO:0016020;GO:0016021;GO:0016740;GO:0016757;GO:…	K00743	EC:2.4.1.87	G	12TQU;0V7AU;1AV93;09WCE;0DHMS;1CSC7;191QU;0UJV3;0IHE7	glycoprotein, alpha-galactosyltransferase 1 [Source:RGD Symbol;Acc:629476]	246766	Q3L7M0
ENSRNOG00000019270	74.3199	31.5322	117.108	3.71391	1.89294	0.00395614	0.340531	1	165972440	165997751	-	2465	P2ry6	GO:0001621;GO:0004930;GO:0007186;GO:0016021;GO:0030321;GO:0032962;GO:0045028;GO:0045029;GO:0045029;GO:0045030;GO:0070374;GO:0071380;GO:0071407;GO:0071415;GO:1904707;GO:1905835;	K04272	-	T	13I03;18YX7;0DMUH;1CWPY;1AXC7;0VEQJ;0UNEP;0A3VX;0IJR4	pyrimidinergic receptor P2Y6 [Source:RGD Symbol;Acc:620269]	117264	Q63371
ENSRNOG00000033693	49.3322	17.8837	80.7807	4.51701	2.17537	0.00396143	0.340531	2	30376419	30458542	-	6127	Naip2	GO:0005524;GO:0006915;GO:0006954;GO:0006954;GO:0016045;GO:0016045;GO:0042742;GO:0042742;GO:0043027;GO:0043027;GO:0043027;GO:0043066;GO:0043066;GO:0043154;GO:0070269;GO:0070269;GO:0071391;GO:0072557;GO:0072557;	-	-	-	-	NLR family, apoptosis inhibitory protein 2 [Source:MGI Symbol;Acc:MGI:1298226]	-	-
ENSRNOG00000050430	66.3982	27.1605	105.636	3.88931	1.95951	0.0041425	0.351526	9	9617786	9675110	-	2532	Vav1	GO:0001784;GO:0005085;GO:0005085;GO:0005515;GO:0005911;GO:0006909;GO:0006955;GO:0007186;GO:0007229;GO:0007264;GO:0008361;GO:0030217;GO:0030593;GO:0035556;GO:0035556;GO:0042110;GO:0043087;GO:0043087;GO:0043547;GO:0045785;GO:0045954;GO:0072593;GO:0140031;	K05730	-	T	KOG2996;1CYHW;190WT;0DI9B;12QKG;0UR56;09WMR;0V7KF;1AWCV	vav guanine nucleotide exchange factor 1 [Source:RGD Symbol;Acc:3951]	25156	Q5BK91
ENSRNOG00000014426	241.039	70.0675	412.011	5.8802	2.55587	0.00416015	0.351526	18	47500330	47577819	-	4807	Lox	GO:0001568;GO:0001649;GO:0001932;GO:0004720;GO:0004720;GO:0005507;GO:0005518;GO:0005576;GO:0005581;GO:0005615;GO:0007507;GO:0010468;GO:0016202;GO:0016641;GO:0017015;GO:0018057;GO:0030199;GO:0030282;GO:0030324;GO:0031012;GO:0035791;GO:0035904;GO:0035905;GO:0035906;GO:0042981;GO:0043491;GO:0045652;GO:0046716;GO:0048251;GO:0048514;GO:0048747;GO:0055114;GO:0060326;GO:0061448;GO:0071310;GO:0071897;GO:…	K00277	EC:1.4.3.13	O;W	0DKQN;0VA5U;1CVJ5;13KN2;0IHTH;195CU;0UJBD;09Z8H;1AUUF	lysyl oxidase [Source:RGD Symbol;Acc:3015]	24914	P16636
ENSRNOG00000015859	110.092	52.4141	167.77	3.20086	1.67846	0.00416798	0.351526	16	6078122	6109382	+	3405	Chdh	GO:0005739;GO:0005743;GO:0005743;GO:0005743;GO:0008812;GO:0008812;GO:0008812;GO:0008812;GO:0016020;GO:0016491;GO:0016491;GO:0016614;GO:0016614;GO:0019285;GO:0050660;GO:0050660;GO:0055114;	K00108	EC:1.1.99.1	A;J;C;G	18YKB;1AXNJ;12S4K;0DPX1;1CYWJ;KOG1238;0A109;0V5FT;0UG9G	choline dehydrogenase [Source:RGD Symbol;Acc:735166]	290551	Q6UPE0
ENSRNOG00000013668	148.614	58.72	238.508	4.06179	2.02212	0.0042787	0.35525	4	100407658	100419446	+	1476	Capg	GO:0001726;GO:0003779;GO:0005546;GO:0005615;GO:0005634;GO:0005634;GO:0005634;GO:0005654;GO:0005730;GO:0005730;GO:0005737;GO:0005737;GO:0005737;GO:0005737;GO:0005814;GO:0005814;GO:0007417;GO:0008154;GO:0015629;GO:0019904;GO:0019904;GO:0030027;GO:0030031;GO:0030031;GO:0042470;GO:0042995;GO:0044877;GO:0044877;GO:0045335;GO:0051014;GO:0051015;GO:0051015;GO:0051015;GO:0051016;GO:0051016;GO:0051016;GO:…	K10368	-	Z	13HHD;190Y7;KOG0443;1D0BW;0UU7U;0DR6G;0VEF2;1B2TK;0A3JT	capping actin protein, gelsolin like [Source:RGD Symbol;Acc:1311724]	297339	Q6AYC4
ENSRNOG00000013170	116.561	55.3125	177.809	3.21462	1.68465	0.00429161	0.35525	X	122724129	122781479	+	1281	Il13ra1	GO:0002639;GO:0004896;GO:0004896;GO:0004896;GO:0004923;GO:0004924;GO:0005127;GO:0005515;GO:0005575;GO:0008284;GO:0009897;GO:0016020;GO:0016020;GO:0016020;GO:0016021;GO:0016515;GO:0019221;GO:0019955;GO:0030890;GO:0035772;GO:0038165;GO:0043235;GO:0048861;	K05076	-	W;T	0IH4K;0UPWG;1CYDQ;18ZBP;1AYWF;0DPFH;0A1TB;0VCP3;13MHI	interleukin 13 receptor subunit alpha 1 [Source:RGD Symbol;Acc:628741]	252963	Q561K3
ENSRNOG00000054360	85.6723	38.4655	132.879	3.4545	1.78848	0.00440662	0.358648	4	160455986	160522904	+	3783	Tspan11	GO:0016021;	K17352	-	-	-	tetraspanin 11 [Source:RGD Symbol;Acc:1305424]	312727	Q568Y5
ENSRNOG00000042230	17.3203	2.61631	32.0244	12.2403	3.61356	0.00443605	0.358648	9	14646151	14654305	-	1338	RGD1307182	GO:0009986;GO:0016020;GO:0016021;GO:0038023;	-	-	S;T	0DWES;0VN6A;1B6C1;0AAYA;1D5T6;19693;0UWSS;0JGGS;148UU	similar to RIKEN cDNA B430306N03 gene [Source:RGD Symbol;Acc:1307182]	316207	D3ZST4
ENSRNOG00000026653	35.6699	11.114	60.2257	5.41891	2.438	0.00446024	0.358648	12	38160464	38161546	+	1083	Hcar2	GO:0001614;GO:0004930;GO:0004930;GO:0005525;GO:0007186;GO:0007186;GO:0016020;GO:0016021;GO:0016021;	K08402	-	T	0IKI5;09TWR;1CPWS;13JB3;1B1UV;0V4VT;18S7G;0DF77;0UHAA	hydroxycarboxylic acid receptor 2 [Source:RGD Symbol;Acc:727952]	353250	Q80Z39
ENSRNOG00000017414	137.319	68.6243	206.013	3.00204	1.58594	0.00449182	0.358648	1	214248837	214252456	-	1973	Irf7	GO:0000976;GO:0000976;GO:0000978;GO:0000978;GO:0000978;GO:0000981;GO:0000981;GO:0000981;GO:0000981;GO:0000987;GO:0000987;GO:0002376;GO:0002819;GO:0002819;GO:0003677;GO:0003677;GO:0003677;GO:0003700;GO:0003700;GO:0005515;GO:0005634;GO:0005634;GO:0005634;GO:0005634;GO:0005654;GO:0005737;GO:0005737;GO:0005829;GO:0006355;GO:0006355;GO:0006357;GO:0010468;GO:0010468;GO:0016064;GO:0016064;GO:0032481;GO:…	K09447	-	K	0V6WU;0IWNR;0UJ8Y;0DH74;18Z6T;1CRX8;13QBS;09VYE;1AZYD	interferon regulatory factor 7 [Source:RGD Symbol;Acc:1307828]	293624	Q3SWU2
ENSRNOG00000007159	362.254	5.17806	719.33	138.919	7.1181	0.00451605	0.358648	10	69412017	69413870	+	835	Ccl2	GO:0000165;GO:0001664;GO:0001664;GO:0001666;GO:0001912;GO:0001938;GO:0002523;GO:0002544;GO:0002548;GO:0002548;GO:0002687;GO:0002693;GO:0005125;GO:0005125;GO:0005125;GO:0005576;GO:0005576;GO:0005576;GO:0005576;GO:0005615;GO:0005615;GO:0005615;GO:0005615;GO:0005737;GO:0005791;GO:0006874;GO:0006935;GO:0006954;GO:0006954;GO:0006954;GO:0006955;GO:0006955;GO:0007010;GO:0007179;GO:0007186;GO:0007568;GO:…	K14624	-	W	0A9MF;0J1ST;0VKCZ;13VZX;1D54A;0DVIR;0UW9M;1B6T0;1942X	C-C motif chemokine ligand 2 [Source:RGD Symbol;Acc:3645]	24770	P14844
ENSRNOG00000025005	36.6298	11.5991	61.6605	5.31598	2.41034	0.00453018	0.358648	13	88265331	88272906	+	1611	Ccdc190	-	-	-	S	0VDKZ;1933I;0UTN1;0IUBU;1CZF3;0A2R9;1B3UY;13KTN;0DQD5	coiled-coil domain containing 190 [Source:RGD Symbol;Acc:1560672]	498270	D3ZPM4
ENSRNOG00000013167	117.294	56.7797	177.808	3.13154	1.64687	0.00453325	0.358648	16	36077617	36080191	-	1152	Hmgb2	GO:0003677;GO:0005634;	K11295	-	K;B	0UGBY;09Z4C;KOG0381;0DF62;0VDMV;194UU;12T0N;1ARPK;1CPVN	high mobility group box 2 [Source:RGD Symbol;Acc:69291]	29395	P52925
ENSRNOG00000021644	59.2035	23.7651	94.6419	3.9824	1.99364	0.00460738	0.362065	1	226897625	226912708	+	2251	Slc15a3	GO:0005765;GO:0006857;GO:0010008;GO:0015647;GO:0015835;GO:0016020;GO:0022857;GO:0043231;GO:0055085;GO:0070434;GO:0071916;GO:0140206;	K14638	-	P;E	0DJYU;1AZVC;09XYR;18YTV;12QTM;KOG1237;0V5WI;1CUSI;0UG9S	solute carrier family 15 member 3 [Source:RGD Symbol;Acc:628663]	246239	Q924V4
ENSRNOG00000008759	115.186	55.4276	174.945	3.15627	1.65822	0.00461693	0.362065	5	144031402	144051600	+	4097	Csf3r	GO:0003674;GO:0004896;GO:0004896;GO:0004896;GO:0005515;GO:0005575;GO:0009897;GO:0016020;GO:0016020;GO:0016020;GO:0016021;GO:0019221;GO:0019955;GO:0030593;GO:0030593;GO:0043235;GO:0045637;GO:0045637;GO:0051916;GO:0051916;GO:0051916;GO:0097186;	K05061	-	W;T	0A2DW;0DHDI;0IGHT;13MK0;0UTBH;1B1C7;1CZ1U;0VD9H;191N0	colony stimulating factor 3 receptor [Source:RGD Symbol;Acc:1309114]	298518	D4A3R0
ENSRNOG00000012216	170.385	76.919	263.852	3.43025	1.77832	0.00503198	0.39289	17	8400146	8429338	-	2670	Tgfbi	GO:0001525;GO:0001525;GO:0002062;GO:0003674;GO:0005178;GO:0005178;GO:0005515;GO:0005518;GO:0005518;GO:0005518;GO:0005518;GO:0005604;GO:0005615;GO:0005615;GO:0005615;GO:0005615;GO:0005802;GO:0005802;GO:0007155;GO:0007155;GO:0007155;GO:0007155;GO:0007155;GO:0007155;GO:0008283;GO:0008283;GO:0030198;GO:0030198;GO:0030198;GO:0031012;GO:0031012;GO:0031012;GO:0042802;GO:0042802;GO:0050839;GO:0050840;GO:…	K19519	-	W;M	0UGFZ;0V4XK;1AVY8;0DF8R;KOG1437;18ZRS;1CPYC;13I26;09TYN	transforming growth factor, beta induced [Source:RGD Symbol;Acc:620017]	116487	D4A8G5
ENSRNOG00000048771	21.8107	1.07926	42.5422	39.4178	5.30078	0.00506653	0.393868	10	104952237	104980890	+	1441	RGD1559482	GO:0004888;GO:0005886;GO:0016020;GO:0016021;	K06719	-	T	196YB;1DDEE;1BAE2;0B15N;0E6FT;0V1QV;145XB;0WDQ1;0JCC5	similar to immunoglobulin superfamily, member 7 [Source:RGD Symbol;Acc:1559482]	498022	D1MF49
ENSRNOG00000019848	164.529	86.2412	242.817	2.81556	1.49342	0.00537948	0.414442	3	151691514	151724654	-	2671	Rbm39	GO:0003676;GO:0003676;GO:0003713;GO:0003723;GO:0003723;GO:0003723;GO:0005634;GO:0005634;GO:0006357;GO:0006397;GO:0006397;GO:0032991;GO:0045893;GO:0048024;GO:0050733;	K13091	-	A;K	1CU2V;09V0I;0DJAQ;KOG0147;0V6KT;12PDH;0USJ8;190XV;1B1V5	RNA binding motif protein 39 [Source:RGD Symbol;Acc:1310071]	362251	Q5BJP4
ENSRNOG00000014258	117.056	57.2588	176.853	3.08866	1.62698	0.00541671	0.414442	1	4637491	4653210	-	3231	Rab32	GO:0000166;GO:0003924;GO:0003924;GO:0003924;GO:0003924;GO:0003924;GO:0005525;GO:0005525;GO:0005525;GO:0005739;GO:0005739;GO:0005741;GO:0005769;GO:0005783;GO:0005794;GO:0005794;GO:0005802;GO:0005802;GO:0005802;GO:0005802;GO:0006886;GO:0007005;GO:0012505;GO:0016020;GO:0016020;GO:0016192;GO:0016192;GO:0019882;GO:0030742;GO:0031982;GO:0031982;GO:0032438;GO:0033162;GO:0035646;GO:0035650;GO:0035651;GO:…	K07918	-	U	0UK7T;1CX4D;0DMV7;12SMZ;0VB4K;KOG4423;1915B;0A08N;1ATT3	RAB32, member RAS oncogene family [Source:RGD Symbol;Acc:1559997]	365042	D4AEG2
ENSRNOG00000000137	52.4704	20.3363	84.6045	4.16027	2.05668	0.00542391	0.414442	17	28104589	28191436	-	1091	Ly86	GO:0006955;GO:0006955;GO:0031666;GO:0031666;	-	-	S	1B5CK;1D396;13Q42;0UV8I;0VHT3;0DTX2;0IWHW;0A6YY;193E6	lymphocyte antigen 86 [Source:RGD Symbol;Acc:1309936]	291359	D3ZAS0
ENSRNOG00000061595	8.36492	0	16.7298	Inf	Inf	0.00564573	0.428815	4	44065045	44136815	-	1622	Tfec	GO:0000122;GO:0001227;GO:0005654;GO:0006355;GO:0034605;GO:0045944;GO:0046983;GO:1990837;	K15591	-	-	-	transcription factor EC [Source:RGD Symbol;Acc:3846]	26296	Q63302
ENSRNOG00000013014	103.449	50.1192	156.778	3.12811	1.64529	0.00571839	0.431413	19	55249616	55257876	-	768	Cyba	GO:0001666;GO:0001725;GO:0001938;GO:0003106;GO:0005515;GO:0005634;GO:0005737;GO:0005737;GO:0005768;GO:0005768;GO:0005794;GO:0005886;GO:0005925;GO:0006801;GO:0006801;GO:0006801;GO:0006954;GO:0006954;GO:0009055;GO:0009055;GO:0014823;GO:0014895;GO:0016020;GO:0016175;GO:0016175;GO:0016175;GO:0016324;GO:0016491;GO:0017004;GO:0017004;GO:0017124;GO:0017124;GO:0020037;GO:0020037;GO:0022900;GO:0030307;GO:…	K08009	-	C	1D11B;0DS3S;0VFGB;1B40G;0UUMF;0IXYN;0A4M0;18S1H;13RYH	cytochrome b-245 alpha chain [Source:RGD Symbol;Acc:620573]	79129	Q62737
ENSRNOG00000059947	126.758	19.3116	234.204	12.1276	3.60023	0.00580647	0.436217	6	33885495	33908016	+	3067	Sdc1	GO:0008022;GO:0009897;GO:0009986;GO:0009986;GO:0016020;GO:0042060;GO:0042802;GO:0048627;GO:0055002;GO:0060070;GO:1903543;GO:1903553;	K06257	-	-	-	syndecan 1 [Source:RGD Symbol;Acc:3648]	25216	P26260
ENSRNOG00000020652	231.19	115.848	346.531	2.99125	1.58075	0.00590767	0.441963	1	82480195	82497199	+	2140	Tgfb1	GO:0000122;GO:0000902;GO:0001570;GO:0001657;GO:0001775;GO:0001843;GO:0002028;GO:0002460;GO:0002513;GO:0003179;GO:0003180;GO:0005160;GO:0005160;GO:0005615;GO:0005615;GO:0006468;GO:0006874;GO:0006954;GO:0007179;GO:0007219;GO:0007492;GO:0007507;GO:0008083;GO:0008283;GO:0008284;GO:0008354;GO:0010468;GO:0010628;GO:0010629;GO:0010718;GO:0010763;GO:0014003;GO:0014008;GO:0016202;GO:0021915;GO:0030217;GO:…	K13375	-	T	KOG3900;0UNC6;1CSH1;18W82;09WHF;12QZ4;1AWCX;0DHSR;0V7FW	transforming growth factor, beta 1 [Source:RGD Symbol;Acc:69051]	59086	P17246
ENSRNOG00000008736	37.4086	12.6783	62.1388	4.90118	2.29313	0.00610579	0.452994	13	90967739	90977734	-	2526	Slamf8	GO:0002232;GO:0002336;GO:0010760;GO:0016020;GO:0016021;GO:0033860;GO:0035690;GO:0038023;GO:0042742;GO:0042802;GO:0043549;GO:0045577;GO:0060266;GO:0090027;GO:0090383;GO:1902623;GO:2000509;	K16853	-	S;T	0IVMT;0VFS6;1B38D;18Z8N;12QUS;1D1MY;0DSCJ;0US0C;0A4VK	SLAM family member 8 [Source:RGD Symbol;Acc:1306263]	289237	D3ZS24
ENSRNOG00000011504	1438.83	863.944	2013.72	2.33085	1.22085	0.00634596	0.468867	5	74874306	74982401	+	3843	Akap2	-	K16519	-	S	09ZMN;1CW0I;0IG9A;0UT68;0DM5E;0VAIB;12S4H;1929G;1B087	A-kinase anchoring protein 2 [Source:RGD Symbol;Acc:1305135]	298024	F1LPQ9
ENSRNOG00000006828	111.596	48.2547	174.938	3.6253	1.8581	0.00646723	0.475099	6	75793960	75874235	-	4566	Baz1a	GO:0000228;GO:0000228;GO:0003674;GO:0005515;GO:0005575;GO:0005634;GO:0006261;GO:0006261;GO:0006338;GO:0006338;GO:0008150;GO:0008623;GO:0008623;GO:0046872;	K11655	-	B	KOG1245;0DEJM;1B30Q;09T8F;130KW;0UGEB;1CP9I;18S1W;0V47E	bromodomain adjacent to zinc finger domain, 1A [Source:RGD Symbol;Acc:1306199]	314126	P22282
ENSRNOG00000037409	23.7245	1.56433	45.8846	29.3318	4.87439	0.00648345	0.475099	10	57415832	57436368	-	1152	Scimp	GO:0001726;GO:0001726;GO:0001772;GO:0001772;GO:0001772;GO:0001772;GO:0001772;GO:0002720;GO:0002732;GO:0002732;GO:0016020;GO:0016020;GO:0016020;GO:0016021;GO:0016021;GO:0016021;GO:0030175;GO:0030175;GO:0031256;GO:0031256;GO:0031259;GO:0031259;GO:0031666;GO:0031666;GO:0032735;GO:0032735;GO:0032755;GO:0032755;GO:0032874;GO:0032874;GO:0034138;GO:0034138;GO:0034142;GO:0034142;GO:0034154;GO:0034154;GO:…	-	-	S;T	0A93G;193YH;1B6C3;0VJZV;13U6C;1D4AC;0UW04;0DUZN;0J1IN	SLP adaptor and CSK interacting membrane protein [Source:RGD Symbol;Acc:1593299]	691993	F1LYV1
ENSRNOG00000012556	27.2634	0.51235	54.0145	105.425	6.72007	0.00657831	0.480082	2	48487736	48501436	-	2454	Isl1	GO:0000122;GO:0000981;GO:0000981;GO:0000987;GO:0001102;GO:0001228;GO:0001755;GO:0003007;GO:0003139;GO:0003148;GO:0003151;GO:0003203;GO:0003215;GO:0003266;GO:0003677;GO:0003677;GO:0003682;GO:0005634;GO:0006355;GO:0007507;GO:0008284;GO:0010468;GO:0010575;GO:0021520;GO:0021522;GO:0021524;GO:0021559;GO:0021983;GO:0030182;GO:0031016;GO:0031290;GO:0032725;GO:0032729;GO:0032730;GO:0032731;GO:0032735;GO:…	K09370	-	K	KOG0490	ISL LIM homeobox 1 [Source:RGD Symbol;Acc:61957]	64444	P61374
ENSRNOG00000002946	230.192	10.1439	450.24	44.3855	5.47202	0.00666209	0.484221	10	106975178	106976040	-	863	Socs3	GO:0001784;GO:0001932;GO:0007259;GO:0007259;GO:0009968;GO:0009968;GO:0016567;GO:0035556;GO:0035556;GO:0040008;GO:0042532;GO:0043066;GO:0043066;GO:0045595;GO:0045597;GO:0046426;GO:0046627;GO:0050728;GO:0060670;GO:0060674;GO:0060707;GO:0060708;GO:1990830;	K04696	-	T	0DS95;191EU;0A4T3;KOG4566;13IYN;0VFMZ;1CZRN;1AX90;0UR4C	suppressor of cytokine signaling 3 [Source:RGD Symbol;Acc:621087]	89829	O88583
ENSRNOG00000010011	326.936	187.368	466.505	2.48978	1.31602	0.00671728	0.486255	4	80025440	80107884	-	6831	Osbpl3	GO:0005829;GO:0005886;GO:0008289;GO:0015485;GO:0031965;GO:0097038;	K20463	-	T;I	0V51S;0DJ92;0UR3B;12Q34;18VJT;KOG1737;1CU13;09XWE;1B0YT	oxysterol binding protein-like 3 [Source:RGD Symbol;Acc:1564287]	362360	D3ZHZ3
ENSRNOG00000052725	1759.24	1071.69	2446.79	2.28312	1.19101	0.00691627	0.498641	7	125340475	125407806	-	5171	Shisal1	GO:0016020;GO:0016021;	-	-	-	-	shisa like 1 [Source:RGD Symbol;Acc:1566029]	500913	D3ZJY8
ENSRNOG00000026235	19.4228	1.56433	37.2813	23.8321	4.57484	0.00695506	0.499424	17	10137974	10152956	+	3277	Hk3	GO:0000166;GO:0001678;GO:0001678;GO:0004340;GO:0004396;GO:0004396;GO:0004396;GO:0004396;GO:0005524;GO:0005524;GO:0005524;GO:0005536;GO:0005536;GO:0005975;GO:0005975;GO:0006096;GO:0006096;GO:0006096;GO:0016301;GO:0016310;GO:0016740;GO:0016773;GO:0016773;GO:0019318;GO:0046835;GO:0051156;GO:0000166;GO:0001678;GO:0001678;GO:0004340;GO:0004396;GO:0004396;GO:0004396;GO:0004396;GO:0004396;GO:0005524;GO:…	K00844	EC:2.7.1.1	G	09TDH;0UJHP;18YQV;12P4I;KOG1369;1AXD3;0V4CM;0DIJA;1D1CB	hexokinase 3 [Source:RGD Symbol;Acc:2798]	25060	P27926
ENSRNOG00000001793	648.37	386.659	910.082	2.3537	1.23493	0.00741526	0.529215	11	70236888	70322690	-	6224	Heg1	GO:0005509;GO:0005911;GO:0007043;GO:0007507;GO:0035024;GO:1902414;GO:1905709;GO:2000299;	K24472	-	T	09VDQ;1AT9A;0UHNM;13K4J;1CRC3;0V6CP;18T46;0IJZT;0DGN8	heart development protein with EGF-like domains 1 [Source:RGD Symbol;Acc:1564641]	689710	-
ENSRNOG00000018214	771.425	277.183	1265.67	4.56617	2.19099	0.00742913	0.529215	9	100829552	100840504	+	1400	Bok	GO:0001836;GO:0001836;GO:0005102;GO:0005102;GO:0005515;GO:0005634;GO:0005634;GO:0005634;GO:0005640;GO:0005737;GO:0005737;GO:0005737;GO:0005739;GO:0005739;GO:0005739;GO:0005741;GO:0005741;GO:0005743;GO:0005743;GO:0005743;GO:0005768;GO:0005783;GO:0005783;GO:0005783;GO:0005789;GO:0005789;GO:0005789;GO:0005789;GO:0005794;GO:0005794;GO:0005794;GO:0006915;GO:0006915;GO:0006915;GO:0006919;GO:0006919;GO:…	K02561	-	T	1CWMA;0DMRN;192Q1;0UJ0E;0VBAI;KOG4728;1AS7Q;0A0E9;12SSX	BCL2 family apoptosis regulator BOK [Source:RGD Symbol;Acc:70984]	29884	Q792S6
ENSRNOG00000000521	335.43	187.147	483.713	2.58467	1.36998	0.00746126	0.529394	20	6351458	6358864	+	1950	Cdkn1a	GO:0000079;GO:0000082;GO:0000086;GO:0000307;GO:0004860;GO:0004860;GO:0004861;GO:0004861;GO:0004861;GO:0005515;GO:0005634;GO:0005634;GO:0005634;GO:0005730;GO:0005737;GO:0005829;GO:0006606;GO:0006974;GO:0006977;GO:0006978;GO:0007050;GO:0007050;GO:0007050;GO:0007095;GO:0007265;GO:0007346;GO:0007346;GO:0007346;GO:0007507;GO:0008285;GO:0009411;GO:0009636;GO:0010033;GO:0010165;GO:0010243;GO:0010629;GO:…	K06625	-	T	1933H;13Q29;1D30F;0UV0F;1B5ST;0DTNN;0A6NZ;0VHH2;KOG4743	cyclin-dependent kinase inhibitor 1A [Source:RGD Symbol;Acc:69328]	114851	Q64315
ENSRNOG00000000704	52.5856	21.5247	83.6466	3.88608	1.95831	0.00752808	0.532024	12	48789261	48793553	+	2530	Cmklr1	GO:0004930;GO:0004930;GO:0004930;GO:0005886;GO:0005886;GO:0006935;GO:0007165;GO:0007186;GO:0007186;GO:0007186;GO:0007186;GO:0010759;GO:0016020;GO:0016021;GO:0016021;GO:0016021;GO:0032088;GO:0032695;GO:0045600;GO:0050848;GO:0120162;GO:0120162;	K04245	-	T	09YRX;1CTRF;0DNT1;0II0H;1AY9T;0UUGE;13FV7;18VUS;0V7XT	chemerin chemokine-like receptor 1 [Source:RGD Symbol;Acc:69359]	60669	G3V625
ENSRNOG00000010018	55.3492	23.2254	87.4729	3.76626	1.91313	0.00758909	0.533527	4	155913366	155923079	-	779	Clec4a3	-	K10057	-	T;V	13EP9;0IS3R;0B5F5;1BB8C;1DFSH;0E8VU;0V3GA;0WI2F;197BJ	C-type lectin domain family 4, member A3 [Source:RGD Symbol;Acc:1359528]	362431	Q5YIS0
ENSRNOG00000018740	113.868	58.0499	169.687	2.92312	1.54751	0.00764488	0.533947	9	95161157	95302822	+	9345	Ugt1a6	GO:0001972;GO:0003674;GO:0005575;GO:0005783;GO:0006805;GO:0008150;GO:0008194;GO:0008194;GO:0015020;GO:0015020;GO:0015020;GO:0016020;GO:0016021;GO:0016740;GO:0016757;GO:0042803;GO:0051552;GO:0052695;GO:0052696;GO:0052697;GO:0008194;GO:0008194;GO:0015020;GO:0015020;GO:0016020;GO:0016021;GO:0016740;GO:0016757;GO:0008194;GO:0008194;GO:0015020;GO:0015020;GO:0016020;GO:0016021;GO:0016740;GO:0016757;GO:…	K00699	EC:2.4.1.17	C;G	1B3CX;0UK1V;09WHA;1958R;1CSGY;12QS3;0DHSN;KOG1192;0V7FS;13QW9;1D135;1B3M6;195NY;0VF5A;0UKUI;0A4AK;KOG1192;0DRUP	UDP glucuronosyltransferase family 1 member A6 [Source:RGD Symbol;Acc:620949]	574523	Q6T5F0
ENSRNOG00000014936	154.291	81.5362	227.046	2.78461	1.47747	0.00783072	0.544799	1	213750192	213751405	-	663	Ifitm2	GO:0003674;GO:0005575;GO:0005886;GO:0007507;GO:0009615;GO:0009615;GO:0016020;GO:0016021;GO:0016021;GO:0016021;GO:0032991;GO:0034341;GO:0034341;GO:0035455;GO:0035455;GO:0035456;GO:0035456;GO:0045071;GO:0045071;GO:0046597;GO:0046597;GO:0046597;GO:0051607;GO:0051607;GO:0051607;GO:0060337;	K06566	-	S;T	13XNX;0VJSA;1D4IR;0A8GR;0UVYW;0DV1U;0J2DU;1B6FV	interferon induced transmembrane protein 2 [Source:RGD Symbol;Acc:69332]	114709	Q9R175
ENSRNOG00000027008	163.656	78.2771	249.035	3.18145	1.66968	0.00813023	0.563444	10	43613931	43653390	+	4264	Igtp	GO:0005525;GO:0016020;GO:0005525;GO:0016020;	K14140	-	S	0VBXP;13J01;0DQAB;0USXH;0A2NU;1CZCD;0IJSM	interferon gamma induced GTPase [Source:RGD Symbol;Acc:1306896]	303163	A1L1K2
ENSRNOG00000003694	484.442	244.275	724.609	2.96636	1.5687	0.00832971	0.572605	13	108382399	108443294	+	7235	Prox1	GO:0000122;GO:0000122;GO:0000122;GO:0000976;GO:0000976;GO:0000978;GO:0000978;GO:0000978;GO:0000981;GO:0000981;GO:0000981;GO:0001227;GO:0001227;GO:0001709;GO:0001709;GO:0001822;GO:0001822;GO:0001889;GO:0001889;GO:0001938;GO:0001938;GO:0001945;GO:0001945;GO:0001946;GO:0001946;GO:0002088;GO:0002088;GO:0002089;GO:0002089;GO:0002194;GO:0002194;GO:0003674;GO:0003677;GO:0003677;GO:0003677;GO:0003677;GO:…	K20211	-	K	KOG3779	prospero homeobox 1 [Source:RGD Symbol;Acc:1306890]	305066	-
ENSRNOG00000005809	194.102	107.623	280.581	2.60706	1.38243	0.00833353	0.572605	4	170913923	170932618	-	1173	Arhgdib	GO:0003924;GO:0003924;GO:0005094;GO:0005094;GO:0005094;GO:0005094;GO:0005094;GO:0005737;GO:0005737;GO:0005737;GO:0005829;GO:0005829;GO:0005829;GO:0007266;GO:0016020;GO:0016020;GO:0031267;GO:0031267;GO:0035023;GO:0035023;GO:0050790;GO:0071461;GO:1901164;GO:1901164;GO:2000249;GO:2000249;	K12462	-	T	12TQ3;0VCSQ;KOG3205;1925W;0DKUV;1B3Z7;0A3EQ;1D0D0;0UJTV	Rho GDP dissociation inhibitor beta [Source:RGD Symbol;Acc:1305383]	362456	Q5M860
ENSRNOG00000009131	67.3278	30.4529	104.203	3.42177	1.77474	0.00839052	0.572605	5	143111074	143120165	-	2846	Zc3h12a	GO:0000294;GO:0000932;GO:0001933;GO:0002230;GO:0002757;GO:0003677;GO:0003682;GO:0003723;GO:0003729;GO:0003730;GO:0004518;GO:0004521;GO:0004532;GO:0004540;GO:0004843;GO:0005634;GO:0005634;GO:0005654;GO:0005737;GO:0005737;GO:0005791;GO:0005856;GO:0006974;GO:0010468;GO:0010508;GO:0010508;GO:0010595;GO:0010628;GO:0010629;GO:0010629;GO:0010656;GO:0010884;GO:0010884;GO:0010942;GO:0016579;GO:0032088;GO:…	K18668	EC:3.1.-.-	S;K	0UP7I;0DKIW;12RNG;KOG3777;1AYSW;09VCG;18WD5;0V6BM;1CVD0	zinc finger CCCH type containing 12A [Source:RGD Symbol;Acc:1306776]	313587	A0JPN4
ENSRNOG00000019742	1863.19	920.196	2806.18	3.04955	1.60859	0.00851114	0.578628	10	88790408	88842233	-	4428	Stat3	GO:0000785;GO:0000976;GO:0000978;GO:0000981;GO:0001103;GO:0001228;GO:0001659;GO:0001754;GO:0003677;GO:0003677;GO:0003700;GO:0003700;GO:0003700;GO:0004879;GO:0005634;GO:0005634;GO:0005634;GO:0005654;GO:0005667;GO:0005667;GO:0005737;GO:0005737;GO:0005829;GO:0005886;GO:0006355;GO:0006355;GO:0006366;GO:0006606;GO:0006954;GO:0007165;GO:0008134;GO:0008283;GO:0008285;GO:0010507;GO:0010628;GO:0010628;GO:…	K04692	-	K	1CT96;09X75;13KVM;KOG3667;0DIIK;0V85R;0UN5S;18W5F;1B3J0	signal transducer and activator of transcription 3 [Source:RGD Symbol;Acc:3772]	25125	P52631
ENSRNOG00000004077	2581.57	1598.33	3564.82	2.23034	1.15727	0.00863796	0.585025	7	54980120	55159351	+	3689	Kcnc2	GO:0005216;GO:0005249;GO:0005515;GO:0006811;GO:0006813;GO:0008076;GO:0016020;GO:0051260;GO:0055085;GO:0001508;GO:0005216;GO:0005249;GO:0005515;GO:0006811;GO:0006813;GO:0008076;GO:0016020;GO:0016020;GO:0030425;GO:0032809;GO:0042734;GO:0043204;GO:0044325;GO:0045211;GO:0051260;GO:0055085;	K04888	-	P	KOG3713;09X3G;1CVQM;12QY3;194VK;0URQR;0V820;0DKVH;1B2HG	potassium voltage-gated channel subfamily C member 2 [Source:RGD Symbol;Acc:628829]	246153	P22462
ENSRNOG00000003703	145.462	78.2225	212.701	2.71918	1.44317	0.00895458	0.601909	13	45042882	45068077	-	2917	Mcm6	GO:0000166;GO:0003677;GO:0003677;GO:0003677;GO:0003678;GO:0003678;GO:0003678;GO:0003678;GO:0003678;GO:0003697;GO:0004386;GO:0005524;GO:0005524;GO:0005524;GO:0005634;GO:0005634;GO:0005634;GO:0005634;GO:0005634;GO:0005654;GO:0005694;GO:0006260;GO:0006260;GO:0006260;GO:0006268;GO:0006270;GO:0006270;GO:0007049;GO:0016787;GO:0016887;GO:0032508;GO:0032508;GO:0042555;GO:0042555;GO:0042555;GO:0042802;	K02542	EC:3.6.4.12	L	0DGF8;18VIT;0V65Z;KOG0480;0UK0K;12P59;1CWTI;09V6E;1B294	minichromosome maintenance complex component 6 [Source:RGD Symbol;Acc:61967]	29685	A9CMB8
ENSRNOG00000020918	562.668	339.538	785.797	2.31431	1.21058	0.00923104	0.618169	1	218090750	218100325	-	3876	Ccnd1	GO:0000079;GO:0000082;GO:0000082;GO:0000082;GO:0000082;GO:0000122;GO:0000122;GO:0000122;GO:0000122;GO:0000307;GO:0000307;GO:0000307;GO:0000307;GO:0000307;GO:0000320;GO:0000320;GO:0001889;GO:0001934;GO:0001934;GO:0001934;GO:0003714;GO:0003714;GO:0003714;GO:0004672;GO:0004672;GO:0005634;GO:0005634;GO:0005634;GO:0005634;GO:0005634;GO:0005654;GO:0005737;GO:0005737;GO:0005737;GO:0005737;GO:0005923;GO:…	K04503	-	D	09WBY;1B38C;18X2W;1CYMJ;0V7AD;12TGV;0DNGX;0USZU;KOG0656	cyclin D1 [Source:RGD Symbol;Acc:68384]	58919	P39948
ENSRNOG00000054954	11.2944	1.07926	21.5094	19.9298	4.31685	0.00944263	0.629978	1	63734135	63741982	+	2630	Lilrb2	-	K06512	-	-	-	leukocyte immunoglobulin like receptor B2 [Source:RGD Symbol;Acc:70895]	65146	D3ZQX2;A0A140TAJ6
ENSRNOG00000009465	70.9357	33.3693	108.502	3.25156	1.70113	0.00958573	0.637148	2	182723854	182731764	+	2342	Sfrp2	GO:0001569;GO:0001569;GO:0001756;GO:0001756;GO:0001843;GO:0001843;GO:0002063;GO:0002063;GO:0003151;GO:0003151;GO:0003214;GO:0003214;GO:0003674;GO:0005515;GO:0005575;GO:0005576;GO:0005615;GO:0005615;GO:0005615;GO:0005615;GO:0006915;GO:0006915;GO:0007275;GO:0007584;GO:0008047;GO:0008047;GO:0008284;GO:0008284;GO:0008284;GO:0008285;GO:0008285;GO:0008584;GO:0008584;GO:0009952;GO:0009952;GO:0010629;GO:…	K02176	-	T	1CYMG;13KV3;0VCVN;0DPNG;0A20H;0USZQ;KOG3577;1B3WU	secreted frizzled-related protein 2 [Source:RGD Symbol;Acc:735163]	310552	B1WBV2
ENSRNOG00000028259	17.8192	3.61373	32.0246	8.86193	3.14762	0.00963173	0.637835	12	2213471	2217433	+	1846	Mcemp1	GO:0016020;GO:0016021;GO:0042802;	-	-	S	196BD;1D2B9;0DT07;0JDQ4;1AXK8;0A8SS;0VJX3;0UUV1;146FG	mast cell-expressed membrane protein 1 [Source:RGD Symbol;Acc:1565374]	498128	D4A545
ENSRNOG00000000655	184.855	103.47	266.24	2.57311	1.36351	0.00975965	0.641554	13	55061562	55173692	-	5050	Ptprc	GO:0002244;GO:0002639;GO:0004725;GO:0004725;GO:0005515;GO:0005886;GO:0006469;GO:0006470;GO:0006933;GO:0009897;GO:0009986;GO:0016311;GO:0016791;GO:0019901;GO:0030506;GO:0030507;GO:0030890;GO:0032059;GO:0032677;GO:0044770;GO:0046425;GO:0048539;GO:0048864;GO:0050764;GO:0050852;GO:0050852;GO:0061097;GO:2000473;GO:2000648;GO:0004725;GO:0005515;GO:0006470;GO:0016311;GO:0016791;GO:0050852;GO:0004725;GO:…	K06478	EC:3.1.3.48	T;V	09X67;0V9ZZ;0DIIC;1AWIC;12SQH;KOG4228;195KQ;0UM2Q;1CT8Z	protein tyrosine phosphatase, receptor type, C [Source:RGD Symbol;Acc:3451]	24699	P04157
ENSRNOG00000005424	1407.64	874.685	1940.59	2.21862	1.14966	0.00981092	0.642429	6	42852683	42859927	+	3641	Odc1	GO:0003824;GO:0003824;GO:0006596;GO:0006596;GO:0001822;GO:0001822;GO:0003824;GO:0003824;GO:0004586;GO:0004586;GO:0004586;GO:0004586;GO:0004586;GO:0004586;GO:0005737;GO:0005737;GO:0005737;GO:0005829;GO:0005829;GO:0006595;GO:0006596;GO:0006596;GO:0006596;GO:0008284;GO:0008284;GO:0009446;GO:0009615;GO:0009615;GO:0016829;GO:0016831;GO:0033387;GO:0033387;GO:0033387;GO:0033387;GO:0042176;GO:0042176;GO:…	K01581	EC:4.1.1.17	E	0V441;12P9T;1ATE0;KOG0622;09T5B;0DGPX;1CRDR;0UH37;18TFZ	ornithine decarboxylase 1 [Source:RGD Symbol;Acc:3227]	24609	P09057
ENSRNOG00000023334	169.201	81.2421	257.161	3.16536	1.66237	0.0100715	0.652458	11	68105369	68137535	+	7186	Parp14	GO:0003674;GO:0003714;GO:0003950;GO:0003950;GO:0003950;GO:0003950;GO:0003950;GO:0005575;GO:0005634;GO:0005737;GO:0005737;GO:0005737;GO:0005737;GO:0005829;GO:0005886;GO:0006471;GO:0006471;GO:0008150;GO:0010629;GO:0010629;GO:0010629;GO:0016740;GO:0016757;GO:0019899;GO:0019899;GO:0042531;GO:0042531;GO:0042532;GO:0042532;GO:0045892;GO:0060336;GO:0060336;GO:0060336;GO:0070212;GO:0140289;GO:0140289;GO:…	K15261	EC:2.4.2.30	K;B	1AWYB;KOG2633;09Z6H;0UPNT;19113;12QR3;0VA3U;1CPQR;0DKND	poly (ADP-ribose) polymerase family, member 14 [Source:RGD Symbol;Acc:1310490]	303903	F1LZ05
ENSRNOG00000017981	18.8469	4.23521	33.4585	7.90009	2.98187	0.0101908	0.653428	17	77224112	77246478	+	5043	Mcm10	GO:0003688;GO:0003690;GO:0003690;GO:0003697;GO:0003697;GO:0003697;GO:0005634;GO:0005634;GO:0005634;GO:0005634;GO:0005634;GO:0005654;GO:0005730;GO:0006260;GO:0006260;GO:0006260;GO:0006270;GO:0006270;GO:0006270;GO:0006974;GO:0006974;GO:0008283;GO:0008283;GO:0019899;GO:0019899;GO:0031298;GO:0042802;GO:0042802;GO:0046872;	K10736	-	D;L	18UA5;0V9ZU;1CT8F;KOG3056;09Z2C;0DKHR;1B3YX;0UT0P;13KH9	minichromosome maintenance 10 replication initiation factor [Source:RGD Symbol;Acc:1311330]	307126	D3Z8C4
ENSRNOG00000014838	52.8628	12.9997	92.7259	7.13292	2.83449	0.0102305	0.653428	5	59416076	59446647	+	920	Glipr2	GO:0000139;GO:0005576;GO:0010634;GO:0010718;GO:0042803;GO:0070374;	K24835	-	S;T	0DNDW;18UA2;12TIJ;1CXB4;KOG3017;0A2BQ;0URQZ;1B2EQ;0VEM6	GLI pathogenesis-related 2 [Source:RGD Symbol;Acc:1583669]	679819	-
ENSRNOG00000050210	18.8202	4.18064	33.4597	8.00348	3.00063	0.0102327	0.653428	20	154074	157861	-	1778	RT1-CE10	GO:0002476;GO:0005615;GO:0009897;GO:0016020;GO:0016021;GO:0002476;GO:0005615;GO:0006955;GO:0006955;GO:0009897;GO:0016020;GO:0016021;GO:0019882;GO:0019882;GO:0002476;GO:0005615;GO:0009897;GO:0016020;GO:0016021;	K06751	-	-	-	RT1 class I, locus CE10 [Source:RGD Symbol;Acc:1359292]	414792	Q6MG34
ENSRNOG00000013634	144.415	78.5166	210.313	2.67857	1.42146	0.0103189	0.656588	8	128022473	128026841	-	2457	Myd88	GO:0002238;GO:0002269;GO:0002283;GO:0002755;GO:0002755;GO:0005149;GO:0005515;GO:0005634;GO:0005737;GO:0005829;GO:0005886;GO:0006909;GO:0006909;GO:0006915;GO:0006954;GO:0007165;GO:0007166;GO:0009615;GO:0009682;GO:0010468;GO:0010628;GO:0016064;GO:0031663;GO:0032481;GO:0032494;GO:0032496;GO:0032675;GO:0032680;GO:0032722;GO:0032740;GO:0032747;GO:0032755;GO:0032757;GO:0032760;GO:0035325;GO:0042127;GO:…	K04729	-	T;K	12SM9;0A237;1CWEU;0UQSF;191S8;0VCYQ;0IIN8;0DFRX;1B0YG	MYD88, innate immune signal transduction adaptor [Source:RGD Symbol;Acc:735043]	301059	Q6Y1S1
ENSRNOG00000017420	144.624	79.4169	209.832	2.64215	1.40171	0.0104548	0.662879	2	124134307	124149636	-	1063	Nudt6	GO:0005737;GO:0008285;GO:0016787;GO:0045786;GO:0016787;	-	-	L	1CU3J;09XYI;12U1U;0UN0Z;KOG0648;1B31U;0DJBB;192EZ;0V8WB	nudix hydrolase 6 [Source:RGD Symbol;Acc:621356]	207120	P70563
ENSRNOG00000046663	64.8925	29.886	99.899	3.34267	1.741	0.0105272	0.665112	13	91146876	91229066	-	3431	Fcgr2a	GO:0016020;GO:0016021;GO:0016020;GO:0016021;GO:0016020;GO:0016021;GO:0016020;GO:0016021;	K06463	-	T	0V8DY;1CTIQ;140GW;0DITC;0J9AP;0UMEI;09XFS	Fc fragment of IgG receptor IIa [Source:RGD Symbol;Acc:71069]	116591	P27645;M0R4F7
ENSRNOG00000054218	11.0282	1.0247	21.0316	20.5247	4.35929	0.0106975	0.669268	9	47225585	47258503	+	5305	Il18rap	GO:0005515;GO:0005575;GO:0007165;GO:0007165;GO:0008283;GO:0008283;GO:0016020;GO:0016021;GO:0035655;GO:0035655;GO:0035655;GO:0035655;GO:0042007;GO:0042008;GO:0042008;GO:0042008;GO:0042119;GO:0042119;GO:0045092;GO:0045092;GO:0045954;GO:0045954;GO:0051092;GO:0051092;GO:0051092;GO:0070301;GO:0071345;GO:0071351;GO:0071351;	K05174	-	-	-	interleukin 18 receptor accessory protein [Source:RGD Symbol;Acc:727867]	373540	A0A0G2K2K7
ENSRNOG00000021161	94.1493	47.7697	140.529	2.9418	1.5567	0.0107061	0.669268	1	222254184	222272285	-	2455	Fermt3	GO:0002102;GO:0002102;GO:0003674;GO:0005178;GO:0005178;GO:0005178;GO:0005575;GO:0007155;GO:0007159;GO:0007159;GO:0007159;GO:0007159;GO:0007160;GO:0007229;GO:0007229;GO:0007229;GO:0007229;GO:0008150;GO:0030055;GO:0030335;GO:0030335;GO:0033622;GO:0033622;GO:0033622;GO:0033622;GO:0033632;GO:0033632;GO:0033632;GO:0033632;GO:0034446;GO:0034446;GO:0070527;GO:0070527;GO:0070527;	K17084	-	Z;D	0UN6Z;0V5AY;09Y5C;1D028;0DGY8;KOG3727;18SGF;12RPR;1B4RC	fermitin family member 3 [Source:RGD Symbol;Acc:1310168]	309186	B2GVB9
ENSRNOG00000014294	181.686	93.3049	270.066	2.89445	1.53329	0.0107103	0.669268	4	157239142	157263890	-	2353	Ptpn6	GO:0001784;GO:0001784;GO:0002244;GO:0002924;GO:0004721;GO:0004725;GO:0004725;GO:0004725;GO:0004725;GO:0004725;GO:0004725;GO:0005001;GO:0005634;GO:0005654;GO:0005730;GO:0005737;GO:0005737;GO:0005911;GO:0006470;GO:0006470;GO:0006470;GO:0006470;GO:0008284;GO:0014068;GO:0016311;GO:0016311;GO:0016787;GO:0016791;GO:0016791;GO:0017124;GO:0018108;GO:0019901;GO:0030154;GO:0030220;GO:0032715;GO:0032720;GO:…	K05697	EC:3.1.3.48	T	0V6WW;18S1Y;0DH76;KOG0790;1AUIG;1CRXA;09VYG;132K8;0UPD5	protein tyrosine phosphatase, non-receptor type 6 [Source:RGD Symbol;Acc:620660]	116689	P81718;Q499N7
ENSRNOG00000002625	2306.17	1455.27	3157.07	2.16941	1.1173	0.0108241	0.670279	13	35678240	35858390	-	10570	Ptpn4	GO:0004721;GO:0004725;GO:0004725;GO:0004725;GO:0004725;GO:0004725;GO:0004726;GO:0004726;GO:0005515;GO:0005737;GO:0005737;GO:0005737;GO:0005737;GO:0005856;GO:0005856;GO:0005856;GO:0006470;GO:0006470;GO:0008092;GO:0008092;GO:0009898;GO:0009898;GO:0009898;GO:0016311;GO:0016311;GO:0016787;GO:0016791;GO:0016791;GO:0035335;	K18037	EC:3.1.3.48	T	1DD6M;0KDUQ;1BAAX;0E67B;14U22;196X4;0B0UJ;0WDC5;0V1JG	protein tyrosine phosphatase, non-receptor type 4 [Source:RGD Symbol;Acc:620712]	246116	G3V6B9
ENSRNOG00000050473	107.554	55.94	159.168	2.84533	1.5086	0.0108339	0.670279	8	72741155	72746090	+	704	Rps27l	GO:0003735;GO:0005634;GO:0005840;GO:0006412;GO:0006919;GO:0006978;GO:0008494;GO:0008656;GO:0031571;GO:0042771;GO:0045727;GO:0003735;GO:0005840;GO:0006412;	K02978	-	J;L	1B68E;0VJ41;KOG1779;0UVTA;0A88C;193V9;1D45G;0DUUM;13UE8	ribosomal protein S27-like [Source:RGD Symbol;Acc:1595396]	681429	P24051
ENSRNOG00000009331	117.478	38.9779	195.979	5.02795	2.32997	0.010889	0.6706	3	148579920	148623033	+	2061	Hck	GO:0000166;GO:0001784;GO:0002376;GO:0004672;GO:0004672;GO:0004713;GO:0004713;GO:0004713;GO:0004713;GO:0004713;GO:0004714;GO:0004715;GO:0004715;GO:0005102;GO:0005515;GO:0005524;GO:0005524;GO:0005524;GO:0005634;GO:0005737;GO:0005764;GO:0005764;GO:0005794;GO:0005829;GO:0005856;GO:0005884;GO:0005884;GO:0005886;GO:0005886;GO:0005901;GO:0005901;GO:0005925;GO:0005925;GO:0006468;GO:0006468;GO:0006887;GO:…	K08893	EC:2.7.10.2	Z;T	18UEZ;0V4Q4;1AZTR;KOG0197;09TQU;0USB1;1CPQW;0DF11;12NBR	HCK proto-oncogene, Src family tyrosine kinase [Source:RGD Symbol;Acc:2785]	25734	P50545
ENSRNOG00000047800	58.4489	26.0813	90.8165	3.48206	1.79994	0.0109141	0.6706	1	78186776	78195328	-	1950	C5ar1	GO:0001774;GO:0001856;GO:0002430;GO:0004875;GO:0004875;GO:0004875;GO:0004878;GO:0004878;GO:0004878;GO:0004878;GO:0004878;GO:0004930;GO:0004930;GO:0004930;GO:0004930;GO:0004930;GO:0004930;GO:0005886;GO:0005886;GO:0005886;GO:0006915;GO:0006935;GO:0006935;GO:0006935;GO:0006954;GO:0006954;GO:0007165;GO:0007186;GO:0007186;GO:0007186;GO:0007200;GO:0007204;GO:0007204;GO:0009986;GO:0010575;GO:0010759;GO:…	K04010	-	T;V	12Q2R;0IF0K;1AV8R;1CSRE;0V7PH;0DI0R;0UPIB;18W9V;09WR1	complement C5a receptor 1 [Source:RGD Symbol;Acc:70553]	113959	P97520
ENSRNOG00000036834	110.177	54.4908	165.864	3.04389	1.60592	0.0112689	0.690026	7	144934610	144936803	-	1493	Gpr84	GO:0001604;GO:0004930;GO:0004930;GO:0005887;GO:0007186;GO:0007186;GO:0007218;GO:0008528;GO:0016020;GO:0016021;GO:0016021;GO:0016021;GO:0043235;	K08421	-	T	KOG3656;0DKBV;12RH3;18TUI;0V9UA;0UH8Z;1ASX2;09YWK;1CV5N	G protein-coupled receptor 84 [Source:RGD Symbol;Acc:1585277]	688730	D4ACK0
ENSRNOG00000008196	102.214	53.3842	151.044	2.82937	1.50048	0.011399	0.695614	4	66849554	66899914	-	2121	Parp12	GO:0003674;GO:0003950;GO:0003950;GO:0005575;GO:0008150;GO:0046872;GO:0046872;GO:0046872;GO:0070213;GO:0070213;GO:0140289;GO:0140289;GO:1990404;GO:1990404;	K15259	EC:2.4.2.30	S	1CRAF;09VC4;0V6BA;18SQ4;1AV62;0IEI4;12P7S;0DGKK;0UIER	poly (ADP-ribose) polymerase family, member 12 [Source:RGD Symbol;Acc:1308628]	362343	-
ENSRNOG00000006715	21.7526	5.74497	37.7602	6.57273	2.71649	0.0115202	0.697107	8	132996649	133002201	-	1846	Ccr1	GO:0004435;GO:0004930;GO:0004930;GO:0004930;GO:0004950;GO:0004950;GO:0004950;GO:0005737;GO:0005886;GO:0005886;GO:0006816;GO:0006874;GO:0006887;GO:0006935;GO:0006935;GO:0006954;GO:0006954;GO:0006954;GO:0006954;GO:0006954;GO:0006955;GO:0006955;GO:0006955;GO:0006955;GO:0007165;GO:0007186;GO:0007186;GO:0007186;GO:0007204;GO:0007204;GO:0007267;GO:0009897;GO:0009897;GO:0009897;GO:0010629;GO:0016020;GO:…	K04176	-	T	KOG3656;1CRZB;0V6YN;0UJ3V;1AVN0;09T6C;13K12;0DH9A;191UI	C-C motif chemokine receptor 1 [Source:RGD Symbol;Acc:708446]	57301	Q9JLY8
ENSRNOG00000037563	37.46	14.2154	60.7046	4.27035	2.09435	0.0115495	0.697107	10	56268720	56270640	-	1241	Cd68	GO:0002437;GO:0002605;GO:0005764;GO:0005764;GO:0005765;GO:0005765;GO:0005886;GO:0005886;GO:0005886;GO:0007568;GO:0010008;GO:0016020;GO:0016020;GO:0016020;GO:0016021;GO:0031669;GO:0031902;GO:0035425;GO:0071222;GO:0071310;GO:0072594;GO:0140052;	K06501	-	U	0DJIF;09Y56;0UJ4Q;1AREW;0V92P;12NCI;1CUB0;KOG4818;18YJX	Cd68 molecule [Source:RGD Symbol;Acc:1305970]	287435	Q4FZY1
ENSRNOG00000002309	27.8714	8.90092	46.8418	5.26258	2.39577	0.0115517	0.697107	13	102637769	102643223	-	2161	Hlx	GO:0000981;GO:0001889;GO:0003677;GO:0006355;GO:0007519;GO:0008284;GO:0043565;GO:0045627;GO:0045629;GO:0046622;GO:0048484;GO:0048513;GO:0048557;	K09339	-	K	1AV0P;18W2N;KOG0488;09W4K;0V72Y;0DHDQ;0UJI5;1CS3X;13UQ9	H2.0-like homeobox [Source:RGD Symbol;Acc:1311961]	364069	A0JPN1
ENSRNOG00000003486	14.9038	2.56175	27.2459	10.6356	3.41084	0.0116873	0.699131	13	92073668	92089980	-	1595	Mnda	GO:0002218;GO:0002218;GO:0002218;GO:0003690;GO:0003690;GO:0003712;GO:0005730;GO:0005730;GO:0006357;GO:0006974;GO:0009617;GO:0009617;GO:0030889;GO:0032731;GO:0035457;GO:0035458;GO:0035458;GO:0035458;GO:0035458;GO:0042405;GO:0043065;GO:0045669;GO:0048839;GO:0050853;	-	-	K	1CTDT;0UM8D;0DINX;0J5NP;194Q0;1B2J8;1408X;0V89T;09XBF	myeloid cell nuclear differentiation antigen [Source:RGD Symbol;Acc:1306089]	304988	Q5U2R8
ENSRNOG00000011824	280.408	31.2321	529.585	16.9564	4.08376	0.0118928	0.702394	4	124110716	124113242	-	1391	Trh	GO:0005179;GO:0005576;GO:0005576;GO:0005576;GO:0007628;GO:0008437;GO:0008437;GO:0009755;GO:0009755;GO:0009755;	K05253	-	W;T	0DTR1;1D38Z;13S1K;0IXZK;193WF;1B4Y5;0VHSY;0A6YT;0UV2Z	thyrotropin releasing hormone [Source:RGD Symbol;Acc:3903]	25569	P01150;B1WBP2
ENSRNOG00000008525	7.17002	0	14.34	Inf	Inf	0.011903	0.702394	10	86616785	86619157	+	1292	Csf3	GO:0005125;GO:0005125;GO:0005125;GO:0005125;GO:0005125;GO:0005125;GO:0005130;GO:0005130;GO:0005576;GO:0005576;GO:0005576;GO:0005615;GO:0005615;GO:0005615;GO:0006955;GO:0006955;GO:0007165;GO:0008083;GO:0008083;GO:0008284;GO:0008284;GO:0014068;GO:0014068;GO:0019899;GO:0019899;GO:0030838;GO:0030838;GO:0032092;GO:0032092;GO:0033138;GO:0033138;GO:0045471;GO:0045639;GO:0045639;GO:0045639;GO:0045639;GO:…	K05423	-	T	12Q6Y;0A3K8;0IIM2;0UTRV;1CR8B;0DR6Z;192W0;0VEFF;1B3BT	colony stimulating factor 3 [Source:RGD Symbol;Acc:2426]	25610	-
ENSRNOG00000039593	32.5254	11.5172	53.5336	4.64813	2.21665	0.0121099	0.709528	18	28506934	28516209	-	1320	Ecscr	GO:0005829;GO:0005829;GO:0005886;GO:0005886;GO:0016020;GO:0016021;GO:0016525;GO:0016525;GO:1901800;GO:1901800;GO:2000353;GO:2000353;	-	-	T	0A7Z8;1B6C5;193XM;0UVRV;0VIUI;0DUCF;0J4RP;13X34;1D40I	endothelial cell surface expressed chemotaxis and apoptosis regulator [Source:RGD Symbol;Acc:1594804]	689248	M0RCJ4
ENSRNOG00000000529	62.1189	28.643	95.5948	3.33746	1.73875	0.0121429	0.709528	20	8165307	8169555	+	1299	Pim1	GO:0004672;GO:0004674;GO:0004674;GO:0004674;GO:0005524;GO:0005524;GO:0005524;GO:0005634;GO:0005730;GO:0005737;GO:0005829;GO:0006468;GO:0006468;GO:0006468;GO:0008134;GO:0022898;GO:0030145;GO:0030145;GO:0043024;GO:0043066;GO:0043066;GO:0043433;GO:0045893;GO:0046777;GO:0050821;GO:0060045;GO:0070561;GO:0090336;GO:1902033;GO:1905062;GO:1990748;	K04702	EC:2.7.11.1	T;B	KOG0583;09THD;0UFXZ;1ATEZ;0DEU7;0V4GC;1958A;12UDI;1CPHY	Pim-1 proto-oncogene, serine/threonine kinase [Source:RGD Symbol;Acc:3330]	24649	P26794
ENSRNOG00000000456	84.1296	31.0744	137.185	4.41473	2.14233	0.0123114	0.71703	20	3990613	3993769	+	2066	Psmb8	GO:0000502;GO:0000502;GO:0000502;GO:0000502;GO:0004298;GO:0004298;GO:0005634;GO:0005737;GO:0005839;GO:0005839;GO:0005839;GO:0006508;GO:0008233;GO:0016787;GO:0019882;GO:0045444;GO:0045444;GO:0051603;GO:0051603;GO:0052548;GO:1990111;	K02740	EC:3.4.25.1	O	0V6J5;KOG0175;12PAC;0UH93;0DGUM;18SWK;1AS2J;09VK0;1CRIR	proteasome 20S subunit beta 8 [Source:RGD Symbol;Acc:3426]	24968	P28064;A0A023IMI6
ENSRNOG00000036942	26.5915	8.25216	44.9307	5.44472	2.44486	0.012363	0.717695	5	168009393	168035810	+	1711	Tnfrsf9	GO:0005515;GO:0005615;GO:0006915;GO:0006915;GO:0008285;GO:0008285;GO:0009897;GO:0009897;GO:0009897;GO:0009897;GO:0016020;GO:0016021;GO:0019955;GO:0019955;GO:0032693;GO:0032695;GO:0038023;GO:0038023;GO:0038023;GO:0038023;GO:0042127;GO:0042127;GO:0042802;GO:0005515;GO:0005615;GO:0006915;GO:0006915;GO:0008285;GO:0008285;GO:0009897;GO:0009897;GO:0009897;GO:0009897;GO:0016020;GO:0016021;GO:0019955;GO:…	K05146	-	T	1D12G;1AZW0;1966K;0VF4P;13P0A;0IW3N;0DQGQ;0USZ5;0A4A0	TNF receptor superfamily member 9 [Source:RGD Symbol;Acc:1598208]	500590	Q4V895
ENSRNOG00000047137	1976	1249.99	2702.01	2.16162	1.11212	0.0125286	0.722617	2	33881024	33920837	-	5718	Erbin	GO:0005176;GO:0005515;GO:0007165;GO:0032088;	K12796	-	S;T	0KCZ0;0WCG7;0E5H1;14T4V;1DCH1;1B9X2;0AZZW;196RM;0V0ZJ	erbb2 interacting protein [Source:RGD Symbol;Acc:1562952]	365661	M0R9T2
ENSRNOG00000006565	155.389	87.56	223.218	2.54932	1.35011	0.0126141	0.72317	10	38104558	38532196	+	2811	Fstl4	GO:0005509;GO:0005509;GO:0005515;GO:0005576;GO:0007275;GO:0030141;GO:0030141;GO:0030154;GO:0031549;GO:0031549;GO:0048403;GO:0048403;GO:0048670;GO:0048670;GO:0048671;GO:0048671;GO:0061000;GO:0061000;	K23914	-	S	1CV8Q;0UI7H;09YZQ;0DKEQ;0IEEJ;18YAQ;1B1IB;0V9XA;12RJ7	follistatin-like 4 [Source:RGD Symbol;Acc:1307227]	303130	D3ZJ81
ENSRNOG00000030729	44.3573	18.4506	70.264	3.80822	1.92912	0.0126191	0.72317	20	4302344	4316715	-	5317	C4b	GO:0001848;GO:0001849;GO:0002376;GO:0003674;GO:0004866;GO:0004866;GO:0005515;GO:0005576;GO:0005576;GO:0005576;GO:0005615;GO:0005615;GO:0005615;GO:0005615;GO:0006954;GO:0006954;GO:0006954;GO:0006956;GO:0006956;GO:0006956;GO:0006956;GO:0006958;GO:0008150;GO:0010951;GO:0016064;GO:0030054;GO:0030246;GO:0030424;GO:0030424;GO:0030425;GO:0030425;GO:0032490;GO:0042995;GO:0043025;GO:0044216;GO:0045087;GO:…	K03989	-	O	1CWM0;0V9VN;1B1T4;13MNB;KOG1366;194RX;09YXX;0DKCZ;0UJ6Y	complement C4B (Chido blood group) [Source:RGD Symbol;Acc:1591983]	406161	Q6MG90
ENSRNOG00000014613	1866.03	1184.4	2547.67	2.15102	1.10502	0.0127339	0.727419	2	251634431	251766014	+	3612	Ddah1	GO:0000052;GO:0000052;GO:0000052;GO:0000052;GO:0000052;GO:0000052;GO:0003073;GO:0003073;GO:0006525;GO:0006525;GO:0006527;GO:0006527;GO:0006527;GO:0006527;GO:0008285;GO:0008285;GO:0016403;GO:0016403;GO:0016403;GO:0016403;GO:0016403;GO:0016403;GO:0016403;GO:0016403;GO:0016597;GO:0016597;GO:0016787;GO:0043116;GO:0043116;GO:0045429;GO:0045429;GO:0045429;GO:0045429;GO:0045429;GO:0045766;GO:0046872;GO:…	K01482	EC:3.5.3.18	K;E	09ZQV;139US;1CY7J;0USMY;0VCH3;1927N;0DP9H;0IFS6;1B2T7	dimethylarginine dimethylaminohydrolase 1 [Source:RGD Symbol;Acc:70968]	64157	O08557
ENSRNOG00000024207	184.797	106.223	263.371	2.47942	1.31	0.0127967	0.728681	14	2018500	2032593	-	4385	Fgfrl1	GO:0000139;GO:0001501;GO:0001501;GO:0003179;GO:0003179;GO:0005007;GO:0005007;GO:0005007;GO:0005007;GO:0005794;GO:0005794;GO:0005794;GO:0005886;GO:0005886;GO:0005886;GO:0005886;GO:0005886;GO:0008201;GO:0008201;GO:0008285;GO:0008285;GO:0008543;GO:0016020;GO:0016021;GO:0017134;GO:0017134;GO:0017134;GO:0030133;GO:0030133;GO:0030658;GO:0031410;GO:0042802;GO:0042802;GO:0044291;GO:0044291;GO:0060412;GO:…	-	-	T	0A3G3;KOG0200;0US2A;13HBG;1911I;0DR3B;0VEB2;1B4AZ;1CYBE	fibroblast growth factor receptor-like 1 [Source:RGD Symbol;Acc:735156]	360903	Q7TQM3
ENSRNOG00000020883	45.9967	19.3389	72.6545	3.75691	1.90955	0.0128517	0.729485	1	101466677	101476867	-	1002	Dhdh	GO:0000166;GO:0016491;GO:0042843;GO:0042843;GO:0047837;GO:0047837;	K00078	-	Q;C;G	0A0DH;190FG;0UNNI;0VB9N;0DN07;12TGW;1AXQ6;1CWWE;KOG2741	dihydrodiol dehydrogenase [Source:RGD Symbol;Acc:1588686]	691002	D4A903
ENSRNOG00000001928	554.957	342.758	767.156	2.23818	1.16233	0.012912	0.730588	11	77463954	77593207	-	3395	Il1rap	GO:0002114;GO:0004908;GO:0004908;GO:0004908;GO:0005515;GO:0007165;GO:0007165;GO:0016020;GO:0016021;GO:0019221;GO:0032736;GO:0032753;GO:0032754;GO:0032755;GO:0038172;GO:0051092;GO:0051965;GO:0098978;GO:0099151;GO:0099545;GO:0099560;GO:1905606;GO:0004908;GO:0004908;GO:0005515;GO:0007165;GO:0007165;GO:0016020;GO:0016021;GO:0019221;	K04723	-	T	0IEPH;0DR84;1B1CJ;0UJ4N;18UFS;1CVG8;13JI1;0A3M9;0V8R0	interleukin 1 receptor accessory protein [Source:RGD Symbol;Acc:2893]	25466	Q63621
ENSRNOG00000014378	24.0215	2.15852	45.8846	21.2574	4.40989	0.0130117	0.733909	9	46840992	46881264	+	1439	Il1r2	GO:0004908;GO:0004908;GO:0004908;GO:0004910;GO:0004910;GO:0005737;GO:0010955;GO:0016020;GO:0016021;GO:0019221;GO:0019966;GO:0032690;GO:1900016;GO:2000660;	K04387	-	T	13JKH;1AUSK;0UJ9N;0DH7J;1CRXR;09VYU;0IJCQ;0V6X6;18ZQ1	interleukin 1 receptor type 2 [Source:RGD Symbol;Acc:621147]	117022	P43303
ENSRNOG00000013053	42.7028	14.1881	71.2175	5.01952	2.32755	0.0133255	0.746895	1	234479289	234596971	-	6084	Trpm6	GO:0004674;GO:0005216;GO:0005261;GO:0005261;GO:0005524;GO:0006468;GO:0006811;GO:0006812;GO:0009636;GO:0016020;GO:0016021;GO:0016324;GO:0030001;GO:0031526;GO:0051262;GO:0055085;	K04981	EC:2.7.11.1	P	0E5C8;0V0V6;1DCCA;14SYY;1B9TW;0KCTA;0WCAR;0AZUB	transient receptor potential cation channel, subfamily M, member 6 [Source:RGD Symbol;Acc:1309942]	293874	-
ENSRNOG00000019675	31.0201	10.8958	51.1444	4.69398	2.23081	0.0137532	0.76132	1	199437832	199439210	-	927	Pycard	GO:0000139;GO:0000139;GO:0001773;GO:0001773;GO:0002020;GO:0002020;GO:0002218;GO:0002218;GO:0002218;GO:0002230;GO:0002230;GO:0002277;GO:0002277;GO:0002588;GO:0002588;GO:0002821;GO:0002821;GO:0004197;GO:0004197;GO:0005138;GO:0005138;GO:0005515;GO:0005523;GO:0005523;GO:0005576;GO:0005576;GO:0005634;GO:0005634;GO:0005654;GO:0005730;GO:0005737;GO:0005737;GO:0005737;GO:0005737;GO:0005739;GO:0005739;GO:…	K12799	-	T	0UGHN;192MY;13SHA;0J02A;0V4YS;0DF9R;09TZY;1AS9V;1CPZE	PYD and CARD domain containing [Source:RGD Symbol;Acc:628637]	282817	Q8CHK8
ENSRNOG00000036726	13.2133	2.0494	24.3771	11.8948	3.57225	0.0140035	0.770408	10	103599103	103619083	-	2989	Cd300e	GO:0004888;GO:0005886;GO:0016020;GO:0016021;	K06719	-	T	196YT;0B1CN;145H6;0JCED;1BAF9;0E6M7;1DDJF;0WDY0;0V1UE	Cd300e molecule [Source:RGD Symbol;Acc:1585137]	690076	D0V9T4
ENSRNOG00000000861	97.4561	51.5198	143.392	2.78325	1.47677	0.0142339	0.780683	X	140878216	140888795	+	4206	Zic3	GO:0000977;GO:0000978;GO:0000978;GO:0001228;GO:0001228;GO:0001947;GO:0001947;GO:0003700;GO:0003700;GO:0005634;GO:0005654;GO:0005737;GO:0007368;GO:0007368;GO:0007389;GO:0009952;GO:0030324;GO:0035469;GO:0035545;GO:0043565;GO:0045893;GO:0045944;GO:0045944;GO:0071907;GO:0071910;GO:1990837;	K18487	-	-	-	Zic family member 3 [Source:RGD Symbol;Acc:1561261]	367944	-
ENSRNOG00000023463	194.413	113.505	275.32	2.42563	1.27836	0.0143123	0.782203	11	67724076	67756799	-	3152	Parp9	GO:0000122;GO:0002230;GO:0003674;GO:0003714;GO:0003714;GO:0003950;GO:0003950;GO:0003950;GO:0004857;GO:0005575;GO:0005634;GO:0005634;GO:0005737;GO:0005737;GO:0006302;GO:0006471;GO:0008150;GO:0010608;GO:0010629;GO:0010629;GO:0016740;GO:0016757;GO:0019899;GO:0032991;GO:0035563;GO:0042393;GO:0042531;GO:0043086;GO:0044389;GO:0044389;GO:0045893;GO:0060330;GO:0060335;GO:0060335;GO:0070212;GO:0072570;GO:…	K15260	EC:2.4.2.30	K;L;B	0VB7Q;KOG2633;1CWU7;0DMYD;0UR6C;0A0BJ;1B1IR;13JCG;18S0H	poly (ADP-ribose) polymerase family, member 9 [Source:RGD Symbol;Acc:1307534]	303905	A1A5Q1
ENSRNOG00000004192	73.8978	36.9012	110.894	3.00517	1.58745	0.0144219	0.782938	13	89774764	89796113	+	3672	Arhgap30	GO:0005096;GO:0007165;GO:0007165;GO:0007264;GO:0043231;GO:0043547;	K20645	-	T	13CE5;19752;0B412;0E81Q;0IPFR;0WGGA;1BAWK;1DF10;0V302	Rho GTPase activating protein 30 [Source:RGD Symbol;Acc:1561419]	498282	D3ZCI3
ENSRNOG00000007675	136.496	77.0189	195.974	2.54449	1.34738	0.0144502	0.782938	5	39329423	39370900	+	2417	Gpr63	GO:0004930;GO:0004930;GO:0004930;GO:0005654;GO:0005829;GO:0005886;GO:0007186;GO:0007186;GO:0007186;GO:0016020;GO:0016021;GO:0016021;GO:0016021;GO:0043235;GO:0043235;	K04321	-	T	KOG3656;0DF4Z;0V4TU;1AZBS;09TUM;1CPUS;1904C;1372W;0UGAS	G protein-coupled receptor 63 [Source:RGD Symbol;Acc:1306460]	297952	D3ZNT8
ENSRNOG00000020060	557.844	313.648	802.039	2.55713	1.35453	0.014738	0.796117	1	100808241	100810522	-	1030	Atf5	GO:0000976;GO:0000977;GO:0001228;GO:0003682;GO:0003682;GO:0003700;GO:0003700;GO:0003700;GO:0005634;GO:0005634;GO:0005654;GO:0005667;GO:0005813;GO:0005829;GO:0006355;GO:0006355;GO:0006355;GO:0006357;GO:0006357;GO:0006357;GO:0007623;GO:0008285;GO:0009791;GO:0010468;GO:0015631;GO:0019900;GO:0021889;GO:0021891;GO:0021930;GO:0021988;GO:0035264;GO:0043066;GO:0043066;GO:0043565;GO:0045444;GO:0045444;GO:…	K09044	-	K	13KRK;0DS88;1D1HE;0VFM6;0A4SA;1AVSN;KOG4571;193V5;0UKA9	activating transcription factor 5 [Source:RGD Symbol;Acc:628902]	282840	Q6P788;A0A0G2JSS0
ENSRNOG00000008209	640.766	403.491	878.04	2.17611	1.12175	0.0148303	0.798065	7	107895045	107963142	-	5703	St3gal1	GO:0002319;GO:0002319;GO:0003836;GO:0003836;GO:0003836;GO:0005794;GO:0006468;GO:0006468;GO:0006486;GO:0006486;GO:0006486;GO:0006486;GO:0008373;GO:0008373;GO:0010706;GO:0010706;GO:0010706;GO:0016020;GO:0016021;GO:0016740;GO:0016757;GO:0032588;GO:0032588;GO:1905403;GO:1905403;GO:1990675;GO:1990675;GO:1990676;GO:1990676;GO:1990743;GO:1990743;GO:1990743;GO:0002319;GO:0003836;GO:0005794;GO:0006468;GO:…	K00780	EC:2.4.99.4	G	0V77R;18T6Q;0DKMB;1CVFS;13IB8;0UPM5;KOG2692;0A20A;1AYNE	ST3 beta-galactoside alpha-2,3-sialyltransferase 1 [Source:RGD Symbol;Acc:1309373]	362924	Q6H8N0
ENSRNOG00000048914	11.7757	1.56433	21.9871	14.0553	3.81304	0.0148634	0.798065	3	14003340	14022672	-	2109	Traf1	GO:0005164;GO:0005164;GO:0005164;GO:0005164;GO:0005164;GO:0005164;GO:0005515;GO:0005737;GO:0007165;GO:0007165;GO:0008270;GO:0008270;GO:0008270;GO:0009898;GO:0031625;GO:0031625;GO:0031625;GO:0031996;GO:0031996;GO:0033209;GO:0042802;GO:0042802;GO:0042981;GO:0042981;GO:0043122;GO:0046330;GO:0046872;GO:0051092;GO:0051092;GO:0070534;GO:2001236;GO:2001236;GO:0005164;GO:0042981;GO:0005164;GO:0005164;GO:…	K03172	-	T	0B5NE;0V3IZ;1BBA8;0WIAG;1DFWW;0ISDN;197CD;13EZK;0E90Q	TNF receptor-associated factor 1 [Source:RGD Symbol;Acc:1596290]	687813	M0R5V5
ENSRNOG00000007805	30.7488	8.44313	53.0545	6.28375	2.65163	0.0149079	0.798065	3	159421671	159450086	+	3710	Mybl2	GO:0000278;GO:0000978;GO:0000978;GO:0000978;GO:0000981;GO:0000981;GO:0000981;GO:0001228;GO:0001228;GO:0005634;GO:0005634;GO:0005634;GO:0005634;GO:0005654;GO:0006355;GO:0031523;GO:0031523;GO:0043525;GO:0045944;GO:0045944;GO:0045944;GO:0090307;GO:0090307;GO:1990830;GO:1990830;GO:1990837;GO:1990837;	K21769	-	K	12SMU;0DPU2;0UR78;KOG0048;1CYT5;09Y6D;18ZUK;1B3F9;0VANS	MYB proto-oncogene like 2 [Source:RGD Symbol;Acc:1308474]	296344	D3ZLC6
ENSRNOG00000004726	670.735	423.745	917.725	2.16575	1.11486	0.0152305	0.80899	13	47785161	47831110	-	2526	Mapkapk2	GO:0000166;GO:0002224;GO:0002224;GO:0002224;GO:0004672;GO:0004672;GO:0004674;GO:0004674;GO:0004674;GO:0004674;GO:0004683;GO:0005516;GO:0005524;GO:0005524;GO:0005524;GO:0005634;GO:0005634;GO:0005634;GO:0005634;GO:0005654;GO:0005737;GO:0005737;GO:0005737;GO:0005737;GO:0005813;GO:0006468;GO:0006468;GO:0006468;GO:0006468;GO:0006954;GO:0006954;GO:0006954;GO:0006974;GO:0006974;GO:0009931;GO:0016301;GO:…	K04443	EC:2.7.11.1	T	12PZ5;KOG0604;09YBC;0V7I5	MAPK activated protein kinase 2 [Source:RGD Symbol;Acc:631362]	289014	Q80ZF4
ENSRNOG00000010584	352.629	216.757	488.501	2.25368	1.17228	0.0152368	0.80899	8	5967463	5997383	+	2723	Tmem123	GO:0016020;GO:0016021;	-	-	S	0DUK0;0UVJZ;0J1SC;0VJKU;0A8Q7;1D3SW;1B621;196D4;13V0I	transmembrane protein 123 [Source:RGD Symbol;Acc:1305625]	363013	Q5HZB0
ENSRNOG00000018659	372.325	229.866	514.784	2.2395	1.16318	0.0154725	0.816072	2	210522375	210550560	-	4048	Csf1	GO:0001503;GO:0001954;GO:0002158;GO:0002376;GO:0002931;GO:0003006;GO:0005125;GO:0005125;GO:0005125;GO:0005125;GO:0005125;GO:0005157;GO:0005576;GO:0005615;GO:0005615;GO:0005615;GO:0005886;GO:0006954;GO:0007169;GO:0008083;GO:0008083;GO:0008083;GO:0008083;GO:0008283;GO:0008284;GO:0010628;GO:0010744;GO:0010759;GO:0016020;GO:0016021;GO:0016021;GO:0016021;GO:0030225;GO:0030278;GO:0030316;GO:0030316;GO:…	K05453	-	W;T	0II8R;13FAW;0UTJ9;1CZBK;0A2N7;0DQ9T;1B4AV;190U3;0V4DB	colony stimulating factor 1 [Source:RGD Symbol;Acc:621063]	78965	Q6GMN4
ENSRNOG00000033444	20.7969	5.74497	35.8488	6.24003	2.64155	0.0155695	0.816372	16	81803110	81822716	-	1869	F10	GO:0004252;GO:0004252;GO:0004252;GO:0005509;GO:0005509;GO:0005543;GO:0005576;GO:0005576;GO:0005576;GO:0006508;GO:0006508;GO:0006508;GO:0007596;GO:0007596;GO:0007596;GO:0007599;GO:0008233;GO:0008236;GO:0016787;GO:0051897;	K01314	EC:3.4.21.6	O	1B0HW;09V8X;12TMD;0UK0W;0DH34;1CRTD;18VEJ;0V6TJ;0IGPV	coagulation factor X [Source:RGD Symbol;Acc:61850]	29243	Q63207
ENSRNOG00000017260	603.46	380.008	826.913	2.17604	1.12171	0.0157201	0.821858	1	190889701	190914610	-	2349	Cdr2	GO:0005737;GO:0005737;	-	-	S	1CTE9;0UHKF;0IDY5;0V8A9;12Q07;1ARKB;0DIPC;18ZD4;09XBY	cerebellar degeneration-related protein 2 [Source:RGD Symbol;Acc:1310578]	308958	Q4V7B9
ENSRNOG00000043044	87.9852	45.9598	130.011	2.82879	1.50018	0.0159385	0.828731	7	12782491	12787750	+	723	Cnn2	GO:0001725;GO:0003779;GO:0005515;GO:0005856;GO:0007010;GO:0031032;GO:0032970;GO:0071260;	-	-	Z	KOG2046;0VDP2;0A2XZ;13HAN	calponin 2 [Source:RGD Symbol;Acc:1589807]	690976	-
ENSRNOG00000029191	56.1142	26.1904	86.0379	3.28509	1.71593	0.0159443	0.828731	2	248219428	248239899	+	1878	LOC685067	GO:0003924;GO:0005525;GO:0020005;GO:0031410;GO:0042832;GO:0044406;GO:0050830;GO:0071346;	-	-	S;O;T;D;C;K	191WI;0V9BC;134KU;09XSJ;1AYRV;KOG2037;1CUKV;0UNNF;0DJTQ	similar to guanylate binding protein family, member 6 [Source:RGD Symbol;Acc:1583235]	-	-
ENSRNOG00000011557	24.0194	6.93336	41.1053	5.92863	2.5677	0.0160638	0.832525	2	190073815	190074354	+	377	S100a8	GO:0002523;GO:0005509;GO:0005615;GO:0005829;GO:0006914;GO:0006919;GO:0008017;GO:0008270;GO:0018119;GO:0030593;GO:0035662;GO:0045087;GO:0045111;GO:0050544;GO:0050727;GO:0050729;GO:0050786;GO:0070488;GO:2001244;	K21127	-	T	0A9QB;19407;1D57A;0VKV4;13Y10;1B6JS;0DVX2;0UWBW;0J2UM	S100 calcium binding protein A8 [Source:RGD Symbol;Acc:620265]	116547	P50115
ENSRNOG00000014142	517.045	328.112	705.979	2.15164	1.10544	0.0164289	0.846539	9	29634179	29647903	-	1705	Ogfrl1	GO:0004985;GO:0004985;GO:0016020;GO:0016020;GO:0038003;GO:0038023;GO:0038023;	-	-	K	09WNP;18WYM;12R0H;0DJC0;0UN1N;1CU47;1AXHX;0V8WT;0IH5X	opioid growth factor receptor-like 1 [Source:RGD Symbol;Acc:1308498]	316290	Q4KLH3
ENSRNOG00000036703	124.903	7.95806	241.848	30.3904	4.92554	0.0165507	0.847926	1	199555722	199576932	+	4673	Itgax	GO:0007155;GO:0008284;GO:0008305;GO:0009897;GO:0009986;GO:0010628;GO:0010628;GO:0030335;GO:0030971;GO:0031643;GO:0034113;GO:0045766;GO:0051607;GO:1905956;	K06462	-	W	1DEZI;0WGDS;1974K;0B3YP;0V2Z3;1BAVV;13CB3;0E803;0IPBA	integrin subunit alpha X [Source:RGD Symbol;Acc:1561123]	499271	-
ENSRNOG00000012789	187.043	50.9802	323.106	6.33788	2.664	0.0166849	0.852359	19	55176258	55183557	-	3321	Mlnr	GO:0004930;GO:0004930;GO:0004930;GO:0004997;GO:0004997;GO:0004997;GO:0004997;GO:0005886;GO:0007165;GO:0007186;GO:0007186;GO:0007186;GO:0007200;GO:0007200;GO:0016020;GO:0016021;GO:0016021;GO:0016021;GO:0043025;	K04282	-	T	KOG3656;0UGJJ;12S0J;09U1D;0V506;0DFB2;1CQ0V	motilin receptor [Source:RGD Symbol;Acc:621262]	252859	Q9R297
ENSRNOG00000030625	17741	11141.1	24340.9	2.18479	1.12749	0.0173434	0.883477	8	111673547	111721333	-	3271	Tf	GO:0005576;GO:0005576;GO:0005615;GO:0006826;GO:0006879;GO:0008199;	K14736	-	O;W;P	18ZV9;0DG15;0V5QX;0IEAI;0UISE;12NWR;1ATY9;1CQQS;09URE	transferrin [Source:RGD Symbol;Acc:3845]	24825	P12346
ENSRNOG00000003977	516.882	326.357	707.407	2.16759	1.11609	0.0175506	0.891492	10	16970626	16973418	+	1936	Dusp1	GO:0004722;GO:0004725;GO:0004725;GO:0004725;GO:0005634;GO:0005737;GO:0006470;GO:0007162;GO:0008138;GO:0008138;GO:0008285;GO:0016311;GO:0016791;GO:0017017;GO:0017017;GO:0035335;GO:0035335;GO:0035970;GO:0043407;GO:0043409;GO:0051019;GO:0070262;GO:0090027;GO:1903753;GO:1990869;	K21278	-	V	0DIVA;13H9Y;194R8;0V8FX;09XHW;1CTKP;1B37K;KOG1716;0UPHN	dual specificity phosphatase 1 [Source:RGD Symbol;Acc:620897]	114856	Q64623;Q63683
ENSRNOG00000039496	81.0152	42.537	119.493	2.80916	1.49014	0.0185103	0.932292	X	15679254	15682652	+	1067	Plp2	GO:0005886;GO:0016020;GO:0019956;	-	-	V	KOG4788;1AYPN;13KCW;0UV1X;1D31I;1939B;0DTPT;0A2TR;0VFKT	proteolipid protein 2 [Source:RGD Symbol;Acc:1587363]	302562	Q6P742
ENSRNOG00000003018	232.922	137.476	328.368	2.38855	1.25613	0.0187797	0.940561	13	88995316	89032487	+	3122	Olfml2b	GO:0030198;GO:0030198;GO:0031012;GO:0031012;GO:0042802;GO:0042802;GO:0050840;GO:0050840;	-	-	W	0V58X;12NMM;0UH28;1AZIB;1CQ97;18SG8;09U9S;KOG3545;0DFJG	olfactomedin-like 2B [Source:RGD Symbol;Acc:1309257]	304960	D4A0J7
ENSRNOG00000010165	94.6503	51.1651	138.135	2.6998	1.43285	0.0188506	0.941476	6	135890931	135903647	+	3797	Tnfaip2	GO:0000145;GO:0000145;GO:0000145;GO:0000149;GO:0006887;GO:0006887;GO:0006887;GO:0051601;	K19989	-	U	0VDJS;18TZB;KOG2286;1B41V;133HT;1CZDD;0A2PZ;0UTGX;0DQBF	TNF alpha induced protein 2 [Source:RGD Symbol;Acc:1594556]	299339	D3ZYQ3
ENSRNOG00000030930	24.9735	8.36129	41.5857	4.9736	2.31429	0.0194184	0.956479	11	14253848	14304725	-	1440	Samsn1	GO:0001784;GO:0001784;GO:0001784;GO:0002820;GO:0002820;GO:0005515;GO:0005634;GO:0005634;GO:0005634;GO:0005634;GO:0005737;GO:0005829;GO:0005829;GO:0050732;GO:0050732;GO:0050732;GO:0050869;GO:0050869;GO:0050869;GO:0005515;	K23707	-	T	1CTEN;0UM98;1AVJG;12QFT;0V4V9;KOG4384;0DIPN;09XC7;18WJV	SAM domain, SH3 domain and nuclear localization signals, 1 [Source:RGD Symbol;Acc:620926]	170637	A0A0G2K960
ENSRNOG00000038212	271.555	168.372	374.738	2.22566	1.15423	0.0198803	0.97059	18	85962729	85980833	-	2944	Socs6	GO:0001772;GO:0001772;GO:0003674;GO:0005575;GO:0005942;GO:0005942;GO:0005942;GO:0008150;GO:0009968;GO:0010498;GO:0010498;GO:0016567;GO:0016567;GO:0016567;GO:0035556;GO:0035556;GO:0040008;GO:0040008;GO:0040008;GO:0040008;GO:0040008;GO:0043551;GO:0046854;GO:0046854;GO:0046854;GO:0046935;GO:0046935;GO:0046935;GO:0050868;GO:0050868;	K04699	-	T	13HHP;0DNEK;1CXBX;0VBPX;KOG4566;1920D;0UIE0;1B1ZT;0A0TB	suppressor of cytokine signaling 6 [Source:RGD Symbol;Acc:1304632]	307200	D3ZS84
ENSRNOG00000002303	207.063	125.425	288.702	2.30178	1.20275	0.0199264	0.97059	10	47281786	47341411	+	2303	Kcnj12	GO:0005242;GO:0005242;GO:0005244;GO:0005886;GO:0006811;GO:0006813;GO:0006813;GO:0006813;GO:0016020;GO:0016020;GO:0016020;GO:0016021;GO:0016021;GO:0016021;GO:0034220;GO:0034765;GO:0071805;GO:0005242;GO:0005242;GO:0005244;GO:0005886;GO:0006811;GO:0006813;GO:0006813;GO:0006813;GO:0016020;GO:0016020;GO:0016020;GO:0016021;GO:0016021;GO:0016021;GO:0034220;GO:0034765;GO:0071805;	K05005	-	P	0DM9U;12P9R;191TC;1B1H0;0UK9G;09TF4;1D0Q8;KOG3827;0V8SK	potassium inwardly-rectifying channel, subfamily J, member 12 [Source:RGD Symbol;Acc:621660]	117052	Q6U7S0
ENSRNOG00000008301	583.936	294.139	873.733	2.97047	1.57069	0.0200797	0.97059	13	90807199	90814119	-	1297	Tagln2	GO:0005515;GO:0030855;	K20526	-	Z	0VBM2;KOG2046;0DFF6;13HE5;09ZFN	transgelin 2 [Source:RGD Symbol;Acc:1310840]	304983	Q5XFX0
ENSRNOG00000059463	876.232	570.429	1182.04	2.07219	1.05116	0.0200849	0.97059	2	189609800	189615366	+	2411	Slc39a1	GO:0001701;GO:0001701;GO:0005102;GO:0005385;GO:0005385;GO:0005385;GO:0005886;GO:0005886;GO:0005886;GO:0006829;GO:0006829;GO:0016020;GO:0016020;GO:0016020;GO:0016020;GO:0016021;GO:0030001;GO:0030001;GO:0046873;GO:0046873;GO:0048701;GO:0048701;GO:0055085;GO:0055085;GO:0060173;GO:0060173;GO:0071577;GO:0071577;GO:0071577;	K14709	-	-	-	solute carrier family 39 member 1 [Source:RGD Symbol;Acc:1305241]	361986	B5DEF5
ENSRNOG00000011171	509.411	306.139	712.683	2.32797	1.21907	0.0201554	0.971371	5	139783951	139819016	+	1608	Rims3	GO:0006836;GO:0006887;GO:0006887;GO:0006887;GO:0016020;GO:0016020;GO:0031267;GO:0006836;GO:0006887;GO:0006887;GO:0006887;GO:0016020;GO:0016020;GO:0031267;GO:0042391;GO:0044325;	K15298	-	U	192IC;1D155;0A4D2;0VF15;1AUT6;12TZ0;0UJA6;KOG2060;0DRUV	regulating synaptic membrane exocytosis 3 [Source:RGD Symbol;Acc:628762]	65025	Q9JIR3
ENSRNOG00000049918	152.178	88.7849	215.572	2.42803	1.27978	0.0203933	0.973786	9	10952374	10954681	+	1365	Lrg1	GO:0001938;GO:0001938;GO:0005160;GO:0005160;GO:0005515;GO:0005615;GO:0005615;GO:0005615;GO:0009617;GO:0009617;GO:0030511;GO:0030511;GO:0043231;GO:0045766;GO:0045766;GO:0050873;GO:0050873;	-	-	M;T	KOG0619;1916B;1CZEK;1B4P1;0VDKM;13RQV;0DPCS;0UT80;09Z7Z	leucine-rich alpha-2-glycoprotein 1 [Source:RGD Symbol;Acc:1359464]	367455	Q5I0E1
[truncated: 139 more rows]

## Sheet: AvsC Down
id	baseMean	baseMean_A	baseMean_C	foldChange(C/A)(C/A)	log2FoldChange	pval	padj	Chromosome	Start Site	End Site	Direction	Length	Name	GO	KEGG	EC	eggNOG Class	eggNOG	Description	Entrez_geneID	UniProtAC
[truncated: 162 more rows]

[truncated: 1 more sheets: AvsC Up]
